# Supplementary material for: Transcriptional regulatory network differences between six industrial Escherichia coli strains
Source: Metab Eng Commun. 2026 Jun 9;23:e00283. doi: 10.1016/j.mec.2026.e00283 (PMC13316221; doi:10.1016/j.mec.2026.e00283)
Supplement: Multimedia component 2 [file mmc2.xlsx]

## Sheet: BL21
Column1	Iron	Glucarate_Leucine	Zinc	Xylose	Phosphate_rescue	Flagella	Fnr	Copper	OXPHOS	PQ_Response	Purine	Sulfate	Cysteine	Anaerobic	Salt_Tolerance	Unique_1	Unique_2	Unique_3
b0001	0.0153744	-0.0112545	-0.00707363	0.0201633	-0.0180179	-0.0057849	-0.0255138	-0.0119395	0.0127678	-0.031092	0.0091803	0.00978796	0.0243984	-0.0256813	-0.00801142	-0.000112897	0.0111023	0.00578318
b0002	0.000437731	0.0150597	0.0233721	0.0090737	0.00813928	0.00421473	-0.0113227	0.0413301	-0.00395178	-0.0360221	0.0212186	0.0278558	0.0178233	-0.0182163	-0.00650801	0.00865359	0.00780998	0.00606082
b0003	0.00151666	0.0136814	0.01282	0.00362376	0.0086016	0.000476619	-0.0044268	0.0375597	0.000734304	-0.0262404	0.0287589	0.021092	0.0131878	-0.02416	-0.00745604	0.00790549	0.00485798	0.00431098
b0004	3.0952e-05	0.0198343	0.0171341	0.00919618	0.0176318	0.00615192	-0.00756142	0.0377008	0.00143637	-0.030108	0.0136545	0.0154633	0.0172566	-0.0260011	-0.00592775	0.0149547	0.00304769	-0.00496715
b0005	0.00382077	0.0161829	0.0115062	0.015138	0.0257713	-0.00418799	-0.0120223	0.0315979	0.00276941	-0.02141	0.00531347	0.0118656	0.00719004	-0.0178517	-0.020021	0.0161615	0.00433849	-0.000548899
b0006	-0.000193299	-0.00433983	-0.00398066	-0.00139843	-0.00715207	-0.000614411	-0.00290663	0.000896163	-0.00269998	0.00343458	0.00609506	-0.00371785	-0.00280999	0.00771646	0.000803142	0.00117037	-0.00398617	0.00466699
b0007	-0.00426849	-0.0230537	-0.006625	0.0030371	-0.0158457	0.00230778	0.0347401	-0.0038775	-0.00896191	-0.00486217	-0.00318804	-0.000483856	-0.00495677	-0.0101004	0.00787282	0.00405469	-0.00655574	0.00551787
b0008	0.00129093	-0.00128366	-0.000382971	-0.00364137	0.0186179	-0.00772238	0.00768626	0.00117144	0.00689154	0.011536	-0.00877405	0.00659239	0.00363088	0.00608489	-0.0101045	-0.00154642	-0.00174249	0.00125297
b0009	-0.00259293	0.00532843	0.000675959	0.00565004	0.0137515	-0.0168048	0.00608761	-0.0175812	-0.00823885	0.00930948	-0.0100016	-9.54711e-06	-0.000105028	-0.00340451	-0.000737344	-0.00757752	0.00201209	-0.00264646
b0010	-0.00408694	-0.014582	-0.0162465	-0.00462456	-0.0136474	-0.000734602	0.0132422	-0.00106494	-0.0139806	0.00124111	-0.0120513	0.0176478	-0.00239948	-0.00687431	-0.00279071	-0.0110914	0.0121914	-0.00682672
b0011	-0.00555877	-0.00637853	0.0132142	0.00319572	0.0107766	-0.00798236	-0.00399651	0.0100307	-0.00390842	-0.00143935	-0.00262495	-0.0061264	0.00790559	-0.0118222	-0.00654205	-0.0280329	0.00703671	-0.00129609
b0012	0.00193344	-0.0029414	-0.00252689	-0.00543348	0.00867885	0.0206578	0.00327584	0.011685	0.0204541	-0.032074	-0.0079782	-0.0191356	-0.00623766	0.00446913	0.00290297	-0.00570615	0.010634	-0.00277117
b0013	-0.0150619	-0.0130968	0.00566889	-0.00603344	0.0371045	0.00281252	-0.00275115	0.00149241	0.00943556	0.00766732	0.0028716	0.00216723	-0.0076898	0.0162074	-0.00144106	-0.00421649	0.0031575	-0.00487768
b0014	-0.00515509	0.000626142	0.0102027	0.0169875	0.0278441	0.0109594	-0.020803	0.00196607	0.00158061	-0.00753785	0.00457073	-0.00721907	0.00746228	0.0140078	-0.00150729	-0.00391734	0.00546362	0.0107272
b0015	-0.00282926	0.00472144	0.000366957	0.00682284	-0.00208459	0.00569401	-0.0131958	-0.003087	0.00248796	-0.00152619	0.00168656	-0.000368841	-0.00579632	0.00117129	-0.00148679	0.00254255	-0.00970157	0.00593374
b0016	-0.00132342	0.013892	0.00182081	-0.0143564	0.0071566	-0.00708758	0.00634503	-0.0184439	-0.0190156	0.0117406	-0.00730538	-0.00332159	-0.00280757	0.00751504	0.0046811	0.00840525	0.0248475	-0.0112907
b0018	-0.00413516	0.00384874	0.0145967	0.0129286	0.0404039	0.00703595	0.00492379	-0.00499905	-0.00563578	-0.0270418	0.0131075	0.00268202	-0.0292573	0.00512065	0.000529703	-0.00389734	-0.00533501	0.00379814
b0019	-0.0027872	-0.0014864	-0.0023875	0.00226239	0.00129461	-0.00324489	-0.0176239	0.00200075	-0.00628486	-0.00892198	-0.00996996	-0.00932227	0.0207592	0.00220403	0.00261747	-0.00898936	0.00174034	0.0108298
b0020	0.0027349	-0.0123574	-0.00124175	-0.00453664	-0.00859295	0.0033877	-0.0054753	0.0070862	-0.00827294	0.00511493	-0.00618557	0.0119937	0.00385699	0.0085626	-0.00530681	-0.0063416	0.00545633	-0.000299046
b0021	-0.000976705	-0.0194371	0.0186786	-0.0189928	-0.00781227	0.00552166	0.0125965	0.00976138	-0.0173124	0.00101638	0.00303693	-0.00932003	-0.00142119	0.0146548	-0.00330989	-0.0114035	-0.0207442	0.00328086
b0022	-0.00901568	-0.0144001	0.00995534	-0.0230488	-0.0200432	0.00310445	0.0358076	0.0045344	0.00694325	-0.00750194	-0.00620976	-0.00815805	0.00584458	0.0131768	0.00331014	-0.0205835	-0.00933718	-0.00056922
b0023	-0.00141802	-0.0100093	-0.00303382	-0.00340321	-0.0179599	0.00576803	-0.00357881	-0.0108047	-0.00177266	-0.0188071	0.0202427	-0.00669499	0.00270991	-0.00293354	-0.00750599	0.0124574	0.00516271	-0.00724554
b0024	0.0080235	0.0106335	0.010922	-0.00783827	-0.0122651	0.00587676	0.00604393	-0.0243672	-0.0150359	0.0112221	-0.00998787	0.0129417	0.0134844	-0.0166309	0.00151999	0.00238513	-0.0057973	-0.00122708
b0025	0.0012145	0.000568794	-0.000953584	0.0108432	-0.00794691	0.00194128	-0.00734568	-0.0185267	-0.000768428	-0.000288843	-0.00467374	0.000377448	-0.000940027	-0.0055886	0.00204785	-0.00124535	0.00211999	-0.00332846
b0026	0.0015791	0.00296768	-0.00388319	0.00414426	-0.00809886	0.00118419	-0.000373945	-0.00144904	0.00456606	0.00516442	0.00517796	0.0038343	0.00211466	0.00586024	0.00329817	0.00491005	-0.0010009	-0.000401644
b0027	-0.00229176	0.00789892	0.00636109	0.00696299	-0.0128127	0.00550538	0.000968909	-0.000545466	0.00121282	-0.00128616	-0.00477791	0.00170543	0.00124582	0.00114026	-0.000597266	0.00290494	0.00149463	-0.00215744
b0028	0.00116385	0.00913553	-0.00272855	-0.000213029	-0.00047055	0.00220377	0.00103342	-0.00332767	-0.000812054	0.00412714	-0.000379739	-0.00376502	-0.00209638	-0.00194906	-0.00659546	-9.38414e-05	-0.000822328	0.00111363
b0029	-0.00392329	0.00504317	-0.00686228	0.00429358	-0.00766342	0.00324028	-0.0124009	-0.00705922	0.00100593	-0.00145717	-0.00656952	0.00109573	0.000153382	-0.0141176	-0.00422737	-0.00213894	0.00129079	-0.00882182
b0030	0.000298783	-0.003069	-0.0199855	-0.00149545	-0.00740712	0.00919463	0.0119356	0.00414482	-0.0115672	-0.00499546	-0.0100013	-0.0229719	-0.00914269	-0.0179105	0.0048655	-0.0108433	-0.0185472	0.00181273
b0031	-0.00639144	0.00114199	0.00293782	-0.00370552	-0.00151461	-0.0297222	-0.0177946	0.0328913	0.0042202	-0.0264226	-0.017477	-0.00914085	-0.000836781	0.0441081	-0.00743193	0.0323214	0.0870285	-0.00263825
b0032	0.0100733	-0.00478993	-0.00581916	-0.0108505	-0.0422119	0.00416077	0.00438545	0.00847921	0.0129675	-0.00872466	0.0468768	0.0242041	-0.00610394	0.0116848	-0.0184367	-0.00156149	-0.0137636	-0.00540419
b0033	0.00813796	-0.00245338	0.00509402	-0.016478	-0.0144004	0.00463196	0.019741	0.0185009	0.0136762	0.000250163	0.0425689	0.0249951	-0.00123377	-0.00301122	-0.0152141	0.00344553	-0.0174246	-0.0101901
b0034	-0.0163168	0.00149803	0.00146972	-0.0205761	-0.0180338	-0.00761414	0.0211478	0.0223556	-0.0194727	0.00281532	0.0154872	-0.00805617	0.0195642	0.00220865	-0.000257484	-0.0113248	-0.0277564	0.00765688
b0035	-0.00771921	-0.0142672	0.0106567	-0.0121409	-0.00733881	-0.0088889	-0.0274586	-0.00245002	-0.00617238	-0.000659065	-0.0178344	-0.0011866	0.012888	0.0172743	-0.0140022	0.0080292	-0.0131448	-0.00353897
b0036	-0.00146088	-0.0271585	0.00870232	-0.00823958	-0.00776533	-0.0198345	-0.00193767	-0.00174834	-0.00470067	0.00225065	-0.011824	-0.0154011	0.0133261	-0.0126309	-0.00603653	0.0308503	0.0164867	0.0160106
b0037	-0.00651027	0.00118953	0.00652603	-0.00686105	-0.00470695	-0.00841137	0.00657364	-0.00900255	-0.0113166	-0.000403367	0.00715285	-0.0244731	0.0146454	0.00811914	-0.0033805	0.0110549	-0.00324853	0.00210071
b0038	-0.00120653	-0.000646822	0.000485675	-0.0018818	-0.000554338	-0.00118101	-0.00236189	-0.000689687	-0.000943797	-0.00316506	0.000340752	-0.000573272	-0.00102557	-0.000805895	-0.00212738	-0.00117414	0.000760544	-0.00090334
b0039	-0.0135859	0.0165612	0.00320953	-0.0159971	0.0104571	-0.00989016	0.00796692	-0.00762646	-0.0170632	0.0109758	0.0109714	-0.0142292	-0.00103036	0.00568633	-0.00085439	-0.00810752	-0.00161544	0.00496405
b0040	-0.00143314	0.0150838	0.000728377	0.00293228	0.00805896	-0.0136163	0.0169079	0.00480896	-4.25035e-06	-0.00152121	0.0141507	-0.0108532	-0.0130597	0.0143003	-0.00826445	-0.00302029	0.0338338	-0.00246097
b0041	-0.00268227	0.0157764	-0.000730861	0.00287724	0.00632733	0.00329006	0.00317801	-0.00830982	-0.0275493	-0.00832467	-0.00707919	0.00151986	-0.00538748	0.00588039	-0.00220584	-0.00523041	-0.0352246	-0.0141769
b0042	0.00391511	0.0083141	-0.00927388	-0.00130577	0.0163716	-0.0121977	0.0176369	-0.00873486	-0.0164461	-0.0104163	0.0129165	0.012155	0.00552484	0.000846883	-0.0109661	-0.00150718	-0.0106406	-0.00980268
b0043	0.00294848	-0.00125523	0.00632213	0.0194056	-0.00304181	0.00640903	0.0029539	-0.0031411	-0.0216973	-0.000361297	-0.00480715	-0.00455376	-4.38542e-06	-0.00336985	0.00134206	0.00608656	-0.00512796	-0.000216002
b0044	-0.000258264	-0.00197493	-0.026589	0.0248598	0.0137671	0.00949204	0.0140086	0.0138514	-0.00748829	-0.00776369	0.029465	-0.0122832	0.00920883	-0.00168966	0.0104125	0.0395287	-0.00774589	-0.020939
b0045	0.0019859	-0.00831545	0.00915812	-0.000620464	-0.0141407	0.0109056	0.00232381	0.00191082	0.00478378	-0.00348527	0.016856	-0.0106257	-0.00340427	0.00616465	0.0108676	0.0207736	-0.0244333	-0.00904258
b0046	0.00697463	0.0172954	-0.0147962	0.0157419	0.000145255	-0.0119222	0.00588181	-0.00829714	0.00307511	-0.00468151	-0.00430844	0.006689	0.0014633	-0.0161409	0.00662966	-0.0011185	-0.0049741	-0.0102661
b0047	0.00119411	-0.00509237	0.00219275	0.0115818	-0.00190853	0.00189215	-0.00403731	0.00739466	0.00761644	-0.00487265	-0.00277125	-0.00169536	0.00673689	0.0132697	0.000767619	0.0018558	-0.00150642	-0.0109392
b0048	-0.00472146	-0.00727075	-0.00752983	-0.00868761	-0.0164986	0.0223436	-0.00634771	0.00147779	-0.00577017	-0.0257007	0.0046479	-0.00823587	0.00145836	-0.0153533	-0.0109964	0.00149365	0.00430301	0.00757057
b0049	0.00414345	0.00928422	-0.00761288	0.00165077	-0.0116561	0.00274062	-0.00243779	0.000437434	0.00302502	-0.00333179	-0.000944194	-0.0110449	-0.00855361	0.00189558	0.00596781	0.0060629	-0.00724281	-0.0170239
b0050	0.00190681	0.00213059	-0.00762732	0.0095999	-0.00122702	-0.0108959	-0.00435063	-0.00836152	-0.00442178	-0.00752799	0.00109989	-0.00536349	-0.00377935	-0.00245685	0.00287976	5.15076e-05	0.00518388	-0.0213618
b0051	0.00349755	0.0114382	-0.0111413	0.00509757	-0.00218477	-0.00479234	-0.00447915	-0.00301506	-0.00305621	-0.00659533	-0.00401582	-0.0156709	-0.00193404	-0.00818747	0.00462678	0.00132956	0.000919762	-0.00284083
b0052	0.000557713	0.00397224	0.00378556	0.0102294	-0.00316464	-0.00532382	-0.0101093	-2.30085e-05	0.00425248	-0.010302	-0.00688962	-0.00453772	-0.00575455	0.00302432	0.00820076	-0.00562503	-0.00755423	-0.018788
b0053	-0.000263293	0.000348182	-0.00261232	0.00440877	0.00324686	0.00433621	-0.0124031	-0.00190574	0.00386765	-0.00400502	0.00368983	-0.00968796	0.00144512	0.0091896	-0.000120958	0.000262048	-0.00193024	-0.00319838
b0054	0.00317465	-0.00359517	-0.0042645	0.00170646	-0.0068496	0.000178403	-0.00907884	-0.00264161	-0.00211268	-0.000243525	-0.000831887	-0.00296563	-0.000228105	0.00183964	0.00312807	-0.000107509	0.00700531	0.00186736
b0055	0.000200739	-0.00681188	-0.00592832	0.0011072	0.00567831	0.00168765	0.00184244	-0.00413486	-0.00118991	0.00126479	0.00209619	0.000283866	0.0034563	-0.00498214	0.000674011	0.00104455	0.00438352	-0.00233319
b0056	-0.00120653	-0.000646822	0.000485675	-0.0018818	-0.000554338	-0.00118101	-0.00236189	-0.000689687	-0.000943797	-0.00316506	0.000340752	-0.000573272	-0.00102557	-0.000805895	-0.00212738	-0.00117414	0.000760544	-0.00090334
b0057	-0.00120653	-0.000646822	0.000485675	-0.0018818	-0.000554338	-0.00118101	-0.00236189	-0.000689687	-0.000943797	-0.00316506	0.000340752	-0.000573272	-0.00102557	-0.000805895	-0.00212738	-0.00117414	0.000760544	-0.00090334
b0058	-0.00569918	0.00512715	0.0170641	-0.0035553	-0.0100633	0.0182534	0.00468177	0.000474536	-0.00480614	-0.00784366	-0.00861256	-0.00648272	-0.00465276	-0.0142796	-0.00307117	-0.0128693	-0.00343844	-0.000894371
b0059	-0.00281158	0.000804081	-0.00297933	0.00145031	-0.0220722	0.000916885	0.00614505	-0.00470386	0.00603951	-0.0104643	0.00298133	-0.01271	0.00144699	-0.0035605	-0.00124977	-0.00183373	-6.41071e-05	0.00705663
b0060	-0.0010152	-0.000134539	-0.0147959	0.000503245	0.00280081	-0.00474629	0.00177494	-0.00296897	-0.000171607	0.00199102	-0.0183519	-0.0164434	-0.00772836	0.0042913	0.00933083	-0.00249856	0.000299398	0.0110134
b0061	-0.00365946	-0.0116129	-0.00610489	0.0133704	-0.00303051	-0.0127175	-0.00815464	-0.00385742	-0.00818215	0.0100138	-0.00484273	-0.0205615	0.0130842	0.00392233	-0.0154595	-0.0136131	-0.00993586	0.0118939
b0062	-0.000127319	0.00323266	-0.0140882	0.00565819	0.00700447	0.00223472	0.018163	-0.00385826	-0.000881587	6.59378e-06	0.00544141	-0.0166153	-0.0137616	0.0194872	0.000697432	0.0146314	-0.00783067	0.0154097
b0063	0.00078166	0.00199313	-0.00150155	0.0092103	0.00636401	0.0171124	0.0335663	-0.0167823	-0.00801114	-0.00342542	0.00277725	-0.0225495	-0.00564744	-0.00476149	0.00652085	-0.000315026	-0.00248224	-0.0104029
b0064	0.00111842	0.0255564	-0.0131504	0.00115213	-0.016778	-0.0242981	0.019606	0.00971612	-0.00316953	0.00257557	0.0205192	-0.00902193	-0.00537807	-0.0190279	0.0108133	0.00527125	0.013908	-0.0120087
b0065	0.00381728	-0.00668534	-0.000180525	0.00464322	0.0384127	-0.000362324	-0.00360933	0.00431512	0.0039771	-0.00201106	0.0184431	-0.00600798	-0.00163207	0.000614366	0.0028653	-0.00321347	0.0139997	-0.00841314
b0066	-0.00126017	0.0029112	0.000571021	-0.00893066	-0.0166262	-0.00616544	-0.00392546	0.00934391	-0.0120318	0.0135994	0.00068349	-0.0155987	0.0317186	0.00489705	0.00183438	-0.0112171	0.00638041	0.00516257
b0067	0.00674903	-0.00366667	-0.0204276	-0.0140117	-0.0311972	-0.00124195	0.00228404	0.0169681	-0.00540743	0.0155789	0.00214123	-0.00567478	0.0205422	0.0294907	-0.00121368	-0.0228107	0.0168071	0.0148651
b0068	0.00834728	-0.000793594	-0.0252916	-0.000948553	-0.022548	0.00303197	-0.00312418	-0.00228143	-0.0156201	0.021116	0.00599693	-0.00806022	0.0119784	0.00935572	-0.00418584	-0.00943581	0.0109939	-0.00260806
b0069	0.000658933	0.00862327	-0.00326598	0.0033486	0.00611467	-0.0152109	0.00583206	-0.0210561	-0.00360531	-0.00981792	-0.0102812	-0.00339736	-0.00721406	-0.0247769	0.00569367	-0.00137388	-0.01406	-0.000345736
b0070	-0.000601302	-0.0110336	-0.00235883	-0.00757173	-0.0284292	0.0139701	-0.00409239	0.0191129	-0.0119668	0.000786402	-0.00890276	-0.0024844	-0.0128827	-0.00525549	-0.00221704	-0.0144412	0.00766642	0.00275628
b0071	-0.000808049	-0.0749818	0.0399534	0.00165539	0.00173669	0.00870282	0.00282042	0.00732535	0.010882	0.0629154	-0.00842958	0.0315306	-0.00691598	-0.0383751	-0.017304	0.00244752	-0.0157851	-0.0115088
b0072	-0.00341558	-0.0722922	0.0575717	0.00476296	-0.00732318	0.0044395	-0.00610827	0.00539833	0.0222872	0.0552213	-0.0148373	0.0283457	0.00992771	-0.0456265	-0.0186228	-0.00185578	-0.015541	-0.012235
b0073	-0.000472005	-0.0800925	0.0578708	0.0101774	-0.000586602	0.0015443	-0.00664298	-0.0056797	0.0215556	0.0574047	-0.0164157	0.0312171	0.0176809	-0.0431703	-0.0201639	0.00622093	-0.0104201	-0.000955889
b0074	0.00872756	-0.0889034	0.0506194	0.0062739	0.00555289	0.0107002	-0.0112188	-0.0123886	0.0177808	0.0697537	-0.0207489	0.0280897	0.0161822	-0.0334134	-0.0195368	0.0108557	-0.00381792	-0.00358282
b0075	0.00325439	-0.0392953	0.0249239	0.0202939	-0.0315507	-0.00862892	0.00865264	-0.0160143	0.0256435	-0.00613795	0.0112127	-0.00636666	0.00280153	-0.0293014	0.00847784	-0.00841664	0.0121017	-0.00676234
b0076	-0.00484114	0.0232751	0.00448936	-0.0212664	0.00243913	0.00626901	0.00868803	-0.00758351	-0.00774885	0.0161666	-0.00565844	0.0308794	-0.0114463	0.0162552	0.00231437	-0.00362631	0.00826317	-0.00499791
b0077	0.0047442	-0.0770222	0.0106987	-0.000898172	0.0130208	0.0126842	0.00891588	-0.00719441	0.00912694	-0.00154112	-0.00366649	0.00274262	0.00992543	0.0130401	0.00960805	0.00788114	0.0137426	0.00088947
b0078	0.00243653	-0.0777948	0.0155941	0.000110261	0.00304017	0.0056535	0.00393572	0.00160403	0.00893072	0.00107699	-0.0181111	0.00357037	0.00518866	0.0216973	0.00170633	0.00388156	0.0157267	0.00432965
b0080	-0.00241787	-0.00829227	-0.00522182	0.00123838	0.0104046	5.3372e-05	0.00683284	0.00512821	0.0094746	0.00707054	0.00141855	-0.000364824	-0.00288149	0.0168512	-0.00429715	0.00417976	0.0123926	0.00873512
b0081	0.000371535	0.00790318	-0.00220879	0.00539738	-0.00863838	-0.0154708	0.00074304	-0.00428616	0.00268105	-0.00895197	0.00581486	-0.00542497	-0.000271252	-0.0119031	-0.00713109	-0.0102664	0.012478	-0.00642067
b0082	0.000252852	0.00955801	-0.00306249	0.00239187	-0.0052485	-0.00428306	-0.000769406	-0.00502577	-0.00554996	-0.00446421	-0.00671371	-0.000976029	-0.00291844	-0.00639003	-0.00159182	0.000252848	0.00449328	-0.00686845
b0083	0.0009325	0.00867215	-0.0031749	-0.00304045	-0.0155513	-0.00185552	-0.0104838	-0.00104403	-0.00548647	0.000203325	-0.00447348	0.00274553	-0.00525826	-0.00348182	-0.00387111	0.00548489	-0.000188526	0.01133
b0084	0.000476548	0.0220817	0.000176135	-0.00439831	-0.0175052	0.00346329	-0.00691464	-0.00945385	0.00571628	-0.0168217	-0.0108821	-0.0129688	0.0120797	-0.0109967	-0.00107575	0.000287508	-0.0126051	-0.00589265
b0085	0.00165159	0.0101593	-0.000836707	-0.0058534	-0.00602838	-0.00457691	-0.00178877	0.00174196	0.00300233	-0.00333016	0.00343939	0.00494646	-0.00486517	-0.0100007	0.00388794	-0.00159819	-0.0083689	-0.00896698
b0086	-7.37645e-05	0.00816777	8.77491e-05	-0.00273653	-0.00857348	-0.0104025	-0.00116232	0.00570812	0.0054255	-0.00436817	0.00117813	0.00529322	-0.00404731	-0.00019191	0.00168525	-0.00691546	-0.00278906	-0.00528095
b0087	-0.00115916	0.00765882	-0.00315176	0.00899194	-0.0128042	-0.00656816	0.0045513	0.00323352	0.00524529	-0.00567599	0.00503193	-0.000842201	0.000537439	-0.0109398	0.00465678	-0.000654269	0.00795149	-0.00701042
b0088	0.00193469	0.00700605	-0.00319299	-0.00452543	-0.00522786	-0.00528364	0.0120915	-0.000372303	0.00969644	0.00356014	0.00428527	-0.00215441	-0.00456414	-0.00859691	0.00130737	0.00330383	0.00010755	-0.000898202
b0089	-0.000930897	0.00440455	-0.00412333	-0.00486207	-0.0175049	-0.00949835	-0.00208328	-0.000524367	0.00192524	0.000263726	-0.00702014	-0.00124109	-0.00739078	0.00114024	-0.000956974	-0.00549186	-0.00329871	0.00527082
b0090	0.00201709	0.00410925	-0.00329578	-0.0029931	-0.00745272	-0.00992018	-0.00271114	1.8806e-05	0.00275423	-0.0043925	-0.0122839	-0.00134319	0.00492325	-0.00254177	0.00165907	0.00269067	-0.000532314	0.00415918
b0091	0.000552258	0.0111148	-0.00197263	0.00752413	-0.0023106	-0.00684151	0.00206317	0.00181372	0.0046608	-0.00304058	0.000320065	-0.00651258	-0.00179993	-0.0109243	0.000946975	-0.00258669	0.00596997	-0.00567569
b0092	9.49776e-05	0.00248885	-0.0021871	-0.00393738	-0.0077519	-0.00795987	-0.00453878	0.0052447	0.00296591	0.00126652	-0.00307993	-0.00398403	-0.00432746	-0.00752135	0.0019726	0.00831356	-0.000190835	-0.00259149
b0093	0.000268803	0.00926225	-0.00636273	-0.000746629	-0.00994054	-0.00748662	-0.00273109	-0.00588765	0.00157798	-0.00433897	-0.00195808	-0.00226417	-0.00407678	-0.0113008	-0.00209935	-0.000325044	-0.000790783	-0.000596164
b0094	0.00119551	-0.000673293	-0.00460252	-0.00700106	-0.00322776	0.0010761	-0.00502284	0.00589452	-0.00150827	0.00153208	-0.000511304	0.00361725	0.000301871	-0.00354046	-0.00336514	-0.0123097	0.0130433	0.000401245
b0095	0.00220759	-0.000425227	0.000188313	0.00829597	0.00454442	-0.00957351	0.00119838	0.00201886	0.00684889	0.00833258	0.00565017	0.00178155	-0.00302105	0.00241155	0.000118344	0.0034938	0.00437436	-0.0060011
b0096	-0.000769899	0.00239534	-0.00423121	0.00488361	0.0100855	-0.0125506	0.00764714	-0.00521631	0.000790639	0.0505453	0.00462032	1.55912e-06	-0.0137154	0.0114729	0.00242697	-0.00262982	0.0141182	-0.00748327
b0097	0.000430874	-0.0111616	-0.0067514	-0.0054859	0.00295228	-0.00213574	-0.00186417	0.0109974	-0.00408061	0.0219654	-0.0153544	-0.00395888	-0.00959027	0.00976937	-0.00120455	0.00471476	0.000910519	-0.00176632
b0098	0.00107051	-0.00774524	0.00285038	-0.00230142	0.0136463	-0.00104714	-0.00483912	0.00328765	-0.00175757	0.0263014	-0.0134885	0.00464044	-0.00590795	0.0104527	-0.00377105	-0.0027147	0.00667389	0.0048513
b0099	7.64637e-05	-0.00707372	-0.00244056	0.0102993	1.26372e-05	-0.00697354	0.00400483	0.0208977	0.0080311	0.0117132	-0.012037	-0.0171696	-0.0177174	-0.0144497	0.000324208	-0.0051565	0.0196598	-0.00564777
b0101	0.000823499	-0.000310661	-0.00108982	-0.00400427	0.000571977	-0.00605174	-0.00493458	0.0104032	-0.00767209	0.000229031	0.0031885	-0.00640275	0.0140774	-0.0159685	-0.00382516	0.00486009	-0.00890121	-0.00862392
b0102	0.00135969	-0.00266262	-0.00773908	-0.00127935	-0.0155272	-0.00475958	0.00300854	0.000335387	-0.00776955	0.0129106	-0.00791929	-0.000865437	0.00591707	-0.0142653	-0.011077	0.00094948	-0.0100242	-0.0127131
b0103	-0.00200047	0.0126208	0.00294938	0.00434025	-0.0174615	-0.00184946	-0.00156842	-0.0039121	-0.00216301	0.00606814	-0.00245583	-0.0191962	0.0129698	-0.0115547	-0.00726508	-0.00224883	-0.00293718	-8.65179e-05
b0104	0.000955203	0.00144492	0.00747496	0.00247485	0.0315981	3.38912e-05	0.00424883	-0.0120829	0.0021478	0.013862	0.017586	0.00666083	-0.00586237	0.00753471	0.00116335	0.00365118	-0.00149441	-0.00764778
b0106	-0.00164775	0.00834433	-0.00924363	-0.0106206	-0.00293471	-0.00661795	-0.00244458	-0.0222531	-0.00942347	-0.011093	-0.0074408	-0.0093771	-0.0163556	0.0104616	-0.00459964	-0.00688957	0.00347529	0.0177794
b0107	0.0024309	0.00511612	0.00477276	0.00481052	0.0202606	0.00967685	0.0120238	-0.0117083	-0.0022152	-0.00411238	-0.00481917	-0.00378944	-0.000351909	-9.50534e-05	0.00512588	0.00390634	0.00167381	0.0132385
b0108	0.0077077	0.0117386	0.0146747	0.0183048	0.00133852	0.00274249	0.000392479	-0.00962589	-0.0107055	0.015502	-0.0217599	-0.00298887	0.0150312	0.00128725	0.00691797	-0.0105267	0.0331016	-0.0175519
b0109	0.002515	0.000244686	-0.00429567	-0.0068363	0.0171174	0.00931965	0.000415999	0.00686339	0.000507009	-0.00214006	-0.00659537	0.00804499	-0.00935362	-0.00218319	-0.00876642	0.0102515	-0.00927386	0.0172676
b0110	-0.00377346	-0.00583871	0.00546011	0.00525469	0.0127351	0.00163423	-0.00104765	-0.00722031	-0.00357258	-0.0010808	-0.022842	0.000466203	-0.02322	0.00589812	0.00358233	0.000124385	0.00265169	0.0109589
b0111	-0.00185204	0.00209146	0.00134744	0.0108648	0.00401489	0.00436233	0.00688429	0.0069538	0.00512752	0.000506515	0.000683067	-0.00200586	-0.00907236	-0.000285618	0.0113759	0.00138298	-0.00939513	0.00461568
b0112	0.0173436	-0.0173498	0.0133748	0.00336762	-0.0168937	-0.0165404	-0.0166327	0.0210973	-0.00982852	0.0295998	0.0148843	0.00565572	0.0131122	0.0223628	-0.0295061	0.00926043	-0.0146295	0.0117579
b0113	-0.0051554	-0.0235012	-0.0326843	0.0258582	0.023428	0.00609788	-0.0137547	-1.86138e-05	0.00225193	0.0402131	-0.0155379	-0.031749	-0.00289882	0.0273222	0.00266238	0.000745263	0.00664915	0.0190237
b0114	-0.00430279	0.00374397	-0.0202939	0.0325813	0.0117446	0.00598603	-0.00776932	-0.0144508	0.0073155	0.0413742	-0.0223791	-0.0393759	0.00788876	0.0239781	-0.00669357	-5.37447e-05	0.0110197	0.0340539
b0115	-0.00528436	0.00940449	-0.0113061	0.0263725	0.00235532	0.00858792	-0.00846008	-0.00928912	0.00267514	0.0441389	-0.0265452	-0.0390332	0.00833195	0.0237127	-0.00775685	-0.000236576	0.0141947	0.0332212
b0116	-0.00433031	0.00660952	-0.00835108	0.00672464	0.0155952	0.00268822	-0.0105944	-0.00986948	0.0302348	0.037795	-0.000315737	-0.0191925	-0.00463315	0.0213346	0.0117261	-0.0157123	0.0243137	0.0192731
b0117	0.00539757	-0.00140233	0.00037986	-0.000247959	-0.00235665	0.00756134	0.00262494	-0.0035307	-0.0146973	-0.00232621	-0.0053309	0.0125443	0.00672361	-0.00289636	0.00198543	0.0146767	0.00223301	-0.00114453
b0118	-0.0213239	-0.00819565	0.0126431	-0.00478069	0.00847002	0.00359041	-0.00872765	-0.00307526	0.0635907	0.0196501	0.00125308	0.00881658	8.49683e-06	-0.0126078	0.00787761	-0.00930828	-0.000466551	-0.00975192
b0119	-0.00019681	0.0106937	-0.00985693	-0.0116914	0.0217141	-0.000477568	0.0063118	0.0128549	0.00705354	-0.00385084	-0.00558142	-0.00328461	-0.00221714	-0.0123742	0.000832877	-0.00923071	-0.0115823	0.0215358
b0120	-0.00200336	0.00522448	0.00238324	-0.0233199	-0.000922889	-0.0113969	0.00520901	0.00548691	0.00376522	-0.00646427	-0.00724673	-0.00168572	0.0163023	-0.00157888	0.0103693	-0.010159	0.00677824	0.0125551
b0121	-0.0050126	-0.000990029	0.0035017	-0.00817604	-0.000772135	-0.0113451	0.0065542	0.00489384	0.012179	0.00355519	0.00267634	-0.000417063	0.0134152	-0.00669509	0.00961815	-0.00986558	0.000254625	0.0052861
b0122	2.32267e-05	-0.0011716	-0.00596389	-0.0181684	-0.00987025	0.0111409	0.000369467	0.00299895	-0.00121105	0.00352658	-0.00926094	0.00798309	-0.000798482	-0.00488692	0.00261146	0.00593594	-0.0119349	0.000208723
b0123	-0.0062054	-0.0163305	0.0278542	-0.00848238	0.0325641	-0.0121727	-0.00115378	0.101596	-0.00674232	0.0194865	-0.00256556	-0.00942151	0.0344995	-0.0251919	-0.00637792	2.26457e-06	-0.0246326	-0.010178
b0124	-0.00263345	-0.00187667	0.0193243	0.0193551	0.000982636	0.00834391	-0.0213876	-0.0189015	0.063183	0.0260069	-0.0257239	0.00828707	-0.0244134	0.0040018	0.0015542	0.0031991	0.00641112	0.00929259
b0125	-0.00575373	0.00119569	-0.000391553	0.00813522	0.00301591	0.0081748	-0.0108929	0.000591787	-0.0034911	0.00855987	0.000225881	-4.62086e-05	-0.00484961	-0.0072098	0.00566335	-0.00746679	0.0123898	0.00169889
b0126	0.00524504	-0.00508941	0.00470002	-0.010888	0.0109323	0.00923113	-0.0167411	-0.0135218	0.0224405	-0.00746412	-0.00767336	0.0134655	-0.0125578	0.00793213	0.00320484	0.00464026	0.00451477	0.000818224
b0127	-0.00547334	-0.00406455	-0.00364038	0.00303533	-0.00792572	0.00889748	-0.0110807	0.000893523	0.00510908	0.019948	0.00110807	-0.00336186	-0.0154441	0.000417396	-0.0046025	-0.00734786	0.00768876	0.0145255
b0128	-0.00896103	-0.00778278	0.00536475	-0.00585991	-0.012553	0.00680725	-0.00988369	0.000746401	-0.00148696	0.0211843	0.00691728	0.00493153	-0.0246831	0.00947015	-0.00885867	-0.0083141	-0.00207859	0.0223489
b0129	-0.00252003	0.00739837	-0.00242233	0.00733695	-0.019109	-0.00575759	0.0218508	-0.00781766	0.00549081	0.0156927	-0.00241794	0.00827425	-0.0256	0.0116762	-0.016821	0.0228902	0.0157145	0.0122854
b0130	-0.00287021	-0.00780921	0.00141901	0.00625987	-0.00718128	-0.00175983	-0.00148398	-0.00534163	-0.00207122	0.0119056	-0.0137992	-0.00856214	-0.00395907	0.00507	0.00013375	0.00700313	-0.00424586	0.00491304
b0131	0.000939136	-0.00242864	-0.0134823	-0.0106812	0.00558809	0.00963808	0.00266236	0.0231265	0.00403947	0.0110953	0.00563711	0.00733911	0.00114113	-0.00355145	-0.0106364	0.00576158	-0.00160931	-0.00154173
b0132	0.00524519	-0.00488357	-0.0038427	0.0038496	0.0212186	0.0140618	-0.000686914	-0.000385626	-0.00347958	-0.0071624	-0.0134058	-0.000950463	-0.00472074	-0.000726127	-0.00138173	-0.0223975	-0.00949467	0.00893028
b0133	-0.000514196	-0.00245049	-0.000557443	0.0109832	0.0103945	-0.00572648	0.00197736	-0.00703049	0.000839985	0.00345748	0.00793906	0.00270258	0.00631791	0.00817209	0.00221274	0.00186576	-0.00295406	-0.00697697
b0134	-0.00229561	0.000443104	0.00200532	0.00777059	0.00911122	-0.00700439	0.00374548	-0.00689968	-0.00140544	-0.000538138	0.0131415	-0.003425	0.00384127	0.00192276	0.00407661	-0.0040494	-0.000197593	0.000952984
b0135	-0.00120653	-0.000646822	0.000485675	-0.0018818	-0.000554338	-0.00118101	-0.00236189	-0.000689687	-0.000943797	-0.00316506	0.000340752	-0.000573272	-0.00102557	-0.000805895	-0.00212738	-0.00117414	0.000760544	-0.00090334
b0136	-0.00120653	-0.000646822	0.000485675	-0.0018818	-0.000554338	-0.00118101	-0.00236189	-0.000689687	-0.000943797	-0.00316506	0.000340752	-0.000573272	-0.00102557	-0.000805895	-0.00212738	-0.00117414	0.000760544	-0.00090334
b0137	-0.00915237	-0.0041343	-0.0126159	0.0137952	-0.00291889	-0.00322997	0.00187762	-0.0383108	-0.00327986	-0.00294162	-0.0143504	-0.0110539	-0.00771018	-0.024814	0.00341109	-0.00734131	0.0168423	-0.00879792
b0138	0.00661838	-0.00479162	0.00953543	0.00979863	0.00355028	0.00597285	-0.00149507	-0.0221738	0.0167425	-0.0265462	-0.0085457	0.0239105	-0.0358922	0.0173491	0.0102665	0.0158911	-0.0175937	-0.0181795
b0139	-0.00138721	-0.00110455	-0.0136349	0.0135736	-0.00563886	0.00314719	0.00661648	-0.0258946	0.0116786	-0.00264429	0.00385492	-0.00733053	-0.0136406	0.00291218	0.00105934	0.014646	-0.00761806	0.0016023
b0140	0.000826896	-0.010642	-0.0089552	-0.00992283	-0.00448531	0.00221582	0.0015984	-0.00773359	-0.00063834	0.00913916	0.0196258	0.00868287	-0.0180291	-0.0132706	-0.00345411	0.0152546	0.0281433	0.0190381
b0141	0.0018052	-0.0139036	-0.0290342	-0.0178381	-0.00268619	-0.00908463	0.0182068	-0.0122165	0.017879	-0.0131791	0.00815611	0.0305927	-0.017294	-0.0134949	-0.0142514	0.0133262	-0.0202835	0.0122228
b0142	0.00385283	-0.00482197	-0.0115677	0.0103948	-0.0233199	-0.00503729	-0.00507263	0.00905684	0.00463134	-0.0106933	0.00165048	-0.00698749	-0.00261149	-0.0111286	0.00113797	-0.00250531	-0.00871247	0.0200575
b0143	0.0015618	0.00415252	-0.00360871	-0.00375327	-0.0147998	-0.000600506	-0.00728799	0.00562683	0.000933206	-0.00137703	0.00903482	-0.00570418	-0.000593999	-0.00330761	0.000875092	0.00695691	-0.00373241	-0.00119409
b0144	0.00353552	0.0092237	-0.00568105	0.00379286	-0.0247705	-0.00071529	-0.00290018	-0.013222	0.00618215	-0.00900943	0.00564334	-0.00209543	0.00284046	-0.00682433	0.00381369	0.00303262	0.00576981	-0.0166068
b0145	0.00148494	0.00118477	0.0138449	-0.0195493	-0.00182413	0.00676077	0.00198658	0.0084023	-0.01791	0.00211163	0.00046034	0.00695337	-0.000385874	-0.0117439	-0.00314733	-0.00116424	0.00388264	0.00434526
b0146	0.00100756	0.00111167	-0.00436154	-0.00440465	0.00234976	-0.000693573	0.0076486	0.00337974	-0.00108374	-0.00111798	-0.0156625	-0.00240931	0.00397276	-0.0049947	0.00336732	-0.0141426	0.0193426	-0.0113686
b0147	0.00304172	0.000384862	-0.00366001	-0.00451883	0.00103714	0.00820738	0.0019663	-0.00606677	0.00294565	0.00343614	-0.0127742	0.00969614	4.88707e-05	-0.00716531	-0.00207572	-0.000371658	0.00370858	0.0093186
b0148	-0.00185496	-0.00031347	-0.00721293	0.00691559	0.00482166	-0.00809519	-0.00448972	-0.00727154	-0.00933493	0.00749673	0.000421625	-0.00344368	0.00570571	-0.00642756	0.000778188	0.00307932	0.000606772	-0.000311208
b0149	0.00500844	0.0020679	-0.00958865	0.0069715	0.0087874	-0.00335525	-0.000636687	-0.00736689	0.000303182	0.0105723	0.000686167	-0.000704398	0.00400395	-0.00226394	-0.00520715	0.00950161	0.000478746	0.00342681
b0150	0.0919681	0.00432267	-0.00319555	0.000135221	0.00551302	0.00725522	0.00949952	0.00222725	0.00991467	-0.00460069	0.00435745	-0.0252059	0.0160471	0.00403836	-0.00261249	-0.0420789	-0.0281108	0.00870404
b0151	0.0822389	0.0154816	0.00667236	-0.00318846	0.00103635	0.0125633	0.0217478	0.00479647	0.0172001	-0.0105875	-0.00280793	-0.017198	0.0249933	-0.0067159	-0.000669277	-0.0381758	-0.0343081	-0.000343166
b0152	0.0824329	0.0035383	0.00759388	-0.00697608	-0.00634188	0.0106471	0.0165201	0.00200779	0.0112176	-0.0102271	0.0050137	0.0002716	0.0107212	-0.0173265	-0.00213244	-0.0335261	-0.0147415	-0.0132157
b0153	0.084171	0.0213559	-0.00185262	0.0133654	-0.000422415	0.0127491	0.0175214	-0.00400588	0.00899709	-0.0246345	0.0118569	-0.00980378	0.0116836	-0.0160378	-0.000292056	-0.0270553	-0.0140802	0.00544497
b0154	0.00528219	0.00363288	0.00643172	-0.00540918	-0.00551278	0.00313316	0.000341382	0.00995569	0.00590258	-0.00547706	0.00249723	0.00988035	-0.000378325	-0.00803505	0.00688714	-0.00560461	-0.0101625	-0.0109751
b0155	-0.00494702	0.000856846	-0.00447486	0.00885283	0.003316	-0.00388673	-0.00849607	0.00141615	0.000310561	-0.00746573	-0.000454728	-0.00845335	-0.00860674	0.00622724	0.0131474	-0.0129064	-0.00070317	-0.00979033
b0156	-0.00681977	-0.00982703	-0.0184335	-0.0031886	0.0265477	-0.0077127	-0.0288549	0.00536185	0.00685702	0.0115846	0.00918891	0.00578124	-0.00310308	0.0068381	0.00396297	-0.0139083	0.0119293	-0.00329433
b0157	-0.00370381	-0.015323	-0.00248488	0.0106268	-0.000656442	0.00953522	-0.016425	0.00489789	-0.0126407	0.0017589	0.00372179	0.00212283	-0.00141285	-0.00129071	-0.0164942	-0.0130812	0.0183556	0.00744236
b0158	0.00183017	-0.00396818	-0.00713903	-0.00599236	0.00135372	-0.00274317	0.00894581	-0.00127505	0.00521408	-0.00696952	0.00264469	0.00419418	0.000460324	0.00767893	0.00287847	-0.00552448	0.018899	-0.00218808
b0159	-0.0020607	-0.00231939	0.00358135	0.00511141	0.0222624	0.000930071	0.00205999	-0.00791165	-0.00116406	0.00481841	0.00181901	0.000855095	0.00403822	-0.00864032	0.00214591	-0.000803714	0.00365316	-0.000349134
b0160	-0.00136133	0.00315677	0.0025005	-0.0068586	-0.00320028	-0.00351255	-0.000577491	0.00381227	0.00160519	0.0347809	-0.00360154	0.00214999	-0.0157893	-0.00375282	-0.000620113	-0.00107083	-0.0112054	0.00425621
b0161	0.00647493	-0.0125482	0.00643291	0.0122692	0.0433464	-0.0170523	-0.0271148	-0.00346597	0.0104329	0.00222602	0.0198714	0.00274668	0.00193769	0.00690642	-0.0115019	0.000572663	0.00451665	-0.00487191
b0162	0.00671707	0.0839399	0.0132932	-0.0148443	0.00383243	0.00609999	0.00764853	0.0119042	-0.00664522	0.00354751	-0.008105	0.0180533	0.0128575	0.00573972	-0.0085924	0.0021268	-0.00120576	0.00809097
b0163	-0.00079527	0.00151648	0.00105446	0.00413902	0.0154132	-0.00470518	0.00201322	0.00204552	-0.0149519	-0.00245641	-0.0133736	0.000426209	0.00378307	0.00877807	0.000473729	-0.00272746	0.000148574	-0.000632761
b0164	-0.00462055	0.00453043	0.016217	-0.0176955	-0.0127022	-0.0214702	-0.011292	0.00146265	0.000134944	-0.0108568	-0.0381503	-0.00404902	-0.00709576	0.017204	-0.00517974	0.0184151	0.0287525	0.0156928
b0166	-0.00351459	-0.00482204	0.00718268	-0.0106986	0.000235028	-0.00526312	-0.0210223	0.0130872	0.00477728	-0.00269127	-0.0130622	-0.0060563	0.00604967	0.0215951	-0.00953698	0.0130467	0.0236327	0.0149063
b0167	0.0070498	0.00478134	-0.0047522	0.0153475	-0.00182312	-0.0121866	0.00571269	-0.00911277	0.0114909	0.032353	0.000825149	0.0151743	-0.018652	0.00548229	-0.0112463	0.00153928	-0.00432254	-0.0126004
b0168	0.0178057	0.00545119	0.0103993	0.00260945	0.0156269	-0.00225593	4.98605e-05	-0.00622423	0.00190058	0.0266652	-0.00687491	0.00437887	-0.0146678	-0.00918764	-0.00831659	-0.00430821	-0.00105636	-0.00198541
b0169	-0.00274535	0.0114146	0.00184835	0.000220408	0.00666444	0.00242956	0.00800943	-0.0013739	0.00251894	0.0134068	0.00469276	-0.00945694	0.0103672	-0.00560212	0.00349218	0.00646242	0.00818353	-0.00100409
b0170	-0.00476677	0.00465121	0.00203748	-0.00148711	-0.000658369	0.00511547	0.0085905	0.00217978	0.00279706	0.013299	0.00251265	-0.00101385	0.0144428	-0.000320565	0.000596547	0.00571866	-0.00218586	0.00170308
b0171	-0.00207901	0.0130664	-0.00423489	0.0148341	0.00376421	-0.00830861	-0.0015526	-0.00886644	0.0104939	0.00329611	0.00502608	-0.00593029	0.00461501	-0.000478725	-0.00166651	-0.00778193	-0.00428357	-0.0102054
b0172	-0.00115366	-0.0029	-0.00232626	0.00322684	0.011282	-0.000824792	-0.0104459	-0.00166647	-0.002436	-0.0146688	-0.00869534	-0.0108995	0.00424274	-0.00436339	-0.0089615	-0.00436018	0.0014995	-0.00391373
b0173	-0.000298908	-0.000295143	-0.000161392	-0.00711992	-0.00173881	0.0052564	-0.00245427	0.0072741	-2.46118e-05	-0.0205355	-0.00204245	-0.00562851	0.00129875	0.0139682	0.00439249	-0.0177686	0.0297618	-0.00215861
b0174	0.00115926	-0.000543898	0.0011635	0.000727013	-0.0159886	0.00854907	-0.00954371	0.000566999	0.00127952	0.00059568	0.00516876	0.0021773	-0.00444397	-0.00250133	-0.00490112	0.00263031	0.0105683	0.00720049
b0175	0.000608171	0.000672165	-0.00231791	0.00417442	-0.0205391	0.00138109	-0.00596715	0.00474526	0.00497599	-0.0010867	0.00627302	0.00123383	-0.00379629	-0.00211466	0.00257976	-0.000508984	0.000362145	0.00449389
b0176	0.000568256	-0.00639614	0.00181329	-0.0011202	-0.016763	0.00730316	-0.0148658	-0.00371884	-0.00238655	-0.00249379	0.00645784	-0.00129365	0.00195115	0.00575453	-0.00268081	-0.00518848	0.00961751	0.00281373
b0177	0.00292701	-0.00301361	0.00572787	0.00325694	-0.00699644	0.000896305	-0.0098797	0.00398727	0.00477317	-0.0044144	0.00282253	-5.81036e-06	0.00146369	0.00572781	-0.00227017	0.00142967	0.00264563	0.00609486
b0178	0.00172218	0.00380855	0.00442115	0.00582548	0.00765609	0.0107324	-0.00945593	0.00148017	0.00268448	0.00216755	-0.0039827	-0.00079544	0.00823495	0.0116217	-0.00402117	0.00860354	0.00100006	-0.00482728
b0179	0.0003011	-0.00540906	-0.00137133	0.00313787	-0.0136615	-0.00278933	-0.00415473	0.000476546	-0.00104851	-0.00267911	-0.00188172	0.00192077	0.00233247	0.0144873	0.000656602	0.00246512	0.00481696	0.00328634
b0180	-0.00495365	0.00718345	0.00784728	0.00554964	0.00307492	0.00129687	-0.0123156	-0.00088662	-0.00265821	-0.0102159	0.00234084	-0.0119066	0.00504515	-0.0112834	0.00408261	-0.00361061	0.00890416	-0.0102685
b0181	0.00174294	-0.00277055	0.00431002	0.00499599	-0.0102046	-0.00433769	-0.00127186	-0.0114262	-0.000671234	-0.0028777	0.00268729	-0.00159839	-0.00631693	-0.00303422	0.00163548	0.00200397	0.00900711	-0.000578038
b0182	0.00239959	0.00208526	-0.00171947	0.00108328	-0.0231214	-0.00258637	-0.0050342	-0.0099061	0.000910708	-0.00608861	0.0056925	-0.00641081	0.00138485	-0.00535739	0.0127286	0.00530665	0.00226873	-0.00342435
b0183	-0.000528461	-0.000707771	0.00952906	0.0171025	-0.00548619	-0.000557133	-0.00861039	-0.00427986	-0.00278919	-0.00443446	0.00256162	-0.00770277	0.005501	-0.00294637	0.00932868	0.000215126	-0.00254023	-0.011918
b0184	-0.00181648	0.00182721	0.00182122	0.00330794	-0.0104569	0.00700036	-0.00600156	-0.00449934	-0.00545972	-0.00974385	-0.00522927	-0.00217239	0.00543394	-0.00193291	0.000609744	-0.00178625	0.00065519	-0.004969
b0185	-0.00448778	-0.00289333	-0.00412427	-0.00424803	0.00553201	0.0103184	-0.00417646	0.00173135	-0.00272941	-0.00362921	0.00258719	-0.00304553	0.00348677	-0.00597995	-0.00475538	0.00175343	0.00169758	0.0019398
b0186	-0.000219074	0.00112808	0.00154846	-0.00156601	-0.0107818	-0.000822809	-0.000803475	-0.00656209	0.00171223	-0.0138502	-0.00418284	-0.00493327	-0.00772115	-0.000930408	0.0174354	0.00131362	-0.00533266	-0.000292799
b0187	0.00294761	-0.00162156	-0.00659627	-0.00945382	0.00537743	-0.00565664	-0.0100191	0.000276149	0.00150301	-0.00786517	-0.00586715	-0.00939621	0.00448213	-0.00756037	0.00163679	-0.0025123	0.0215875	0.00544603
b0188	0.00177687	0.00100627	-0.00968685	-0.00169248	-0.018871	-0.0117862	-0.00578105	0.00204198	0.00602661	-0.00332949	-0.00420596	0.00295087	-0.00378863	0.00751248	0.00172789	-0.0136149	0.00731656	-0.00900466
b0189	-0.00268954	0.00402313	-0.00357309	0.0193094	0.0205749	-0.0100033	0.00145834	-0.00748849	-0.00339414	0.00229473	-0.00400086	0.0021669	-0.0094243	-0.00707333	0.00106696	0.00490903	-0.00920957	-0.0045241
b0190	0.00227461	-0.00132451	-0.00888106	0.00185484	0.0149558	-0.00476645	0.00201445	-0.00745849	-0.0076549	-0.00310102	-0.000955476	0.000310337	-0.00303173	-0.0185412	-0.00555744	0.000217047	0.00884994	-0.00273389
b0191	0.00186089	0.00414064	-0.0171887	-0.0122205	0.00147178	0.00290995	-0.0054969	0.00310298	0.000100443	-0.00630682	-0.00471803	0.000402588	-0.0132762	-0.0161138	-0.00283035	0.00197691	0.007515	0.0191567
b0192	0.00476142	0.0067752	-0.00465805	0.00218062	-0.000530384	-0.00247597	-0.00873309	0.00104361	-0.00570678	-0.00869302	-0.00770252	0.00350222	-0.00801611	-0.0023708	0.00471704	0.0116171	-0.00804824	-0.00014594
b0193	0.0049922	-0.00101072	-0.0316211	-0.0051128	0.0288016	-0.00694784	0.0219639	-0.0220188	-0.00118565	0.00305866	0.00840833	-0.00759436	-0.00199189	0.00014599	0.00458392	-0.00568847	0.00439103	0.0147177
b0194	0.00135093	0.00121135	-0.00109694	0.00674673	-0.00745964	0.000197542	-0.00357102	0.0024977	-0.000513392	-0.0112091	-0.00672827	0.000320761	0.0130254	0.00602597	-0.0136767	0.00432724	-0.00270042	0.00386696
b0195	-0.00783333	-0.00563327	-0.000344816	0.00493604	-0.0172191	-0.00733182	-0.0137754	-0.00623561	0.00458778	-0.00694858	-0.000505403	-0.00399838	0.00380617	0.0102235	0.00314259	-0.00685411	0.00397073	-0.0229917
b0196	-0.00630474	-0.00902728	-0.026025	-0.00849181	0.0135141	-0.00965759	-0.00254501	-0.00927781	0.00113361	0.00664265	0.00880905	-0.00419666	-0.00540226	0.00252757	0.00312589	-0.00483942	-0.00979823	-0.0176967
b0197	-0.014483	-0.0101433	0.0165079	0.00477144	-0.00467224	0.0159096	-0.000764095	0.00954923	-0.00956752	0.0828701	-0.0185665	0.0109882	0.0282171	-0.00586721	0.0109011	-0.00802505	-0.0161879	-0.000879995
b0198	-0.00797621	-0.00960296	-0.00162583	0.0123193	-0.0376686	0.00282243	-0.0104515	0.00447835	-0.0146033	0.0677612	-0.00646103	0.00654888	0.0289962	-0.00247161	0.0135878	-0.0106975	-0.00170888	0.00783802
b0199	-0.00588348	-0.00564807	-0.0023285	0.0258387	-0.0385145	0.0110256	-0.0140061	-0.00687112	-0.020605	0.0803543	0.000237435	-0.000792814	0.0170074	0.0115805	0.0193994	-0.0139774	-0.0024069	-0.016652
b0200	-0.00218661	0.0123711	0.000148808	0.00918356	0.00951013	-0.000783409	-0.00535843	0.00465628	0.0086763	-0.0091203	-0.00842514	-0.0066894	0.000785093	-0.0102071	0.00245054	-0.00327393	-0.0129469	-0.00521186
b0207	-4.55569e-06	-0.0147571	-0.0032734	0.00386773	0.0434519	0.0150196	0.00689379	0.00777581	-0.00103532	0.0116713	-0.00742467	-0.0230831	-0.003126	0.00244113	-0.0042515	0.012034	0.00156697	-0.013425
b0208	-0.000814675	0.00613314	0.00152153	0.000174167	0.00969132	0.00451936	0.00777343	0.00315515	0.00554104	-0.00354911	-0.0125034	-0.0113848	-0.00056018	0.011694	0.00764348	-0.00324206	-0.00890893	-0.0116615
b0209	0.00703959	0.00661085	-0.0118578	-0.0102306	0.0217728	0.0066855	0.0087452	0.0019915	-0.0104984	-0.00244008	-0.0126262	0.00643518	-0.000425392	0.0145329	0.00686228	0.00232541	0.00760506	-0.00351564
b0210	0.00086849	0.00813787	-0.00382447	-0.000871542	-0.00274404	0.0033456	0.0153793	-0.0192189	0.0046827	6.9318e-05	-0.0133708	-0.00297351	0.00459274	0.0178578	0.0018752	-0.00318887	0.00648834	-0.00765131
b0211	0.0102278	-0.0205176	-0.00167727	-0.00472502	-0.0223024	0.00530437	-0.00411257	-0.00102027	-0.0295198	0.0149787	0.0103602	-0.00322317	0.00447074	-0.0103797	0.000304979	0.00615383	0.00749933	0.00565289
b0212	-0.00300123	0.0005827	0.00757718	-0.000108641	-0.00398384	0.00353309	-0.00701986	-0.0117116	-0.0125023	0.00195916	0.00395217	-0.0218138	-0.00911411	-0.018983	0.00483948	0.00839634	-0.00046344	0.00726228
b0213	-0.00494319	-0.00160244	0.00369009	-0.00762701	-0.0012978	0.00120296	-0.00134022	0.00262799	-0.00362336	-0.00771147	-0.00788668	0.00345453	-0.00252405	-0.00264853	0.00289208	-0.00136538	-0.00578515	0.00326344
b0214	-0.00897758	-0.0156438	0.00828191	-0.00785367	0.00677393	0.00212652	-0.0086067	-0.000812873	-0.00554985	-0.00376977	0.00528677	-0.00996608	-0.0044494	-0.00763856	0.00122752	-0.00773085	0.00288299	0.000181187
b0215	-0.00387898	-0.00506533	-0.00428262	0.000315265	0.00988441	0.00307677	0.000981169	-0.00744361	-0.0113671	-0.000370425	-0.00878442	-0.00472936	0.00839616	-0.000534499	0.000190945	0.00579012	-0.010663	0.00278915
b0217	-0.00695772	0.0055236	-0.00670784	0.012303	0.00435005	-0.00232774	0.000631257	0.00121067	0.00517718	-0.0293179	-0.0213038	0.000998046	-0.0243613	-0.0128575	0.00744447	0.00074593	-0.0120132	-0.00162845
b0219	0.000377784	-0.00596688	0.00431002	0.00328844	0.0123606	0.000803947	0.00223804	-0.00149224	-0.00454759	-0.0107335	0.00738797	-0.00164307	-0.000760025	-0.00986957	0.00472095	-0.00454166	0.00619213	0.017595
b0220	-0.00106894	-0.00584756	0.00313865	-0.0126869	0.0054036	-0.00471165	-0.00178079	0.00899618	-0.00767597	0.0114207	-0.0137181	0.0188661	-0.0163561	0.00926734	-0.00706665	0.00436817	-0.00889003	0.016745
b0221	-0.00837409	0.0152661	-0.00609007	0.00595448	-0.00121929	-0.0107023	-0.020161	0.00439881	0.0373375	0.0535422	0.0116473	-0.00804523	-0.00562331	-0.0173706	0.016283	0.00862695	-0.0130814	0.00474695
b0222	-0.00164512	0.000113214	0.00961814	0.00125019	0.00590705	-0.00771447	-0.00201386	-0.00412667	-0.00505091	0.00931353	-0.0017655	0.000414852	-0.00542816	-0.00961472	-0.00732059	-0.000524803	-0.00489182	0.00144216
b0223	0.000850584	0.00203099	0.00204599	0.00652111	-0.0104992	-6.62943e-05	0.00533329	-0.00749397	0.00195386	0.0108088	0.00773207	0.00307625	-0.00796088	-0.00646328	0.00232452	0.00601941	0.00355299	-0.0118508
b0224	0.00303208	0.00636428	-0.00320023	-0.000784594	0.00543223	0.00787587	-0.00345478	0.00392964	-0.000941701	0.0093955	-0.0103064	0.0197281	0.000867302	0.0140455	-0.0185533	0.00489043	0.00979948	-0.000186102
b0225	-0.00278755	0.00347807	0.0168301	-0.0142101	-0.00792444	0.000373667	-0.00304315	0.00394594	-0.00308956	0.0229761	-0.0125328	-0.00785955	0.00780363	0.00343649	0.00529577	0.00928416	-0.00592805	0.00862707
b0226	0.00100121	-0.00181699	-0.0106613	-0.00715351	0.0195435	0.0186931	0.000546613	3.18524e-06	-0.0195842	0.00463046	-0.0240916	0.011205	-0.00445569	-0.00266407	0.0101191	-0.00538895	-0.00954584	-0.0012076
b0227	-0.00075049	0.00251381	0.00772301	-0.0162497	0.00628312	-0.0105673	0.0101219	0.00873906	0.00841264	0.00742325	0.0281542	-0.00178752	-0.000818465	0.000191705	0.00433391	0.00893938	-0.0266529	0.026062
b0228	-0.00993374	-0.00635271	0.00603362	-0.0112728	-0.00125485	0.00654082	0.00160533	0.024082	-0.00404808	0.00473797	0.0088416	0.00680542	-0.0162907	0.00857409	0.0091997	-0.0052563	-0.0455713	-0.0118413
b0231	-0.00545206	-0.00596095	-0.00657918	-0.0055371	0.0215154	-0.00179871	-0.00758503	0.0136991	0.00682966	-0.00233203	-0.00385393	-0.0142643	-0.00438496	-0.00336989	-0.00251105	-0.00568643	0.005624	0.00848348
b0232	-0.00539354	-0.00805879	-0.0298986	0.0167247	0.0203093	-0.00722903	0.000580403	0.0140283	0.00213097	-0.00448591	-0.00283953	-0.00763158	-0.0134888	-0.0153514	0.00219843	0.00269946	-0.0195997	0.00168361
b0233	-0.00764839	-0.00976406	-0.00911586	-0.00288364	0.00761681	0.00722655	-0.000461969	0.0093812	-0.0106205	-0.00728754	-0.0088252	-0.00778082	-0.00210018	-0.0109813	-6.80698e-06	0.00620482	-0.00251161	-0.0116514
b0234	-0.01339	0.00720706	0.00205216	0.0173959	-0.00464886	0.0148683	-0.000525768	-0.00506696	0.0224824	-0.00236464	-0.00475409	-0.00995411	-0.00237008	-0.00764626	0.0115963	0.00119144	0.00570283	0.0213106
b0237	0.00130257	0.012392	0.000788377	0.00871495	0.0108395	-0.00153091	-0.00179366	-0.0114094	0.00226592	-0.00400127	0.00362876	-0.00529103	-0.00648173	0.00371052	-0.0016786	-0.00108812	-0.00699321	-0.00270734
b0238	-0.00319496	0.0109533	-0.00333382	0.018606	-0.00641376	0.00208446	0.00206087	-0.00702242	0.00568259	-0.00379796	0.00763939	-0.000314641	-0.00552586	0.0100525	-0.014181	-0.00131938	0.00112935	-0.00266824
b0239	-0.00549702	-0.00237489	0.0054623	0.00678425	0.0110335	-0.00326789	0.00902932	-0.00959654	-0.0040053	0.0144838	-0.000108889	0.00153419	0.00037072	0.0026319	0.00279929	0.00810588	-0.0143637	-0.00524518
b0240	-0.00120653	-0.000646822	0.000485675	-0.0018818	-0.000554338	-0.00118101	-0.00236189	-0.000689687	-0.000943797	-0.00316506	0.000340752	-0.000573272	-0.00102557	-0.000805895	-0.00212738	-0.00117414	0.000760544	-0.00090334
b0241	-0.00749825	-0.00472151	-0.00314862	0.0167226	0.0139652	0.0150414	-0.0139402	0.00391249	0.00303443	-0.00241753	-0.0189019	0.0142674	-0.0177753	0.0106725	-0.0138899	0.000292804	-0.011507	0.00586065
b0242	0.000273124	0.000721922	-0.00765443	0.0059041	-0.00436513	0.00140363	-0.00351539	0.00247363	-0.00541614	0.00070069	0.0116319	0.0107455	-4.58428e-06	-0.00478017	-0.00134745	0.00618581	-0.00448162	-0.00319558
b0243	-0.00133698	-4.6858e-05	0.000750286	0.00374705	-0.00169598	0.00365973	-0.00569811	-0.000620683	-0.00147707	-0.000477475	0.00461118	0.011819	0.000619479	0.00296743	-0.00245278	0.00309532	-0.000680385	-0.00952419
b0245	-0.00120653	-0.000646822	0.000485675	-0.0018818	-0.000554338	-0.00118101	-0.00236189	-0.000689687	-0.000943797	-0.00316506	0.000340752	-0.000573272	-0.00102557	-0.000805895	-0.00212738	-0.00117414	0.000760544	-0.00090334
b0246	-0.00120653	-0.000646822	0.000485675	-0.0018818	-0.000554338	-0.00118101	-0.00236189	-0.000689687	-0.000943797	-0.00316506	0.000340752	-0.000573272	-0.00102557	-0.000805895	-0.00212738	-0.00117414	0.000760544	-0.00090334
b0247	-0.00120653	-0.000646822	0.000485675	-0.0018818	-0.000554338	-0.00118101	-0.00236189	-0.000689687	-0.000943797	-0.00316506	0.000340752	-0.000573272	-0.00102557	-0.000805895	-0.00212738	-0.00117414	0.000760544	-0.00090334
b0248	-0.00120653	-0.000646822	0.000485675	-0.0018818	-0.000554338	-0.00118101	-0.00236189	-0.000689687	-0.000943797	-0.00316506	0.000340752	-0.000573272	-0.00102557	-0.000805895	-0.00212738	-0.00117414	0.000760544	-0.00090334
b0249	-0.00120653	-0.000646822	0.000485675	-0.0018818	-0.000554338	-0.00118101	-0.00236189	-0.000689687	-0.000943797	-0.00316506	0.000340752	-0.000573272	-0.00102557	-0.000805895	-0.00212738	-0.00117414	0.000760544	-0.00090334
b0250	-0.00120653	-0.000646822	0.000485675	-0.0018818	-0.000554338	-0.00118101	-0.00236189	-0.000689687	-0.000943797	-0.00316506	0.000340752	-0.000573272	-0.00102557	-0.000805895	-0.00212738	-0.00117414	0.000760544	-0.00090334
b0251	-0.00120653	-0.000646822	0.000485675	-0.0018818	-0.000554338	-0.00118101	-0.00236189	-0.000689687	-0.000943797	-0.00316506	0.000340752	-0.000573272	-0.00102557	-0.000805895	-0.00212738	-0.00117414	0.000760544	-0.00090334
b0252	-0.00120653	-0.000646822	0.000485675	-0.0018818	-0.000554338	-0.00118101	-0.00236189	-0.000689687	-0.000943797	-0.00316506	0.000340752	-0.000573272	-0.00102557	-0.000805895	-0.00212738	-0.00117414	0.000760544	-0.00090334
b0253	-0.00120653	-0.000646822	0.000485675	-0.0018818	-0.000554338	-0.00118101	-0.00236189	-0.000689687	-0.000943797	-0.00316506	0.000340752	-0.000573272	-0.00102557	-0.000805895	-0.00212738	-0.00117414	0.000760544	-0.00090334
b0254	-0.00120653	-0.000646822	0.000485675	-0.0018818	-0.000554338	-0.00118101	-0.00236189	-0.000689687	-0.000943797	-0.00316506	0.000340752	-0.000573272	-0.00102557	-0.000805895	-0.00212738	-0.00117414	0.000760544	-0.00090334
b0256	-0.00120653	-0.000646822	0.000485675	-0.0018818	-0.000554338	-0.00118101	-0.00236189	-0.000689687	-0.000943797	-0.00316506	0.000340752	-0.000573272	-0.00102557	-0.000805895	-0.00212738	-0.00117414	0.000760544	-0.00090334
b0258	-0.00120653	-0.000646822	0.000485675	-0.0018818	-0.000554338	-0.00118101	-0.00236189	-0.000689687	-0.000943797	-0.00316506	0.000340752	-0.000573272	-0.00102557	-0.000805895	-0.00212738	-0.00117414	0.000760544	-0.00090334
b0259	-0.00120653	-0.000646822	0.000485675	-0.0018818	-0.000554338	-0.00118101	-0.00236189	-0.000689687	-0.000943797	-0.00316506	0.000340752	-0.000573272	-0.00102557	-0.000805895	-0.00212738	-0.00117414	0.000760544	-0.00090334
b0260	-0.00120653	-0.000646822	0.000485675	-0.0018818	-0.000554338	-0.00118101	-0.00236189	-0.000689687	-0.000943797	-0.00316506	0.000340752	-0.000573272	-0.00102557	-0.000805895	-0.00212738	-0.00117414	0.000760544	-0.00090334
b0261	-0.00120653	-0.000646822	0.000485675	-0.0018818	-0.000554338	-0.00118101	-0.00236189	-0.000689687	-0.000943797	-0.00316506	0.000340752	-0.000573272	-0.00102557	-0.000805895	-0.00212738	-0.00117414	0.000760544	-0.00090334
b0262	-0.00120653	-0.000646822	0.000485675	-0.0018818	-0.000554338	-0.00118101	-0.00236189	-0.000689687	-0.000943797	-0.00316506	0.000340752	-0.000573272	-0.00102557	-0.000805895	-0.00212738	-0.00117414	0.000760544	-0.00090334
b0264	-0.00120653	-0.000646822	0.000485675	-0.0018818	-0.000554338	-0.00118101	-0.00236189	-0.000689687	-0.000943797	-0.00316506	0.000340752	-0.000573272	-0.00102557	-0.000805895	-0.00212738	-0.00117414	0.000760544	-0.00090334
b0265	-0.00120653	-0.000646822	0.000485675	-0.0018818	-0.000554338	-0.00118101	-0.00236189	-0.000689687	-0.000943797	-0.00316506	0.000340752	-0.000573272	-0.00102557	-0.000805895	-0.00212738	-0.00117414	0.000760544	-0.00090334
b0266	-0.00120653	-0.000646822	0.000485675	-0.0018818	-0.000554338	-0.00118101	-0.00236189	-0.000689687	-0.000943797	-0.00316506	0.000340752	-0.000573272	-0.00102557	-0.000805895	-0.00212738	-0.00117414	0.000760544	-0.00090334
b0267	-0.00120653	-0.000646822	0.000485675	-0.0018818	-0.000554338	-0.00118101	-0.00236189	-0.000689687	-0.000943797	-0.00316506	0.000340752	-0.000573272	-0.00102557	-0.000805895	-0.00212738	-0.00117414	0.000760544	-0.00090334
b0268	-0.00120653	-0.000646822	0.000485675	-0.0018818	-0.000554338	-0.00118101	-0.00236189	-0.000689687	-0.000943797	-0.00316506	0.000340752	-0.000573272	-0.00102557	-0.000805895	-0.00212738	-0.00117414	0.000760544	-0.00090334
b0269	-0.00120653	-0.000646822	0.000485675	-0.0018818	-0.000554338	-0.00118101	-0.00236189	-0.000689687	-0.000943797	-0.00316506	0.000340752	-0.000573272	-0.00102557	-0.000805895	-0.00212738	-0.00117414	0.000760544	-0.00090334
b0270	-0.00120653	-0.000646822	0.000485675	-0.0018818	-0.000554338	-0.00118101	-0.00236189	-0.000689687	-0.000943797	-0.00316506	0.000340752	-0.000573272	-0.00102557	-0.000805895	-0.00212738	-0.00117414	0.000760544	-0.00090334
b0271	-0.00120653	-0.000646822	0.000485675	-0.0018818	-0.000554338	-0.00118101	-0.00236189	-0.000689687	-0.000943797	-0.00316506	0.000340752	-0.000573272	-0.00102557	-0.000805895	-0.00212738	-0.00117414	0.000760544	-0.00090334
b0272	-0.00120653	-0.000646822	0.000485675	-0.0018818	-0.000554338	-0.00118101	-0.00236189	-0.000689687	-0.000943797	-0.00316506	0.000340752	-0.000573272	-0.00102557	-0.000805895	-0.00212738	-0.00117414	0.000760544	-0.00090334
b0273	-0.00120653	-0.000646822	0.000485675	-0.0018818	-0.000554338	-0.00118101	-0.00236189	-0.000689687	-0.000943797	-0.00316506	0.000340752	-0.000573272	-0.00102557	-0.000805895	-0.00212738	-0.00117414	0.000760544	-0.00090334
b0274	-0.00120653	-0.000646822	0.000485675	-0.0018818	-0.000554338	-0.00118101	-0.00236189	-0.000689687	-0.000943797	-0.00316506	0.000340752	-0.000573272	-0.00102557	-0.000805895	-0.00212738	-0.00117414	0.000760544	-0.00090334
b0275	-0.00120653	-0.000646822	0.000485675	-0.0018818	-0.000554338	-0.00118101	-0.00236189	-0.000689687	-0.000943797	-0.00316506	0.000340752	-0.000573272	-0.00102557	-0.000805895	-0.00212738	-0.00117414	0.000760544	-0.00090334
b0276	-0.00120653	-0.000646822	0.000485675	-0.0018818	-0.000554338	-0.00118101	-0.00236189	-0.000689687	-0.000943797	-0.00316506	0.000340752	-0.000573272	-0.00102557	-0.000805895	-0.00212738	-0.00117414	0.000760544	-0.00090334
b0277	-0.00120653	-0.000646822	0.000485675	-0.0018818	-0.000554338	-0.00118101	-0.00236189	-0.000689687	-0.000943797	-0.00316506	0.000340752	-0.000573272	-0.00102557	-0.000805895	-0.00212738	-0.00117414	0.000760544	-0.00090334
b0278	-0.00120653	-0.000646822	0.000485675	-0.0018818	-0.000554338	-0.00118101	-0.00236189	-0.000689687	-0.000943797	-0.00316506	0.000340752	-0.000573272	-0.00102557	-0.000805895	-0.00212738	-0.00117414	0.000760544	-0.00090334
b0279	-0.00120653	-0.000646822	0.000485675	-0.0018818	-0.000554338	-0.00118101	-0.00236189	-0.000689687	-0.000943797	-0.00316506	0.000340752	-0.000573272	-0.00102557	-0.000805895	-0.00212738	-0.00117414	0.000760544	-0.00090334
b0280	-0.00120653	-0.000646822	0.000485675	-0.0018818	-0.000554338	-0.00118101	-0.00236189	-0.000689687	-0.000943797	-0.00316506	0.000340752	-0.000573272	-0.00102557	-0.000805895	-0.00212738	-0.00117414	0.000760544	-0.00090334
b0281	-0.00120653	-0.000646822	0.000485675	-0.0018818	-0.000554338	-0.00118101	-0.00236189	-0.000689687	-0.000943797	-0.00316506	0.000340752	-0.000573272	-0.00102557	-0.000805895	-0.00212738	-0.00117414	0.000760544	-0.00090334
b0282	0.0113399	-0.00514773	-0.0308568	0.0175838	0.00143144	-0.0178742	0.00670452	-0.00625396	-0.0201962	0.0538103	0.00057816	0.0298462	0.00234727	-0.022175	-0.0131428	0.0107984	0.000717527	-0.000488059
b0283	-0.0026621	0.0119154	-0.00087099	-0.00733104	-0.00276621	-0.0052243	-0.00426255	0.0120658	0.00204623	0.0177856	0.00399683	-0.00205113	-0.0252688	-0.00667896	0.00812516	-0.0109061	0.00408937	0.00309467
b0284	-0.0013109	0.0151786	0.0073147	-0.00699619	-0.0186488	0.000749403	-0.0114822	0.00547516	-0.00647436	0.0460096	0.00890074	0.001976	-0.0109766	-0.00259631	0.0153792	0.00445554	-0.00179409	-0.0117721
b0285	0.00224543	0.0131297	-0.00614254	-0.0190391	-0.00990575	-0.0035575	0.0108947	-0.00351502	-0.00878098	0.0404682	-0.00496639	0.0126321	-0.00304861	-0.0411845	-0.00570517	0.00174325	-0.00261136	0.020375
b0286	-0.0108895	0.0177523	0.0100853	-0.0117426	-0.000389889	0.00495327	-0.0167853	0.0107746	0.000999155	0.0188602	0.00163057	-0.0156872	-0.00840067	-0.00399267	0.00936733	-0.0224282	0.015414	0.0215286
b0287	-0.00445979	-0.00572787	0.00899557	0.00865818	-0.0547127	0.0230033	-0.00368704	-0.00569038	0.000239052	0.00625185	-0.0196804	-0.00756336	-0.00769143	0.0374696	0.00865693	0.0060228	-0.00578031	0.0103861
b0288	-0.0153863	0.00982872	-0.0571288	0.0108813	0.0137493	-0.0225055	0.0188119	-0.0150903	-0.00403258	0.0133987	0.00459763	-0.0123456	-0.0160202	-0.0151935	-0.0227735	-0.00576523	-0.00305451	0.018437
b0289	0.00623295	0.0124953	-0.00179576	0.00144576	-0.0013616	-0.00701431	0.0116136	-0.0117733	-0.0173714	0.00948086	0.000847065	-0.00806439	0.00684878	0.00230202	-0.00450807	0.0135755	-0.0044098	-0.00756609
b0290	-0.00181351	0.00172817	0.00428	0.00201744	0.00788046	0.00160588	-0.00111618	-0.00244376	0.00095423	0.0218918	-0.0102047	-0.00465943	-0.0069932	0.00515083	0.000682264	0.00187345	-0.0186104	0.00302501
b0291	0.00101847	0.00612968	0.00291846	-0.00657521	-0.00578208	0.00822931	-0.00789968	-0.00311414	-0.0108134	-0.00627922	-0.0137073	-0.00279684	0.0109708	0.00926316	-0.00853463	8.0508e-05	0.00112349	0.0110421
b0292	0.000761591	0.0137455	0.00141203	-0.000225491	0.00728269	-0.023798	-0.0138995	0.0140229	0.00268407	-0.000157536	-0.00868056	-0.00715563	0.00740006	0.00858344	-0.00302863	-0.02504	-0.00649241	0.0215242
b0293	-0.00379596	-0.00617456	0.0314963	-0.0310294	0.000889409	0.0236987	0.000800757	-0.0115926	0.0121072	-0.00237901	0.0267414	-0.00318513	-0.00564875	-0.00435484	0.015652	0.00638705	-0.0215602	-0.0164077
b0294	0.00197072	-0.0301251	0.00737151	-0.0454858	-7.76658e-05	-0.0131662	0.00119698	0.0176805	0.00425586	0.0104056	-0.00911895	0.000639651	-0.0131018	-0.0218423	0.0187078	-0.0108493	-0.0278654	-0.0246356
b0295	0.00385158	0.00134901	-0.0220585	0.00204375	0.00571176	0.00796007	0.0123669	-0.0100038	0.00321876	0.00201767	-0.00588042	0.000946948	-0.0110521	-0.0143124	-0.00949544	-0.00516617	0.0206301	-0.015579
b0296	0.00101607	-0.00492659	0.350147	0.00170543	-0.00495377	0.010253	0.0293501	-0.0141744	-0.00681683	0.0418746	0.00495157	-0.00682892	-0.00060409	0.00379127	-0.012434	-0.013059	0.00941649	0.00914279
b0298	0.000473445	-0.0026681	-0.000336184	0.0096196	0.0178581	-0.00527101	0.000867605	-0.00955171	-0.0051918	-0.00567445	-0.0096636	-0.00242323	0.00265267	-0.00502726	0.00126451	0.00531505	-0.00967753	0.00384246
b0299	-0.00120653	-0.000646822	0.000485675	-0.0018818	-0.000554338	-0.00118101	-0.00236189	-0.000689687	-0.000943797	-0.00316506	0.000340752	-0.000573272	-0.00102557	-0.000805895	-0.00212738	-0.00117414	0.000760544	-0.00090334
b0301	-0.0106727	-0.0249781	0.0123033	-0.0042058	-0.000769495	0.0166802	-0.0318504	0.0171441	0.0168741	0.00312612	0.0187176	-0.000562239	-0.00314135	-0.00864437	0.019824	-0.0188156	0.0109886	0.0427766
b0303	0.00662337	-0.0244359	-0.0292117	-0.0140966	0.00888832	0.0184004	-0.000769068	-0.0210515	-0.00448668	-0.012626	0.016499	0.0392045	-0.0128172	-0.0192054	0.00456413	0.0491479	0.0165646	0.00427523
b0304	0.00542974	0.0111567	0.00871407	0.0239511	-0.0108077	-0.00674309	-0.00852257	-0.0223039	-0.00444147	-0.0155978	-0.00371961	0.0101298	-0.00446399	0.0101218	0.0179812	0.000407021	0.0208532	0.00233458
b0305	-0.00497854	0.00464772	0.00101564	0.00552349	-0.0176881	-0.0267953	0.00424691	-0.00456932	-0.0125555	-0.0129957	0.00788548	0.00577452	0.00307671	-0.0148227	-0.00304326	0.000998277	-0.00813059	0.0106526
b0306	-0.00383048	-0.0261659	-0.0402694	-0.0028254	-0.00302913	0.00717826	0.0308153	-0.0258377	-0.0139832	0.0253062	0.0113476	-0.0318091	-0.011694	0.0406035	0.00643924	0.00540207	0.0255721	0.0342019
b0307	-0.0012415	-0.0218739	-0.0436281	0.00301251	-0.0137089	0.00333985	0.0343825	-0.0114193	-0.00153157	0.0168612	0.0134708	-0.0183118	-0.00107949	0.0493426	0.00776237	0.00764099	-0.00789788	0.00739431
b0308	-0.000199715	-0.0172904	-0.0356683	0.0120656	-0.014876	0.000893537	0.0272411	-0.0111328	-0.0102419	0.0160805	-0.00671605	-0.0114312	-0.00584192	0.0408873	0.00439545	-0.0125545	-0.00467848	0.0109406
b0310	0.00915541	-0.0205103	-0.00889416	-0.0390332	-0.00504735	-0.000777047	0.00388331	-0.00558173	0.0358941	-0.0117814	0.0291396	0.0159582	-0.0207682	-0.0169133	0.0437237	0.0133144	-0.00366831	-0.0064259
b0311	0.00485344	-0.00912686	0.0143605	-0.0311037	-0.00709989	-0.00860713	0.00255532	-0.0070575	0.0809671	-0.0083931	-0.00924933	0.00636643	7.25052e-05	-0.00371608	0.0376509	-0.000838063	0.00817868	0.00121091
b0312	0.0028586	-0.0135146	0.0179015	-0.0313203	-0.011012	-0.0175135	-0.00608943	-0.00856265	0.0820013	-0.00954432	-0.0125955	0.00997521	0.000112611	-0.00160714	0.0288528	-0.00371235	0.0173187	0.0120098
b0313	0.00416736	-0.0135263	0.0105362	-0.0264172	0.00267067	-0.00623891	-0.0191753	-0.00753639	0.0840101	-0.00716817	-0.0035171	-0.00939218	0.0151421	-0.0136185	0.0299466	0.00206232	0.011775	0.0220849
b0314	0.00820127	-0.0147633	-0.000278343	-0.0408052	-0.00835338	-0.0118276	-0.0076015	-0.00592763	0.0747815	-0.00773509	-0.00493888	-0.00201506	-0.000618242	0.00691752	0.0390596	0.0105655	0.00282651	0.0356037
b0315	-0.0166094	0.00508403	-0.0164205	-0.0029688	-0.00981281	-0.0411089	-0.00633292	-0.0243037	0.00113476	-0.0014976	0.00143216	-0.00232207	-0.00449327	-0.00283527	0.0108976	-0.00939129	0.000455173	-0.0206908
b0316	-0.00143742	-0.00762873	-0.0106257	-0.00406535	-0.00521504	-0.00915681	-0.000566182	-0.00253831	-0.00122754	0.00100474	-0.00756774	0.012068	0.000117066	0.00134846	-0.00994236	0.00167272	0.00276603	0.0127906
b0317	-0.000626008	-0.00778014	0.00194786	-0.00899427	0.00414826	0.0051453	-0.0132093	0.0354194	-0.0208226	0.0244975	0.0154625	-0.0205327	-0.00699475	0.00807872	0.00912308	0.0124246	0.00386597	0.00558054
b0318	-0.00115852	0.0305135	0.00750453	0.000381926	-0.00788452	0.0203345	-0.0198912	-0.00269895	0.00406788	-0.00331093	0.0115359	-0.0234333	-0.0136569	-0.0101872	0.0232118	0.0143919	-0.0205348	-0.00859739
b0319	0.000288395	0.00337995	-0.00817532	-0.0225004	-0.0111028	-0.00612165	-0.00471757	-0.000116645	-0.0174308	0.00273588	0.0229047	-0.0205858	-0.00855269	-0.0111099	0.0134225	0.00634296	-0.000724954	0.00859545
b0320	-0.000690869	0.00369407	0.00479483	-0.0122614	-0.00329551	0.00673107	-0.00633004	-0.0155711	-0.00295279	-0.00148944	-0.00304881	-0.0190828	0.0122929	-0.00599518	0.0151166	-0.00942766	-0.0144176	0.00971805
b0321	-0.00719185	-0.00341441	0.0103237	-0.00976214	-0.0111707	-0.0104099	-0.0039102	0.00435814	0.00511794	0.0222129	-0.0058889	-0.00152751	0.00026436	0.00330416	0.0183419	-0.00293607	0.0148607	-0.0087018
b0322	-0.00120653	-0.000646822	0.000485675	-0.0018818	-0.000554338	-0.00118101	-0.00236189	-0.000689687	-0.000943797	-0.00316506	0.000340752	-0.000573272	-0.00102557	-0.000805895	-0.00212738	-0.00117414	0.000760544	-0.00090334
b0323	-0.0127688	0.00293805	0.0312903	0.00677792	-0.00638762	0.00371594	-0.0218867	-0.00761328	-0.00713805	0.00772585	-0.0104402	-0.0103516	0.00179436	-0.0181697	0.0114108	-0.0109568	0.0272011	0.00566204
b0324	-0.0028878	9.4345e-06	-0.00342175	0.000929392	0.00244513	0.00278877	-0.00569325	0.00556082	-0.00633252	0.0103533	-0.0132948	0.00182737	-0.00323597	0.0140522	-0.00257847	0.00447394	0.00404942	-0.00225281
b0325	0.000269212	0.00384082	-0.0016591	0.0165604	-0.0160865	-0.00263546	-0.015704	0.00734792	0.00198519	-0.00198539	0.0183352	-0.00047996	0.00830501	-0.000591833	0.0308226	0.0109309	0.00452225	-0.00916423
b0326	-0.00180046	-0.00696609	-0.0267386	-0.0121453	0.0029501	-0.00954381	0.00641636	-0.0199972	-0.00754282	0.00357479	0.0342862	-0.0119419	0.0169518	-0.00301829	0.00207911	-0.0102862	0.023144	-0.00250267
b0327	-3.88328e-05	0.0218104	-0.0223766	0.0218413	0.045039	-0.0465284	0.023795	-0.0142898	-0.0214655	0.0108566	0.0198932	-0.00962505	-0.0238864	0.0154445	-0.0132468	-0.0220201	0.00405053	-0.0149301
b0328	-0.00240732	0.0164901	0.0148154	-0.000153626	-0.00898727	-0.00473061	0.0301701	0.00180393	0.00596682	0.00963978	-0.016649	0.0242837	0.00418161	0.00626274	-0.0240477	0.00156856	-0.0122304	-0.0102867
b0329	0.00727589	-0.00449871	-0.0135101	0.00812854	-0.00514899	0.0141362	-0.0150827	0.018669	0.0121456	0.00425458	-0.00486051	0.019812	-0.00288175	0.0157037	0.0341383	0.0170879	0.00524445	0.00499817
b0330	0.0104832	0.0227862	-0.000375323	0.0294385	0.00176583	0.00369421	-0.0298737	-0.000864881	0.0153021	0.00177457	0.0213493	0.0102523	0.00472342	-0.0153852	0.0095474	0.00306695	0.019938	-0.0099587
b0331	-0.00766	-0.0267569	-0.00853488	-0.0331734	-0.0129166	0.00740713	-0.0153927	-0.0377023	-0.0191565	-0.0250161	-0.019903	-0.0652853	0.019974	0.00966949	-0.00925934	-0.003668	0.00807615	0.0044514
b0333	0.00113657	-0.0219988	-0.00516923	-0.0283415	-0.0183011	0.0013692	9.80181e-05	-0.00392246	-0.022836	-0.0215627	-0.00557247	-0.0371774	0.0235756	0.00520763	-0.0113455	0.0174641	0.0357488	0.0103667
b0334	-0.00154068	-0.0144985	-0.0121543	-0.0131557	-0.00730686	-0.000759652	0.00542806	0.0074674	0.00130102	-0.0159395	-0.00119557	-0.0229444	0.00617334	-0.00952134	-0.0061054	-0.00521368	0.0142149	-0.00921367
b0335	0.00449636	-0.0131925	-0.00328219	-0.0170483	-0.00412822	0.0131803	-0.00978596	-0.0164456	-0.0238567	-0.014396	-0.0163352	-0.0220501	-0.00159071	-0.0182215	-0.00704943	0.000290638	0.00249825	0.00521224
b0336	-0.00575779	0.00606388	0.0139669	0.0121928	0.00111656	0.0148472	0.00340561	0.0189939	0.00771181	-0.00971154	0.0523985	-0.00526742	0.0255011	0.00995528	-0.0168828	-0.0107039	0.00391922	-0.0157742
b0337	-0.00903346	0.00477032	0.00078117	0.0108981	0.00147215	-0.00645546	0.0128615	0.00579837	0.0044766	-0.00780092	0.0279013	-0.00503005	0.0233123	-0.00394223	-0.00574326	-0.00747016	0.000540562	-0.0153045
b0338	-0.00406336	0.0207358	0.0037506	0.00127617	-0.0127769	-0.0139635	-0.00301044	-0.00591662	0.0085463	0.0052062	-0.00505898	0.00104059	-0.00600227	0.00671909	0.00512397	-0.00467615	-0.00411838	-0.0254864
b0339	0.00608625	-0.00672903	-0.00932937	-0.00817848	-0.00978413	-0.0191765	0.016891	-0.012111	0.000315037	-0.000568279	-0.00513484	0.00446102	0.00630107	-0.00367042	-0.0151185	0.0166182	0.0172862	0.00827734
b0340	0.0113815	-0.0153075	-0.0236878	-0.0163085	0.0111592	-0.0354283	0.0109605	-0.0194036	-0.00890169	0.0167799	-0.012868	0.000777489	0.0172099	0.00309842	-0.00333056	0.0207072	-0.00219925	0.00564479
b0341	-0.00373359	-0.00178757	-0.0149526	-0.0134017	-0.0122039	0.00585428	0.00124732	-0.0102843	-0.00271709	0.00548043	0.00307555	-0.00590343	-0.00490258	0.017007	0.00153564	0.0179797	-0.00361235	0.00903924
b0342	0.00241359	-0.00904592	0.00451503	0.00323939	-0.00612205	0.0108091	-0.0139047	0.0204541	-0.00500749	0.0284582	-0.0146974	0.00409891	0.0140884	-0.00691341	0.00301014	0.00112398	-0.00336656	-0.00943567
b0343	-0.00368028	0.00649235	0.00184094	0.00273798	-0.00342837	0.0019033	-0.0029362	0.00726383	0.00490992	0.0326604	-0.0150067	-0.00905709	0.000168052	0.000115548	-0.000149201	-0.0176369	-0.0083117	0.0238869
b0344	0.00196046	0.00734481	-0.00923223	-0.00446168	0.0100406	-0.00795665	0.0138246	-0.00183713	-0.00548995	0.0120024	-0.0103584	-0.000204196	0.0106549	0.0222525	-0.000509276	0.0133872	-0.00870723	0.0038797
b0345	-0.00120614	0.00580483	-0.00382897	0.0146752	0.0112716	0.0047108	-0.00983969	0.00140909	0.00388778	0.00995705	0.00810952	0.0012925	0.000398789	-0.00697011	0.00689891	0.00479465	-0.00459199	-0.00280331
b0346	-0.000335845	0.0279123	-0.00169599	0.00249742	0.0183665	0.00423843	-0.0328773	0.0133326	0.0805413	0.0274726	0.0150467	-0.00757588	-0.00922213	-0.00295886	0.0187693	-0.00330384	-0.0154291	0.0176479
b0347	-0.00250689	0.0180981	0.0292438	0.0111174	-0.00261078	0.00703965	-0.00319486	-0.00316547	0.00780674	0.0164441	-0.0232353	0.00325517	0.00255606	-0.00222272	-0.0141242	-0.00363697	0.00505394	-0.00529555
b0348	-0.000196416	-0.00440255	-0.00915105	-0.010534	0.00199596	0.000639972	-0.0140148	-0.0015492	-0.00567443	0.0108947	0.00510556	0.00935614	-0.00162016	-0.00769866	0.00260936	0.00785785	0.00586533	0.0256374
b0349	0.00587288	0.0203966	-0.000914821	0.0175802	0.00081975	0.0113038	0.0118679	0.00922247	0.019856	0.0272003	0.0152063	0.00930423	-0.00362042	-0.0186164	0.00341291	-0.00297711	-0.0157416	-0.0136817
b0350	-0.0049243	0.014715	-0.000846202	-0.0123585	0.000133527	-0.013113	0.00574619	-0.00199479	0.00937295	0.0155061	0.00446676	-0.00927749	0.00486909	0.00800478	-0.00644995	0.0152438	0.00207432	-0.00983935
b0351	0.00540401	0.00599781	0.00149924	-0.00639169	0.0166936	0.00642481	0.00409771	0.0109428	0.0046613	0.0053289	0.0143995	0.00248971	-0.00407807	0.0161017	-0.00712312	0.00747114	-0.0134556	0.0015197
b0352	-0.00174781	0.011309	-0.00299878	-0.00721207	0.00297965	0.00296097	0.00507298	0.0137805	-0.00834944	0.0089345	0.0144931	3.57837e-05	-0.00649414	0.00258082	0.00151924	-0.00514541	-0.018071	0.00863935
b0353	0.0072547	-0.00340792	-0.016385	0.000454884	-0.0144012	-0.00382123	0.000263794	-0.00762597	-0.00996372	0.0140242	0.0186807	0.0131965	-0.0104451	-0.00730049	0.00924097	0.00436845	-0.00303551	0.00903563
b0354	-0.00763638	0.00114824	0.0216788	0.00127666	-0.00605536	0.00849158	-0.0118132	0.0174234	-0.00821558	0.00183274	-0.0122429	-0.00808442	-0.00468724	0.0152684	-0.00365757	-0.00597212	-0.00235885	0.0124748
b0355	-0.00632767	0.00647521	0.000661096	0.00427624	-0.0158035	-0.0164567	0.00321712	-0.0191045	-0.00127681	0.000125169	-0.0125546	0.00195218	0.000744642	-0.000372634	0.00402605	-0.00985833	-0.0118344	0.00687723
b0356	-0.00242074	-0.00750168	-0.00311766	-0.00230162	-0.00960204	-0.0152191	0.00571791	0.00045637	0.00166179	0.00997868	0.00301025	0.00867003	0.000198847	-0.0153038	0.0042513	-0.0102618	-0.00555236	0.0111688
b0357	0.00117284	-0.00492432	-0.00974198	-0.00526405	0.00478785	-0.0150409	0.00845231	-0.00300745	0.00694011	0.0126663	0.00357594	0.00679334	-0.00179474	-0.0183201	-0.00162096	0.000509465	-0.0330129	0.0198335
b0358	0.00858855	0.0243463	-0.00661028	0.000411755	0.0121991	-0.0052801	-0.0207935	-0.00759683	-0.0114827	-0.0121657	-0.00620667	0.00818589	-0.0138192	-0.00143368	0.000441183	-0.00653691	-0.00429413	-0.00669647
b0360	-0.00120653	-0.000646822	0.000485675	-0.0018818	-0.000554338	-0.00118101	-0.00236189	-0.000689687	-0.000943797	-0.00316506	0.000340752	-0.000573272	-0.00102557	-0.000805895	-0.00212738	-0.00117414	0.000760544	-0.00090334
b0361	-0.00120653	-0.000646822	0.000485675	-0.0018818	-0.000554338	-0.00118101	-0.00236189	-0.000689687	-0.000943797	-0.00316506	0.000340752	-0.000573272	-0.00102557	-0.000805895	-0.00212738	-0.00117414	0.000760544	-0.00090334
b0363	-0.00120653	-0.000646822	0.000485675	-0.0018818	-0.000554338	-0.00118101	-0.00236189	-0.000689687	-0.000943797	-0.00316506	0.000340752	-0.000573272	-0.00102557	-0.000805895	-0.00212738	-0.00117414	0.000760544	-0.00090334
b0364	-0.00120653	-0.000646822	0.000485675	-0.0018818	-0.000554338	-0.00118101	-0.00236189	-0.000689687	-0.000943797	-0.00316506	0.000340752	-0.000573272	-0.00102557	-0.000805895	-0.00212738	-0.00117414	0.000760544	-0.00090334
b0365	-0.00693318	0.0314607	0.00800013	-0.0163533	0.00969375	-7.17742e-05	0.000288696	0.00251338	0.00563641	0.00454864	0.0173889	0.124027	0.0465173	0.00561017	0.0141272	-0.0105934	-2.81841e-05	-0.0160629
b0366	-0.0152419	0.024477	0.0163135	-0.0116771	0.00193665	-0.00588228	0.000591504	0.00946848	0.00102249	-0.00452011	0.00283013	0.126423	0.0338246	0.0136682	0.00782277	0.00234011	0.0046468	0.00251316
b0367	-0.00821375	0.035887	0.0102362	-0.0100924	0.00928132	0.00846398	0.00541059	-0.0108878	-0.00297509	0.00653616	-0.00385028	0.124263	0.0405511	-0.0121338	0.0113256	0.0042636	0.00648695	-0.00995159
b0368	-0.00713453	0.0356511	-0.00411381	-0.0215212	0.0187005	0.000684503	0.00991023	-0.00324605	0.00724766	0.00789332	0.00619213	0.110099	0.0283508	0.00378693	0.00642011	-0.00197816	0.00221097	-0.00621307
b0369	-0.00346391	0.0133975	0.00626394	0.00844257	0.0211183	0.0118091	-0.00246448	-0.0047593	-0.00609701	0.0400988	0.00797858	-0.00505475	-0.0157843	-0.00522458	0.00265806	-0.00790991	0.005212	0.00269918
b0372	0.00278821	0.00422456	0.000303772	0.00975763	0.00134316	-0.00114471	0.00602459	-0.00204062	-0.0119344	0.00235501	0.000504115	0.00720118	0.00159617	-0.00381666	0.00332186	0.00822649	0.00338614	-0.0111438
b0373	0.00351412	0.000537588	-0.00834827	0.0215681	-0.0020306	-0.013157	0.00361787	-0.0358335	0.0100444	0.0104101	-0.00749235	0.020522	0.00391391	0.00197922	0.00248786	0.0144146	-0.0182099	-0.0113403
b0375	-0.00209822	0.0142283	0.00945896	0.0096361	0.00565858	-0.00037494	0.0226011	-0.0249597	0.00702199	-0.029503	-0.00421764	-0.0132121	0.0236405	-0.00120435	-0.00928733	-0.00602196	0.0127983	0.0264689
b0376	-0.00117518	0.0106619	-0.00705197	-0.00662122	0.00489159	0.00616736	-0.00418056	0.0159418	0.00520632	0.030845	-0.00913194	-0.00261164	-0.00417154	0.00944665	-0.0155752	-0.00659374	-0.0087915	-0.0210395
b0377	-0.0002934	-0.0106995	-0.00132869	-0.00331911	0.0156161	0.0021509	-0.0095677	0.00788319	0.00268449	-0.0117597	0.00321441	4.66054e-05	0.00928306	0.00220256	-0.0147704	0.00300372	0.00339012	0.0072973
b0378	0.00109516	-0.00323465	-0.0196898	0.0043451	0.00932263	-0.00239969	0.00171401	-0.00501908	0.00644176	-0.00494996	0.00142445	-0.00348868	0.0052704	-0.00103341	-0.0121472	0.00563903	-0.00339859	0.00207813
b0379	-0.00275318	0.0127903	-0.0040085	0.0184746	0.0182149	-0.00883574	0.00739443	-0.00293284	-0.00198191	0.00495737	0.01385	-0.0212146	-0.00958276	-0.00535609	-0.00392855	0.00898451	-0.043337	-0.00400655
b0380	-0.00235126	0.00369523	0.0132973	0.00432815	0.00237841	0.00273076	0.00134807	-0.00696747	-0.00142182	0.00609691	0.0113565	-0.00759894	-0.00638528	0.0112782	0.00203578	-0.0296265	0.0167309	-0.011966
b0381	-0.00471536	0.0353172	-0.00858086	0.00506704	0.00293149	0.00859169	0.00331174	-0.00455548	-9.69221e-05	-0.00153357	-0.00617541	-0.0136401	0.00116016	0.00376973	0.0151293	-0.0112118	-0.00907945	-0.00214363
b0382	0.00462824	0.0273494	0.00387953	-0.0216824	0.00442661	-0.00475784	0.00721876	0.000348341	-0.0039426	0.00860756	-0.00175821	0.028461	0.0147843	-0.0194475	-0.00275415	0.00605578	-0.00134037	0.0131281
b0383	0.00368253	0.00468724	-0.00905922	-0.00592566	0.025633	0.0139157	0.0117354	0.00402774	-0.0126133	0.0035991	0.0140428	0.0102818	0.00174029	-0.012336	0.00755551	-0.00821977	0.00169405	-0.00183317
b0384	-0.000918881	-0.0142132	-0.00765546	0.00141815	0.00232477	0.027169	-0.0132276	0.000125431	-0.00360663	-0.001302	-0.0165104	0.0215291	-0.0141697	0.0173544	0.0300059	1.78073e-05	0.0173413	0.00317593
b0385	0.00193346	-0.00405921	-0.0106338	-0.000150262	0.0013219	-0.00423984	-0.00212076	0.00529495	-0.0178011	0.00541174	0.00126419	-0.0198501	0.0259128	-0.00694744	-0.00245507	0.00639967	0.00903048	0.010829
b0386	-0.0186185	0.00180144	-0.0147766	-0.00619286	-0.0150044	0.000992881	-0.00397044	0.00513874	-0.00291826	0.000557083	0.00200899	-0.00714112	0.00853158	-0.00721015	0.000997674	-0.00215369	0.00317699	-0.00925395
b0387	-0.00198857	-0.0114509	0.00340361	0.00523632	0.0361159	0.00147292	-0.00831803	0.000801941	-0.00998544	0.0143091	-0.00415903	0.00734	0.00808346	-0.00168975	-0.00255125	0.0119305	-0.00252348	-0.00908593
b0388	0.0088343	0.00635928	0.00272194	-0.0131039	-0.0192743	-0.0034669	-0.0304914	0.0158785	-0.0165973	-0.00248125	0.000564991	-0.0173498	0.00162092	0.00612563	-0.0212298	-0.00139293	-0.00716542	0.0149777
b0389	0.00404214	0.00292979	0.0109472	-0.0116704	-0.0259529	-0.0122395	-0.0293352	0.00502777	-0.0111599	0.0266293	-0.0156798	-0.00983616	0.00122857	-0.020931	-0.00399784	-0.010792	-0.0070154	-0.00717992
b0390	0.00513462	0.0112153	-0.00543883	0.0167571	-0.00903746	-0.00698746	-0.0103183	-0.00252479	-0.0087631	-0.0125196	0.00148367	0.00119425	0.00184512	-0.0202346	-0.00716965	0.00211423	-0.000175148	-0.0155592
b0391	-0.0014086	-0.0179933	0.0133346	-0.0177216	0.0102294	-0.000227797	-0.0035671	0.0138256	-0.00850505	0.00706023	-0.0127212	0.00828445	-0.00875343	-0.0146186	0.00570885	-0.00600796	-0.00472334	-0.00319913
b0393	-0.00150212	0.00228797	0.000709795	0.00541271	-0.00272794	-0.00066172	-0.0166517	0.00627268	-0.00344451	0.0154523	-0.00430355	-0.0020229	0.0004729	-0.00776881	0.000809877	0.00118725	0.00337252	0.00147048
b0394	0.000870227	0.0110188	0.00370474	0.00215135	0.00742827	0.00768732	0.00570447	0.0054847	0.00485152	-0.0137377	-0.00161809	5.90904e-05	-0.00505007	-0.00442375	0.00552227	-0.0075198	0.00715808	0.00856394
b0396	-0.00533425	0.000233124	-0.0026048	0.00421712	-0.0155964	0.00567748	-0.00240884	0.00161037	-0.00144243	-0.0076432	-0.00117353	-0.00774417	0.00889642	0.00725786	0.00158283	0.00519691	-0.0106165	-0.000329771
b0397	0.000484045	0.000883035	-0.00561008	-0.000609098	-0.00990632	-0.00485796	-0.000226296	0.00157714	-0.00317027	0.0127437	0.00222261	-0.00404586	0.00752386	0.00690643	0.00307962	0.00734943	-0.00617389	0.00530091
b0398	-0.00151818	0.00875198	0.000663778	0.00383419	-0.00798598	-0.0021604	-0.0055417	-0.00175248	0.0019289	0.00582356	-0.00269717	-0.00139102	0.00238412	0.00957998	-0.0021234	0.000755073	-0.00464873	-0.000464408
b0399	0.00550605	0.00770471	-0.010264	-0.00407132	0.0730718	0.00636244	-0.00403451	0.00726346	0.00045343	-0.0035194	0.0103617	-0.0101719	0.00804373	-0.0171094	-0.00495626	-0.00525918	0.0155734	-0.0192976
b0400	0.00372	0.00457558	-0.00552813	-0.00748783	0.0288688	0.00770205	-0.0106064	0.0143039	-0.00685927	0.000775445	0.00241358	0.00562123	-0.00244527	-0.0118498	-0.00647106	0.000309216	0.0023514	0.000162954
b0401	-0.0087547	0.0136756	-0.00801708	-0.00357776	0.00035559	-0.00121616	0.0187497	-0.000421243	-0.00292203	0.0114742	0.00272233	-0.026996	0.00179587	0.00606777	0.0154891	-0.0229875	-0.0162775	-0.0095351
b0402	-0.00181815	0.00544457	-0.0114298	0.00641648	-0.0136372	-0.00552939	0.00312375	0.00966566	0.00961076	0.00506579	0.00700571	-0.00766118	-0.00148378	0.00562193	-0.000152219	-0.00136765	0.0105494	0.00216642
b0403	0.000347783	-0.00163388	-0.00223056	0.00135225	0.00641586	0.00153867	-0.00435715	-0.00294326	0.0131899	-0.0126967	0.0106066	0.00172823	-0.0361291	0.00725694	0.00794479	0.0145895	-0.00361528	-0.00417578
b0404	0.00863003	-0.0022664	-0.0240519	-0.00860173	-0.00290494	0.0112153	-0.00279247	-0.00233267	-0.00298441	-0.0100874	0.00498315	0.000649864	-0.00292274	-0.0260837	-0.00131625	0.000554531	0.0176497	0.000171866
b0405	-0.00132778	0.00374364	-0.0132781	-0.00507963	-0.0137913	0.00421227	-0.0104703	-0.00306157	0.000293165	-0.00736254	0.00127839	-0.00311777	0.0128209	0.00775125	0.00329215	-0.000995688	0.00606048	-0.000319845
b0406	-0.00246539	0.00287011	0.00814741	0.00054487	-0.00873617	-0.00522609	0.000145865	0.00130605	0.00378184	0.00717343	-0.00592108	0.00430932	0.00826397	-0.012913	-0.010389	0.00109578	0.00467451	0.00524884
b0407	-0.00632607	-0.00947246	0.0164718	0.00312723	-0.017216	0.0121668	-0.0178076	0.000440065	-0.00577487	-0.0149355	-0.00609393	0.00762709	-0.00019064	-0.000427837	-0.00170024	0.00336469	-0.00321517	0.00501544
b0408	-0.00187136	-0.00133996	-0.0029032	-0.000694751	-0.013742	0.00214332	-0.00682437	-0.000182501	0.00888884	0.000365435	-0.00170111	0.000842393	0.00535771	0.00325075	0.003388	0.00072486	-0.0007244	0.00718069
b0409	-0.00182307	-0.0020808	-0.00165453	-0.00112605	-0.00637141	0.00112451	-0.00141052	0.00969077	0.00687712	-0.00297367	0.00265535	9.43757e-05	0.00723654	0.00191742	0.0044833	-0.00346954	0.0080119	-0.00471045
b0410	-0.0100736	0.004326	-0.010852	0.0116805	-0.00326153	-0.00658998	0.0105577	0.00416439	-0.00672592	0.000204853	-0.0135011	0.00181241	-0.000514876	-5.96543e-05	-0.0158302	-0.013925	-0.00382617	-0.00478648
b0411	-0.0222421	-0.000725111	0.003966	0.00220433	-0.0105295	-0.0106015	0.0262903	0.0062293	0.00383024	0.000308713	0.0175472	-0.0114241	0.00185526	-0.0074115	-0.0127934	-0.00306237	0.00132863	0.018077
b0412	-0.00151117	-0.00131445	-0.00411198	-0.015102	0.000299349	-0.00209259	0.00228447	-0.000151223	-0.011013	-0.00939201	-0.00264029	-0.00193347	0.00319942	-0.0223331	0.000906616	-0.00248775	-0.00174167	0.0230672
b0413	-0.00285197	-0.00567494	-0.00597067	0.00707058	0.0319306	0.0103445	0.00248563	-0.0133753	-0.000624878	0.00908586	0.0010769	-0.00551026	0.00896792	-0.00973323	0.00709643	0.00119945	-0.00894331	-0.00708942
b0414	-0.00314723	-0.00537266	-0.00382893	0.0032205	0.0131997	-0.00385052	0.00134455	-0.00796911	0.00293313	0.00761988	0.00153694	0.00311097	-0.0084081	-0.0111662	-0.000136387	0.00251993	0.000757341	0.00179572
b0415	0.000565887	-0.00739443	-0.00625308	0.0105425	0.00710978	0.0046186	-0.0130136	0.00495045	-0.00906614	-0.0177365	0.00673186	0.000105736	-0.00880472	-0.00393469	-0.00814826	-0.00136876	0.00482331	0.0103411
b0416	0.0028006	-0.0100415	-0.00740824	0.0156359	0.00320859	-0.00140678	-0.00508113	-0.00154245	-0.00338483	-0.00978923	0.0148246	-0.000559635	-0.00661919	0.00517527	-0.00615791	0.000308152	0.0191551	-0.00422537
b0417	0.00028496	-0.0189089	-0.00921995	-0.00318977	-0.0094561	-0.0115993	-0.000851614	0.00893362	-0.00348678	-0.0102089	0.00919161	0.00849417	-0.0103011	0.017097	0.00659945	-0.0310903	0.04938	-0.0103495
b0418	0.00232535	0.00141404	0.000720996	0.00613909	-0.0105537	-0.012926	-0.00276998	-0.00297347	-0.00449963	0.00191541	-0.0057857	-0.00236743	0.00957655	-0.000327567	0.00552888	-0.0131948	0.00194911	-0.00958527
b0419	0.00250291	0.00864707	0.00417331	0.00460585	0.00272855	-0.000121172	0.00644183	-0.015683	-0.00991262	-0.00239416	-0.0131727	0.000942811	0.00361151	-0.00674472	0.00957334	0.0170923	-0.0058727	-0.0031015
b0420	-0.00530224	-0.00252337	-0.00932843	0.0121523	-0.00763143	0.00179484	-0.00634335	0.000688692	0.00323324	0.00692263	0.00944617	0.00109664	0.00271069	0.000549566	-0.00311678	0.0110843	-0.004638	-0.00551643
b0421	0.000138024	0.00448644	-0.00314343	0.0165913	-0.0138887	0.0038843	-0.00879835	-0.00126349	-0.0014321	0.00667502	-0.000168031	0.00160631	0.0018491	0.00236817	-0.00152808	0.0102878	-0.00891327	-0.0112222
b0422	-0.000353454	-0.00480121	-0.00854026	-4.51982e-05	-0.000515591	-0.00820945	-0.00460821	0.00358122	-0.00105966	0.0256216	0.00938358	-0.00609975	-0.00866149	-0.0157487	0.00368078	0.0069272	0.00343975	0.00708913
b0423	-0.000288067	0.0055008	-0.000658889	0.00260117	-0.000130396	0.0021569	-0.00600074	0.00595988	-0.00411443	0.00629283	0.00237684	-0.00430358	0.00862778	-0.000492453	-0.00457115	5.82475e-05	-0.00282736	9.55719e-05
b0424	0.00580924	0.00834402	-0.00119814	-0.000320973	-0.00753528	0.00117222	0.00756052	-0.00020261	-0.00949426	0.0173303	-0.00459413	0.00601529	-0.00662527	-0.00659339	0.000616997	0.00399274	-0.0110816	-0.00572171
b0425	-0.000986806	0.00390603	-0.00672269	0.00955828	0.00162016	-0.0101059	0.00377743	-0.010878	-0.00423788	0.00926674	-0.00496655	-0.00127404	0.000163133	-0.002119	-0.00131597	-0.00517398	-0.00578189	-0.00289869
b0426	-0.00801012	-0.0145084	0.00948418	-0.0069254	-0.0116979	0.00967875	-0.00152042	0.0109587	-0.00625742	0.000356059	0.0121828	-0.00413587	0.00628151	0.0171729	-0.00316497	0.00281975	-0.0133673	0.0101093
b0427	-0.00413815	0.00454826	0.00316045	0.00253441	0.00636549	0.0105854	-0.0145959	-0.00176438	0.0143468	-0.00250849	-0.0106643	-0.0075225	0.00239139	0.00572943	0.00963449	0.00484684	0.0070105	0.0142836
b0428	0.00197474	-0.00819538	0.0225127	-0.0143007	-0.0163129	0.000780711	0.0131724	0.00820541	0.112452	-0.000612762	-0.00758317	0.00696562	0.0141116	0.0134168	-0.000389415	-0.0265312	0.0262955	0.000281939
b0429	-0.00188395	-0.00903154	0.0143343	-0.0311717	-0.0045722	-0.0073814	0.0168677	-0.00131586	0.131699	0.00363973	-0.00547375	0.0070899	0.00873935	0.0226975	-0.0120975	-0.00703146	0.0156001	0.0110578
b0430	-0.00433102	-0.0180372	0.0113747	-0.0224233	-0.00664322	-0.000948259	0.0201721	0.00328917	0.138448	-0.0013589	-0.00178455	0.00373012	0.00964232	0.0394468	-0.00812119	-0.00272553	-0.00221495	0.00830863
b0431	0.000991106	-0.015713	0.00799429	-0.00945601	-0.00625668	0.000744155	0.0169154	-0.0036061	0.143122	0.00091717	-0.00468702	0.00363667	0.0115444	0.026715	-0.00559287	-0.00518805	0.00224869	0.0190238
b0432	0.00728035	-0.019163	0.00141697	-0.00748885	0.0114014	0.00054712	0.00618452	-0.0168668	0.154161	0.00405432	-0.000292368	0.00121361	0.005402	0.0314773	-0.00808702	-0.00532768	0.00650269	0.0168155
b0433	0.00489897	-0.00667328	-0.00963262	-0.00463468	-0.017603	-0.00166853	-0.00516084	0.00598317	0.00378919	-0.00323516	-0.0114869	0.00812324	-0.00361153	0.0127675	-0.00134661	0.0064547	-0.0110031	0.0047455
b0434	0.00495622	-0.0018552	0.0031392	0.00939465	-0.0060363	0.00609329	-0.0059093	-0.00284225	0.000488521	0.000149432	-0.0151385	0.00438305	-0.000571772	-0.0168842	-0.00887124	0.00234313	-0.00168716	0.00213417
b0435	-0.00283925	-0.0244313	-0.00461352	-0.00710597	-0.0114355	0.00756026	-0.00576904	0.00105287	-0.0138273	-0.000187962	-0.014679	0.00912799	-0.0148048	-0.0120803	0.0126029	0.00292098	-0.0105326	-0.00281773
b0436	0.000805918	-0.00270207	0.01391	0.00374374	0.00838353	0.00917239	-0.00660383	0.00365745	0.00631757	0.00178861	-0.00094828	0.0101949	0.00546845	-0.00485315	-0.00600602	0.00610862	0.000194637	0.0051951
b0437	-0.000246578	0.000659084	-0.000245268	-0.00606482	0.000824451	-0.000923348	-0.0051486	-0.00537912	-0.0090835	0.00172932	0.000546166	-0.00502985	-0.00854131	-0.00312428	0.00133201	0.000140802	0.00546847	0.00116624
b0438	0.00214651	-0.00449508	0.00300541	0.00261628	0.00475942	0.00190021	-0.00731025	-0.00827092	-0.00712281	0.00253311	-0.00517228	-0.00132287	-0.00448415	-0.00250225	-0.00267846	0.00187285	0.00181327	-0.00323314
b0439	-0.00111313	0.000593905	-0.00538748	-0.000776156	-0.00134614	-0.00539672	-0.00631976	-0.00965348	0.00112906	0.00908669	-0.00480457	0.00364378	0.00774183	0.00361768	-0.0053604	0.0108348	0.0144677	0.00372999
b0440	-0.00281247	-0.00307615	0.00777	0.0127821	0.000338727	-0.00233255	0.00562321	0.00355221	0.00381261	0.000366376	-0.0155857	0.00421975	-0.0077782	-0.00501974	-0.00417097	0.013135	-0.0081922	0.0021826
b0441	0.00215586	-0.00171058	0.00234835	0.00138455	0.00681624	0.00767812	-0.00709708	0.00233534	0.000810021	0.0104823	-0.00908798	-0.00121893	0.00505975	0.00667237	0.0038683	0.00424608	-0.00205953	0.00359498
b0442	0.00445853	0.00976147	-0.00933153	-0.0146914	0.0273015	-0.00746208	0.0160237	0.00360013	0.0141728	0.018656	0.00826496	0.00471829	-0.0155941	0.0246077	-0.00919017	-0.00265602	-0.0347961	-0.00232136
b0443	-0.00378835	-0.00851209	-0.00103882	0.0120488	0.00219381	-0.00241045	-0.00409011	0.00573686	0.00253637	-0.00181768	-0.0215479	0.00617959	-0.00876637	0.00590935	0.00899818	0.0178101	-0.0129857	0.00593515
b0444	0.00151918	-0.0012439	-0.00329534	0.00275604	-0.000576805	0.01083	0.00192798	0.00306913	-0.00994862	0.000114262	-0.00673954	0.00848645	0.000321545	0.00064974	-0.00603508	-0.00351164	0.0133504	0.00851946
b0445	0.00124885	0.025445	0.00201702	-0.00683749	-0.00749384	0.00841584	0.0262333	0.0166212	-0.00251242	0.0110182	-0.0113196	-0.0111912	0.00400531	0.0110277	-0.00546395	0.00304277	0.000441591	0.00373832
b0446	0.0036857	-0.0101116	-0.013749	0.00489335	0.00474235	0.0162847	-0.0065308	0.00804579	0.00308341	0.00774989	-0.00221257	0.0204241	-0.00124622	-0.00490444	-0.0097053	0.0108112	0.0130001	-0.0150773
b0447	0.00767005	0.014971	-0.000418779	-0.00656337	0.0211032	-0.00863643	-0.00363273	-0.00307828	-0.0229059	0.0487776	-0.00815445	-0.00457957	-0.0106216	-0.019182	-0.0128999	0.00737184	0.000297343	0.00892909
b0448	0.00277455	0.00524808	0.0116357	-0.00278162	0.00220038	-0.00140096	-0.00339739	-0.00921038	-0.00615871	0.0451785	-0.0112241	0.00219926	-0.00298836	-0.00216624	-0.0114519	0.00486875	0.00374294	0.00960779
b0449	0.00346895	0.0100934	-0.000535873	-0.00415439	-0.00518324	-0.00161828	0.000155082	-0.00598893	-0.00600231	0.0408221	-0.00205318	0.0017967	-0.010482	0.00114813	-0.0121407	0.00243545	-0.00524024	0.00235369
b0450	-0.00810727	-0.0207981	-0.0309274	-0.0235257	0.0442615	-0.0156269	0.0346145	-0.0664179	-0.0126828	0.0543581	0.0203085	-0.0132791	-0.00990457	-0.0445675	-0.0111318	-0.0290495	-0.0334617	0.00398864
b0451	-0.00108656	-0.0015993	-0.00254539	0.00414563	0.0316064	0.00320761	0.0152804	-0.0283622	-0.00486726	0.0161662	0.0216308	-0.00573098	-0.0103662	-0.0165876	0.00402462	-0.0277108	-0.0329715	0.00400691
b0452	-0.00831009	0.0268689	-0.0110967	0.0233504	0.0292195	-0.0126025	0.00749698	-0.012186	-0.0127009	0.00752263	-0.0125573	-0.00851228	-0.00593909	-0.00595695	0.0101498	0.003871	0.0055816	-0.0342989
b0453	-0.00309844	0.0348139	-0.00217837	0.00194483	0.0127864	-0.0251183	-0.0227201	-0.0129335	0.00344418	0.010715	-0.014943	0.0197186	0.0103551	-0.0165613	0.0433115	-0.0139748	-0.0110807	-0.0056335
b0454	0.00874056	0.00580172	-0.000510391	-0.0011247	0.00277224	-0.00742592	0.00145178	0.00611427	-0.0101905	-0.00455749	-0.000320845	-0.00381669	0.0192146	-0.0174173	-0.00381375	0.00781287	0.0148163	-0.00867297
b0456	0.00938314	0.00202445	-0.0336088	0.00194065	0.00278445	0.0139756	-0.00764025	-0.047759	-0.00801617	-0.00247369	0.0129879	0.00413305	0.00588144	-0.00044897	0.0136928	-0.00277179	0.000587814	0.00281593
b0457	-0.000389956	0.00391793	-0.00326421	0.0048587	0.000591897	0.00474264	-0.00428246	-0.000928631	0.00617957	-0.0141955	-0.0142384	-0.00559681	-0.00328969	-0.00442494	-0.00218897	-0.0020912	7.3694e-05	-0.00245084
b0458	-0.00949962	-0.0104797	0.0184243	-0.00641568	0.0138529	0.0163467	-0.00982893	-0.0111708	0.0810932	-0.00184016	-0.0179413	-0.00221375	-0.00350521	0.0045863	-0.0103748	0.00662824	0.00866863	0.0214639
b0459	-0.00594614	0.00758979	0.003737	-0.010449	-0.0108501	-0.0125829	-0.00419731	0.0077552	-0.0121383	-0.000839433	-0.00562456	0.00822883	-0.00834912	-0.0211839	-0.00685951	0.00236679	0.0190656	0.00275941
b0460	-0.00404091	-0.00503427	-0.0137627	-0.0113887	0.0156614	-0.0124251	-0.00251063	0.0165488	0.00731436	0.0035755	-0.0119875	-0.0110932	-0.00193162	-0.00487765	-0.00403795	0.00764065	0.0235353	-0.00714084
b0461	-0.0020748	-0.00479574	-0.00902879	-0.0220953	0.037683	-0.00463547	-0.00356402	0.0211021	-0.00109617	0.00658224	-0.0196055	0.000696442	0.00811458	0.00687188	-0.00372829	0.0167968	0.0195096	-0.010024
b0462	0.000960941	0.00244262	0.000818319	-0.00735452	-0.00708576	-0.00829253	0.00432238	0.00981632	0.00967266	0.0286797	0.00523858	0.00926457	-0.00846301	-0.00223275	-0.000165064	-0.00286345	0.00514332	0.00116624
b0463	0.0027475	0.00109959	-0.00667346	-0.00890365	5.20126e-05	-0.00505866	-0.00241734	0.0113799	0.00345797	0.0333681	0.00291868	0.0107028	-0.013986	-0.00284246	-0.00324496	-0.00430504	0.000696214	0.011948
b0464	0.00332305	-0.00149751	-0.0144013	-0.00168474	-0.0176553	-0.0232724	0.00339629	0.0179555	0.00621847	-0.00656319	0.012654	0.00686969	-5.46285e-05	-0.0161493	0.00850784	-0.00351899	0.00207675	-0.00830289
b0465	0.00174781	-0.00171165	-0.00786986	0.00311991	-0.000989919	7.47061e-05	-0.00201935	-0.00227716	0.00634392	0.00760771	0.00520061	-0.00259972	0.0073515	0.016688	-0.0019655	0.00187053	-0.00392048	-0.00790374
b0466	-0.0128738	-0.00232655	-0.010107	0.00329777	0.020732	-0.000790197	-0.00198407	-0.0156602	0.00213346	0.00667562	-0.00622697	-0.0126136	0.00639757	-0.00395417	0.00649957	-0.00696452	-0.00360221	0.00906327
b0467	-0.000271569	-0.00534481	-0.00427835	0.00944412	0.0147936	-0.00149454	0.00461346	-0.00322805	-0.000793833	0.00455278	0.00339818	0.00462925	0.00357277	-0.0122001	-0.000926113	0.00773123	0.000286837	0.00928499
b0468	0.0669986	-0.0174384	0.0271706	0.0271918	-0.00811352	-0.00347358	0.00495501	0.00286663	-0.00334938	0.00634546	-0.0120123	-0.0380124	0.00991956	0.00104168	0.00504322	-0.00963585	0.0133193	0.011521
b0469	0.0151692	0.0131615	0.00648083	-0.0107194	-0.00596037	0.0207989	0.00870253	0.00327829	-0.0062829	0.0197274	-0.00185223	0.00552864	-0.00483812	-0.0144214	0.00455271	0.0216191	0.00985329	0.00407431
b0470	0.0011427	0.00110631	-0.00080153	-0.000589258	-0.0129481	-0.00212744	-0.00990338	0.00152955	-0.00712264	0.00973472	-0.0117793	0.00247391	-0.003853	0.00484852	0.00765395	-0.00405268	-0.00531458	-0.0123163
b0471	-0.0027606	0.000229349	-0.0024514	0.00451564	-0.00145709	0.00127161	-0.00712617	0.0102596	0.00416598	0.0041123	0.00564748	-0.0118701	0.0103713	-0.0076008	0.00238764	0.00658041	0.00254431	-0.011766
b0472	-0.00149991	-0.00488878	-0.00533791	-0.00486137	-0.0190746	0.00317083	-0.000555566	0.00808584	-0.00265012	0.00509178	0.00999674	-0.00550831	-0.00501331	-0.00466186	0.00689835	0.00361762	-0.00247042	-0.0116236
b0473	-0.00424389	0.00130198	0.0179525	0.0101318	1.82093e-05	0.00521689	-0.0129304	-0.00211021	-0.00146692	-0.0044476	-0.0151543	-0.00198755	0.00622494	0.0146623	-0.00201066	-0.00870342	0.00242973	0.02056
b0474	-0.00199046	0.0133989	0.0031051	0.0147213	-0.00416907	0.0050193	-0.0161943	0.00665099	0.000119861	-0.00234165	0.00297108	0.0140666	0.00727051	0.0124581	-0.0155414	0.00378971	-0.0136287	0.0111515
b0475	-7.01902e-07	-0.00125338	-0.00112308	-0.00927892	-0.00326018	-0.00449497	0.00717028	-0.0085526	-0.00354043	-0.00501954	0.000726743	-0.0163226	0.00412421	-0.0240012	0.011324	-0.00012811	-0.0111053	0.00204147
b0476	-0.00690576	0.00996782	0.00611618	0.00637438	-0.00110506	-0.00228511	0.00443662	0.00352083	0.000124196	0.00467718	-0.0057523	-0.00256652	0.00180863	0.00462152	-0.00349732	-0.0135636	-0.00138028	-0.0120626
b0477	0.000227281	-0.00127581	-0.00393138	-0.0158625	-0.0155825	0.00958572	-0.0038636	0.00448229	0.00874786	-0.00607359	0.00825777	-0.0113875	0.01015	-0.0011588	0.00864783	0.0117931	-0.00273475	-0.00548487
b0478	0.00167807	-0.00874719	0.00167346	-0.00648499	-0.0155431	0.00351723	-0.00442111	0.0145122	-0.0136016	0.0384687	-0.00738143	-0.0104881	-0.0106545	-0.0207602	0.00938763	-0.00241989	-0.000999498	0.00511993
b0479	0.00364494	-0.00367473	-0.0121441	-0.00479469	-0.0196012	0.027205	-0.0149831	0.0147202	-0.00348776	0.0204307	-0.0160583	0.0051195	-2.51306e-05	0.00818451	0.00810571	0.00136413	-0.00283788	0.00938153
b0480	0.00237357	0.00331683	0.00418318	-0.00466094	0.0020667	-0.00474583	-0.00330584	0.0056754	0.00118104	-0.00288751	-0.00806601	-0.00260329	-0.00376898	-0.00269776	0.00846118	-0.0041176	-0.0126718	0.000951284
b0481	-0.00172739	0.0185486	0.00451512	-0.0119266	0.00490553	0.0247344	-0.0149848	0.0177746	-0.0128828	-0.0062924	-0.00726075	-0.00368993	0.0194971	0.0022194	-0.0092569	0.00207895	-0.00167155	-0.00472511
b0482	-0.00158674	-0.00375283	-0.00278516	-0.0130329	0.00639675	0.00332308	0.00189853	0.0160413	0.00199623	-0.00812752	-0.00538205	0.00262883	-0.00935169	0.0158438	0.00739554	0.0036731	-0.0056824	-0.00233259
b0483	-0.00224506	-0.00541895	-0.00209866	-0.00608096	0.00348636	0.00917787	-0.0050737	0.00608529	-0.0111243	0.0104939	0.00998819	-0.0113377	0.00529772	0.00557831	0.00955283	0.0037782	0.00833329	0.00680918
b0484	0.0227027	0.014235	0.0241419	-0.0131657	0.0669666	-0.0256527	0.024339	0.114116	-0.0153259	0.011399	0.00191774	-0.022608	0.0345664	0.00345395	-0.0179647	0.0082802	-0.0171466	-0.00145848
b0485	0.0099783	0.0425861	-0.0245357	-0.0106134	-0.0150397	0.0195038	0.00570159	0.0109125	0.00856073	-0.00790838	0.0203734	-0.0105451	0.00176303	0.0812403	0.0215017	0.00337095	0.0128341	-0.0255901
b0486	-0.000445505	0.0297006	-0.0109779	-0.0205872	-0.0173855	0.00485199	0.00234101	0.00982833	0.0016139	-0.00132061	0.0136476	-0.0107596	0.00362329	0.0459862	0.00989096	0.00158249	-0.00554623	-0.00848069
b0487	0.00219872	0.00436617	-0.000635188	-0.00517426	0.034353	0.00536371	2.92057e-05	-0.00100205	-0.00551235	0.00193389	4.09181e-05	-0.00378457	0.0175626	-0.000767941	-0.0015228	0.0067972	-0.0153525	0.00166396
b0488	-0.00257967	-0.00355933	-0.00480838	-0.00834201	-0.00911805	-0.00823776	0.00534569	0.00558209	-0.00409064	0.0151917	-0.00773876	0.0017322	-0.0010607	0.00933426	0.0222583	0.00810914	-0.0143415	0.0123606
b0489	-7.18492e-05	-0.0128809	-0.00372147	-0.00111502	0.0181633	-0.0152615	0.00730384	-0.00617111	-0.00853728	0.00134653	-0.0138024	-0.0056371	0.00334359	0.0204627	0.0166339	-0.000698936	-0.000137313	-0.0126754
b0490	-0.00512697	-0.000752353	0.00297436	-0.0169208	0.0084572	-0.00473962	-0.00306646	0.00964429	0.00344329	0.00129927	-0.016923	-0.0139934	-0.0071215	0.0148657	-0.0025438	0.00172141	-0.00943776	0.0122197
b0491	-0.00262708	-0.00827443	0.00440955	0.00413866	0.0018294	0.00157805	0.00564407	0.00454754	8.60586e-05	-0.00652987	-0.00939654	0.00260249	-0.00434434	0.00891302	0.00682654	-0.00425189	0.0110727	0.0032542
b0492	0.00239971	0.0041642	0.000614912	0.00109458	0.00869428	0.00302943	-0.0107514	-0.00337911	-0.00578751	-0.013204	-0.00628385	0.00169033	-0.00288247	-0.00424097	-0.000501774	0.00553184	-0.00146846	0.0101712
b0493	-0.00130601	-0.0110722	0.000323428	-0.00941505	0.00513831	3.51799e-05	-0.00701289	0.0043908	0.00436824	0.000804494	0.00436911	-0.000407187	-0.00791738	0.00133118	0.0137065	0.00495771	-0.00538892	-0.00598075
b0494	-0.00361523	-0.0106341	0.00149404	-0.00802363	-0.000100296	0.00782882	-0.00649631	0.00703905	0.000556865	0.00826202	-0.0195091	0.0036632	-0.00650203	-0.0151787	0.00545759	-0.000479656	-0.0111788	0.0147538
b0495	0.00440099	4.68432e-05	0.00569286	-0.0117403	0.0207367	-0.00320771	0.00259944	0.012096	-0.00517794	-0.00467865	-0.00299605	0.0121253	-0.00524848	-0.0141802	0.00369561	0.00270869	-0.00978889	0.00853474
b0496	0.00520309	-0.00391979	0.00117782	0.00179095	0.0169588	-0.00399072	-0.00809453	0.00680357	-0.00267161	-0.00176957	-0.00180453	0.00602923	0.00781548	0.000491073	0.00846399	-0.00689921	-0.000383555	0.000924254
b0497	0.00517356	0.0129762	-0.0121364	-0.0101824	0.00331693	-0.00141381	0.00491874	-0.00746673	-0.012732	0.00814361	0.00286919	0.00349759	0.009814	-0.00554606	0.00559644	0.00729004	-0.00813488	0.00431537
b0498	-0.00284462	-0.00306486	-0.0107401	0.00418591	0.00656383	0.0187911	-0.0093004	-0.00466459	0.00749725	-0.00250039	-0.0339826	0.0109831	-0.000995669	0.00225571	0.00739575	0.0235277	-0.0151083	0.0266865
b0502	0.0103272	0.00978542	0.00276418	-0.000729551	0.0243052	-0.00219798	-0.00450841	-0.0107278	-0.0115745	-0.00598945	-0.00567163	0.0073675	0.00857053	-0.00986294	0.00567732	0.000841782	0.0145133	0.00728226
b0503	-0.00459893	0.00510754	-0.00966025	-0.0129144	0.00913032	-0.00347878	0.00512167	-0.0146021	0.00511847	0.018804	-0.0113295	-0.00988022	-0.0034156	0.0134595	-0.00240337	-0.000686068	-0.00511555	-0.00771041
b0504	-0.00346557	-0.0241345	-0.00444101	-0.0145619	0.0128199	-0.00203582	0.00536065	-0.0154194	-0.00757476	-0.0032365	0.021314	-0.00947146	-0.00736856	0.0246853	0.00480271	-0.00714525	-0.040325	-0.00358675
b0505	-0.01258	-0.0289513	-0.0351393	-0.0500802	0.0105153	-0.0266022	0.00267258	-0.00582346	-0.0362509	-0.00864267	0.0383667	-0.00381328	-0.0155728	0.00753433	0.018974	-0.00489951	-0.000199399	-0.00377038
b0506	-0.00192086	-0.00265697	-0.0147932	-0.0192599	-0.00686867	-0.00705866	-0.0106049	-0.00022847	-0.00965476	-0.0173263	-0.00827231	-0.0148699	0.010975	-0.00490663	0.000934232	-0.00716061	0.0172668	-0.00731853
b0507	-0.00583646	-0.027342	-0.0388223	-0.0618073	0.013577	-0.0267558	-0.0112638	-0.0380653	-0.0221313	-0.00931991	0.0418181	-0.00108163	-0.00364108	-0.00557396	0.0116037	-0.0140147	-0.007595	0.00415548
b0508	-0.00377494	-0.0124861	-0.0552855	-0.0851606	0.00408006	-0.0389573	-0.00985342	-0.0431593	-0.0257818	0.00364056	0.0568488	-0.0232437	-0.00427148	-0.00761875	0.0138888	-0.00913449	0.0303776	-0.0194474
b0509	-0.0148614	-0.0317384	-0.0508201	-0.0737162	0.00536158	-0.0305111	0.00528516	-0.0464583	-0.00730535	0.00040718	0.0611798	-0.0340117	-0.0284882	-0.0043339	0.0085769	-0.0252759	-0.00526797	-0.00258566
b0511	-0.0140374	-0.0215802	-0.0166477	-0.042961	0.00840492	0.00255494	-0.0111584	-0.019805	-0.00743803	0.0098014	0.0368779	-0.0185201	-0.0128367	0.00417256	0.0136909	-0.0168134	-0.00683889	0.0027927
b0512	-0.00363257	-0.0361869	-0.0205512	-0.0490376	0.0107584	-0.0215958	-0.000171676	-0.0382155	-0.0188986	0.011083	0.0437814	-0.0163033	-0.00760768	-0.00984019	0.0218083	-0.0124341	0.00374036	-0.00417578
b0513	-0.00519246	-0.0148402	-0.015354	-0.0309803	0.00457415	0.0169977	-0.00188439	-0.012199	-0.00812698	0.0116775	-0.000337449	0.010492	-0.00288091	-0.00540678	0.00604078	-0.00332926	-0.00622977	-0.00602084
b0514	0.00194725	0.000194575	-0.00241317	-0.0100366	0.00448994	-0.0105907	0.00955628	-0.0160035	-0.00100273	-0.00369733	0.00522617	-0.00158935	0.00348462	0.00435369	0.00209321	-0.00793467	0.000735867	-0.00764687
b0515	0.00351073	-0.00278649	-0.00294687	-0.00159041	0.0013749	-0.00498258	0.00356101	-0.00796926	-0.0046103	0.0114538	0.00897938	0.00956557	-0.0102473	0.027399	0.00416592	0.00358444	-0.00827447	-0.0111591
b0516	0.000155709	0.00613914	0.000241288	-0.00467436	0.00254691	0.0016375	-0.00198957	-0.0126154	-0.00103478	-0.00292062	0.00887986	0.00913277	-0.0160201	0.00945372	-0.00232536	-0.00630587	-0.0127691	0.00326606
b0517	-0.00477504	0.00842974	-0.00458027	0.0124248	0.0130789	0.00555594	0.00701272	0.00205075	-0.00780928	0.00336233	0.0280167	-0.00385368	0.00461762	-0.00340271	0.0166874	-0.000371229	-0.0132973	0.00470291
b0518	6.69845e-05	0.00074021	0.00278547	0.0105875	-0.00711508	0.00250032	0.00709957	-0.000183185	-0.00526063	0.00848718	-0.0150469	-0.00503207	0.0055064	0.00359031	0.00364213	0.0262657	0.0146407	-0.010883
b0520	0.0105161	0.0186191	-0.00114846	-0.00124666	0.00577495	-0.0120624	0.00362923	0.00228353	-0.00655935	-0.000768706	-0.0177803	0.00306592	0.00636409	-0.000989798	-0.00107028	0.0147822	-0.0150613	-0.0326029
b0521	0.000668609	0.00752644	-0.00602592	0.00335079	0.0149069	-0.0092386	0.0152019	-0.0193804	0.0104021	0.00708152	-0.00977904	-0.0106437	0.00779996	0.0113844	-0.00331115	0.00807328	0.0032874	-0.0169762
b0522	0.000463687	0.00342474	0.00240031	-0.0168066	-0.0182484	-0.00168605	-0.0058063	-0.011216	-0.0137685	-0.0030852	0.13576	0.00972591	-0.0117089	0.0277494	-0.0104479	0.0137832	-0.00713899	-0.000255865
b0523	0.00081733	0.00394272	0.0113629	-0.000658749	-0.0186673	-0.0111899	-0.017075	-0.0107338	-0.0148465	-0.0144209	0.142243	0.015271	-0.00748658	0.0253013	-0.0121947	0.00551046	0.000927452	-0.00134644
b0524	-0.00104041	-0.0164355	0.0189757	0.0146654	-0.0170411	0.00242047	-0.0070201	-0.00187379	0.00334613	-0.00686434	-0.015487	-0.0106467	0.00499366	0.0016782	-9.27832e-06	0.00512258	0.0200808	0.0144287
b0525	-0.000159967	-0.019631	0.0208058	0.00536384	-0.00603153	0.00745673	-0.0144014	0.0133825	-0.00682385	-0.0132913	-0.00225661	0.000471065	0.000490968	0.00377615	-0.00334327	0.00368497	-0.00895974	0.00351351
b0526	0.00118373	0.00203449	-0.00466134	0.0073365	-0.00927696	0.000380032	-0.00157723	-0.0081894	-0.00477046	0.00708176	0.00536255	0.00867048	0.00399634	0.0024861	-0.000162699	0.00113809	0.00193763	-0.00394846
b0527	-0.00377795	-0.00190631	-0.0135145	0.00109656	-0.0128229	-0.00537307	-0.0115826	-0.00122234	-0.0127586	-0.00344503	-0.00868315	-0.011095	-0.00351002	-0.00466744	0.00141716	0.0160735	-0.0188598	-0.0164138
b0528	-0.00118193	-0.00342507	0.00326743	0.0083363	0.00641171	0.0072702	-0.00459639	-0.00942762	-0.0071419	0.000901135	0.0223939	0.00971418	0.00315924	0.0061516	-0.00318594	-0.00420052	0.0124624	-0.00271086
b0529	0.00220753	-0.00274092	0.00901001	0.0116804	0.0113664	0.00803064	-0.00718977	-0.0169642	-0.00586961	0.00339276	0.0429399	0.00854218	-0.0137464	0.000221274	-0.0047988	0.00784124	0.00130549	-0.00693305
b0530	-0.00683563	0.00138762	0.01246	0.0162189	0.000680399	-0.00131146	-0.020168	-0.00685526	-0.017208	0.00160051	0.00196641	0.0413815	-0.0354521	0.00509185	0.0112607	0.001929	-0.0153023	0.0179074
b0531	0.000434876	-0.0152885	-0.000577656	-0.0086929	0.00539304	0.00470278	-0.0156178	0.00881597	-0.00570944	-0.014569	-0.00505374	0.00141905	0.00893734	0.0180513	-0.00121801	-0.00155443	0.0185227	0.0061599
b0532	0.00455211	0.00416556	-0.00338833	0.00312278	-0.00209765	-0.000233408	0.0120455	0.0019745	-0.00339727	0.00557668	-0.000392004	0.0114489	-0.0169629	-0.00517461	0.00130833	-0.00325496	0.00530692	-0.00855291
b0533	-0.00229819	-0.00989029	0.000603084	-0.00393477	0.00156737	-0.00743161	-0.00516997	-0.0173239	0.0079546	-0.00552509	0.0127744	-0.0145335	0.00643311	-0.00869185	0.0114046	-2.65661e-05	0.00987089	0.0158604
b0534	-0.0031831	-0.00747296	0.00111665	0.0147658	0.00877074	-0.00383415	-0.00842556	0.0313214	0.00144352	-0.0249652	-0.0138271	-0.025305	0.0011865	0.000813638	0.010136	0.00408063	-0.0294038	0.0354501
b0535	-0.0145344	-0.0197732	0.011903	-0.00229964	-0.0104269	0.00515264	-0.0136755	-0.000796839	0.0058211	0.00393909	0.0115381	0.00811438	-0.0263961	0.0146161	-0.00364811	-0.00423797	-0.00974386	-0.0128748
b0537	0.00199416	0.00143552	-0.00521646	0.00262035	0.0138028	0.00581725	-0.00490052	-0.0058126	-0.00479595	0.0110355	-0.00175422	-0.00563157	-0.00117785	0.00143062	-0.00806034	0.00416314	0.00129037	-0.00343154
b0540	-0.00120653	-0.000646822	0.000485675	-0.0018818	-0.000554338	-0.00118101	-0.00236189	-0.000689687	-0.000943797	-0.00316506	0.000340752	-0.000573272	-0.00102557	-0.000805895	-0.00212738	-0.00117414	0.000760544	-0.00090334
b0541	-0.00120653	-0.000646822	0.000485675	-0.0018818	-0.000554338	-0.00118101	-0.00236189	-0.000689687	-0.000943797	-0.00316506	0.000340752	-0.000573272	-0.00102557	-0.000805895	-0.00212738	-0.00117414	0.000760544	-0.00090334
b0542	-0.00120653	-0.000646822	0.000485675	-0.0018818	-0.000554338	-0.00118101	-0.00236189	-0.000689687	-0.000943797	-0.00316506	0.000340752	-0.000573272	-0.00102557	-0.000805895	-0.00212738	-0.00117414	0.000760544	-0.00090334
b0543	-0.00817049	0.00183981	-0.012522	0.00502974	-0.00545949	-0.00305978	-0.00402545	-0.00703581	0.0049189	-0.00719743	0.0130855	-0.00560774	-0.00453589	-0.0168801	-0.00372966	-0.00300177	0.0159176	-0.0135098
b0544	0.00203078	0.00610872	-0.00490128	0.0138299	-0.000894839	-0.00715645	0.00571779	-0.00435284	0.000567779	-0.013012	0.00436113	-0.00636674	-0.00516301	0.00418602	0.00417047	-0.0197446	0.0314321	-0.00437104
b0545	-0.00552303	-0.0130837	-0.0219216	-0.00556502	0.00990812	-0.00973445	-0.00604637	0.000942064	-0.0181111	0.00298251	0.00637981	0.00314653	-0.0142838	-0.00495443	0.0107784	0.0106645	-0.00216409	-0.00166438
b0546	-0.00513395	0.00115548	-0.0136049	-0.0124657	-0.0109754	-0.00301049	-0.00727609	-0.00976224	-0.0117872	0.00943436	0.00310151	0.00601017	-0.00055279	0.00776814	-0.000448439	0.0112966	0.0172781	0.00520208
b0547	0.00152305	0.00474045	-0.0208545	-0.022537	0.0139202	0.0254946	0.00188921	0.00427989	-0.00661762	0.0142083	0.00302594	-0.0103137	-0.0110585	0.0440203	0.00382092	-0.0184711	0.0120288	0.00445554
b0548	-0.0136076	-0.007668	-0.00549549	0.00470873	0.00266494	-0.0202689	-7.62558e-05	0.0196804	0.00764719	-0.00972824	0.00999182	-0.0044577	-0.00853081	0.00271745	-0.00826732	0.00793753	-0.0237855	-0.0136116
b0549	0.0034917	0.00146128	-0.0110895	0.00342644	0.013002	-0.00222811	0.0049456	-0.0403074	-0.0180659	0.0166065	-0.0108764	0.0235165	0.00099033	-0.00959787	-0.00626566	-0.00845392	0.0364304	-0.015929
b0550	0.00412138	-0.0147093	-0.0136692	-0.0451333	0.0255446	-0.00483955	0.01017	-0.0316046	-0.00519766	0.00975346	0.0452723	0.00979797	-0.0215439	0.0143305	-0.0135644	0.0232791	-0.0252383	-0.0033643
b0551	-0.000128898	-0.0129716	-0.00455667	-0.0178062	-0.0142369	-0.00760161	0.00661329	-0.0160851	0.00507887	-0.0119756	-0.0044387	0.00836584	-0.00759826	0.0194778	-0.00211663	0.00101416	-0.0186883	-0.0263068
b0552	-0.00120653	-0.000646822	0.000485675	-0.0018818	-0.000554338	-0.00118101	-0.00236189	-0.000689687	-0.000943797	-0.00316506	0.000340752	-0.000573272	-0.00102557	-0.000805895	-0.00212738	-0.00117414	0.000760544	-0.00090334
b0553	-0.00120653	-0.000646822	0.000485675	-0.0018818	-0.000554338	-0.00118101	-0.00236189	-0.000689687	-0.000943797	-0.00316506	0.000340752	-0.000573272	-0.00102557	-0.000805895	-0.00212738	-0.00117414	0.000760544	-0.00090334
b0554	-0.00120653	-0.000646822	0.000485675	-0.0018818	-0.000554338	-0.00118101	-0.00236189	-0.000689687	-0.000943797	-0.00316506	0.000340752	-0.000573272	-0.00102557	-0.000805895	-0.00212738	-0.00117414	0.000760544	-0.00090334
b0555	0.00555247	-0.00824649	0.0130182	0.0273209	-0.0117248	-0.00585609	0.000635317	-0.0122091	-0.00688482	-0.00178036	0.00503035	0.00452722	0.0105965	-0.00736358	-0.00323129	0.0173761	0.0115097	-0.0384688
b0556	0.00270647	0.00218088	-0.00560309	0.047798	-0.00723267	0.000717801	0.00569956	0.0197575	0.0118582	0.00256462	0.00508077	0.0174876	0.00886136	0.0142061	0.0103415	0.00043483	0.0185543	0.0731856
b0557	0.00253687	-0.00752395	0.00472071	-0.0154112	-0.0428247	0.0216447	0.00704164	0.0353565	-0.0069343	-0.0121704	-0.00124057	-0.006983	-0.00109727	-0.0172348	0.00118347	-0.0146603	-0.00609944	0.0130967
b0558	0.00334754	0.0107287	-0.0162722	0.0228713	0.0110983	-0.0131998	0.00887053	0.0269418	-0.0214262	-0.0283636	0.00839605	-0.00526958	-0.00196304	-0.016125	0.0125488	0.00573146	-0.0262688	-0.0285292
b0559	-0.00231292	0.0154375	0.0087668	0.0589547	-0.0047978	-0.0188335	-0.00684727	0.0148729	-0.0263547	0.0033336	0.00334994	-0.00970079	0.00947272	0.00673479	0.0161222	0.0107404	-0.0108165	0.0168127
b0560	0.0067681	0.0124417	-0.0200278	0.0567064	-0.0082734	-0.0033299	0.0117664	0.0234366	0.00563494	-0.001791	0.00761325	0.0101991	0.00811112	0.013199	0.0169847	-0.00551962	0.00120879	0.0663917
b0561	-0.00120653	-0.000646822	0.000485675	-0.0018818	-0.000554338	-0.00118101	-0.00236189	-0.000689687	-0.000943797	-0.00316506	0.000340752	-0.000573272	-0.00102557	-0.000805895	-0.00212738	-0.00117414	0.000760544	-0.00090334
b0563	-0.00120653	-0.000646822	0.000485675	-0.0018818	-0.000554338	-0.00118101	-0.00236189	-0.000689687	-0.000943797	-0.00316506	0.000340752	-0.000573272	-0.00102557	-0.000805895	-0.00212738	-0.00117414	0.000760544	-0.00090334
b0564	-0.00120653	-0.000646822	0.000485675	-0.0018818	-0.000554338	-0.00118101	-0.00236189	-0.000689687	-0.000943797	-0.00316506	0.000340752	-0.000573272	-0.00102557	-0.000805895	-0.00212738	-0.00117414	0.000760544	-0.00090334
b0565	-0.00120653	-0.000646822	0.000485675	-0.0018818	-0.000554338	-0.00118101	-0.00236189	-0.000689687	-0.000943797	-0.00316506	0.000340752	-0.000573272	-0.00102557	-0.000805895	-0.00212738	-0.00117414	0.000760544	-0.00090334
b0566	-0.00120653	-0.000646822	0.000485675	-0.0018818	-0.000554338	-0.00118101	-0.00236189	-0.000689687	-0.000943797	-0.00316506	0.000340752	-0.000573272	-0.00102557	-0.000805895	-0.00212738	-0.00117414	0.000760544	-0.00090334
b0567	-0.00120653	-0.000646822	0.000485675	-0.0018818	-0.000554338	-0.00118101	-0.00236189	-0.000689687	-0.000943797	-0.00316506	0.000340752	-0.000573272	-0.00102557	-0.000805895	-0.00212738	-0.00117414	0.000760544	-0.00090334
b0568	-0.00120653	-0.000646822	0.000485675	-0.0018818	-0.000554338	-0.00118101	-0.00236189	-0.000689687	-0.000943797	-0.00316506	0.000340752	-0.000573272	-0.00102557	-0.000805895	-0.00212738	-0.00117414	0.000760544	-0.00090334
b0569	-0.00120653	-0.000646822	0.000485675	-0.0018818	-0.000554338	-0.00118101	-0.00236189	-0.000689687	-0.000943797	-0.00316506	0.000340752	-0.000573272	-0.00102557	-0.000805895	-0.00212738	-0.00117414	0.000760544	-0.00090334
b0570	0.00954739	-0.00744817	-0.0474704	0.0324282	-0.0104584	0.000585477	-0.00031377	0.13727	-0.00558057	-0.00232524	0.00130059	-0.0198463	0.0158598	-0.0352969	-0.0101768	0.00909319	0.0130552	-0.0168692
b0571	0.00244932	-0.00470694	-0.047378	0.0347272	-0.00241926	-0.00357196	-0.00280607	0.145288	-0.00941027	-0.00366856	0.0103505	-0.0285353	0.0140292	-0.0440313	-0.0120423	0.0135305	0.0104702	-0.0216778
b0572	-0.00585755	0.0080222	-0.0455419	0.0329468	-0.00824173	-0.00621242	-0.0190362	0.215865	-0.0114777	-0.016968	-0.00828386	-0.0277798	0.0377696	-0.0473471	-0.0379208	0.00429095	0.000196379	-0.0057024
b0573	-0.00715196	0.0119148	-0.0331434	0.0337325	0.0186743	0.00638497	-0.0356006	0.253822	-0.0119538	-0.0189753	0.0144272	-0.0469059	0.0394824	-0.0395178	-0.0286244	0.0078947	-0.0121096	0.0101955
b0574	0.00419681	0.0120793	-0.055276	0.0356654	0.00171415	0.00102818	-0.00195399	0.237745	-0.00992224	-0.00372074	0.00535001	-0.0430636	0.0222619	-0.0297522	-0.0288112	0.00591778	-0.00977062	0.00261253
b0575	0.00733811	0.00997975	-0.0422333	0.0409112	-0.0092764	0.00311113	0.0109425	0.214564	-0.00257436	0.00568019	0.00399859	-0.0403122	0.0176834	-0.0278506	-0.0188403	0.00551033	4.60763e-05	-0.00551534
b0576	-4.01259e-05	-0.00109623	-0.0141078	0.0284065	0.0030643	-0.00796164	0.00184973	0.0786984	-0.00285353	-0.00918036	0.00210606	-0.00410908	0.0189308	-0.00961033	0.00187333	0.00568267	0.00782319	0.00174694
b0577	-0.00822968	-0.00796409	0.00314778	-0.00298089	-0.0206937	-0.018662	-0.00109987	0.00802888	-0.000930561	0.00892778	-0.00581889	-0.00272332	-0.0116148	-0.00306828	0.024079	-0.00812257	0.00404693	-0.00298958
b0578	-0.00475638	0.00379856	0.0100569	0.00160853	-0.00792666	0.00725846	0.0064176	-0.00551199	-0.0101831	0.0525871	0.00867974	0.00504005	-0.0158641	-0.00372896	-0.0198984	-0.00487733	0.0111968	0.0106347
b0579	0.00342008	-0.00986446	0.000607905	-0.00528968	0.00632396	-0.0119715	0.0199028	-0.013184	0.00236397	-0.000729505	-0.00733032	-0.00216208	-0.00840817	0.00320878	-0.00516224	-0.00162425	0.00267965	0.0117547
b0580	-0.00730168	-0.0116045	-0.00902366	-0.0112573	-0.0153997	0.00951044	-0.008201	0.00905141	0.0276794	0.00263748	-0.0120175	-0.000185761	-0.0226782	-0.012505	0.0111699	0.0193669	-0.0240511	0.0130551
b0581	-0.00453316	-0.00161813	0.00386887	0.00922631	0.00543436	0.00439767	0.0070346	-0.02169	0.00817218	-0.0100947	-0.00762573	-0.00419759	-0.00352955	-0.000839311	0.03183	-0.00389785	0.0127142	-0.00384425
b0582	-0.00539169	0.000170324	-0.00752672	-0.010375	-0.00231656	0.0112057	-0.00669995	-0.0189225	0.00232979	0.00195025	0.0125674	-0.0172014	-0.0101188	0.00360153	-0.00425291	-0.00831746	-0.000437805	0.00826113
b0583	0.154141	0.0132812	-0.00512527	0.00174313	-0.00375118	0.00205705	0.00233676	-0.0180808	-0.00694236	0.00509807	0.0111902	0.0038164	-0.0126958	-0.010082	0.00288969	-0.0286853	0.00443342	0.00266008
b0584	0.214764	0.00365359	0.00712886	0.00807945	-0.0013255	0.0167063	0.00170323	0.00587907	0.00131579	0.00390042	0.00734741	0.00972326	-0.00338474	0.0196383	-0.0055268	-0.045857	0.00608894	0.0127671
b0585	0.181645	-0.0193306	0.00243981	-0.00110505	-0.00637977	0.0233498	0.0122287	-0.01189	-0.00345866	0.0109794	-0.00340485	-0.0048153	0.00621571	-0.00208929	0.00220411	-0.00693978	0.00294684	0.00010955
b0586	0.153578	0.0201973	0.00457031	-0.00827103	0.000757581	0.0104056	0.0100474	-0.00285851	0.00151691	0.00562431	-0.00610443	0.00270363	-0.00316059	-0.00990327	0.0040622	-0.0125616	-0.00821565	-0.00603794
b0587	0.0749279	-0.000413166	-0.000595806	0.0252937	0.00317706	-0.0130152	-0.0119826	0.0200524	-0.00902771	-0.0338344	0.0125393	0.00661742	0.00474664	0.00628109	-0.00455896	0.0440205	0.0162904	0.0172538
b0588	0.0946105	-0.0123632	-0.0235525	0.0162115	0.0238542	-0.00813354	0.0259002	-0.00612184	0.0302767	-0.00901014	-0.00765063	-0.0384659	0.00127379	0.0174865	-0.0118167	-0.0275185	-0.0232407	0.0024585
b0589	0.0731771	-0.0147358	-0.0246856	-0.00364621	0.00605332	-0.00163586	0.0107209	0.00326449	0.00891919	-0.0135466	0.000682976	-0.0073547	-0.00891457	0.0110092	-0.00680805	-0.0239284	-0.0196545	0.00472572
b0590	0.100693	-0.0219818	-0.0231405	0.0138681	0.0245974	-0.00571326	0.0117761	0.0118941	-0.00191638	-0.000201753	0.00825503	-0.022242	0.00170431	0.00676376	-0.00733053	-0.0346603	0.00164047	0.0134499
b0591	0.109296	-0.0105136	-0.0118057	0.0183119	-0.0044114	0.00276013	0.00826955	-0.000760514	0.00450589	-0.00907015	0.0125976	-0.00697872	0.00120014	6.68861e-05	-0.00392692	-0.0299759	-0.016742	0.0135188
b0592	0.109442	0.00219307	0.000207315	0.0072975	-0.00364887	-0.00345053	0.0136476	-0.000395393	-0.00558319	-0.00327098	-0.00655544	-0.0142132	0.0127402	-0.0137155	0.00424164	-0.00497184	0.002488	-0.000648552
b0593	0.197649	0.0117594	0.00964671	-0.0113826	-0.00699509	-0.00126058	0.00225987	-0.00471231	-0.00714221	0.00153865	-0.00527379	0.0030541	-0.00871751	-0.00143241	0.00353201	-0.0336678	0.00290067	0.00544898
b0594	0.189292	0.0175632	0.0222684	-0.0156499	-0.00521271	0.0141442	0.00490259	0.00959615	-0.0047074	-0.00138067	-0.0106731	-0.00402317	0.0227382	-0.0286613	0.000883175	-0.0125176	-0.00474747	0.013292
b0595	0.178005	0.0149387	0.0134418	-0.00364503	0.00568684	-0.00514111	0.00766312	0.00724578	0.0185406	-0.00307744	-0.00483606	0.00764481	-0.00221665	-0.0223337	-0.00284335	-0.0070223	-0.0106877	0.0199332
b0596	0.166238	0.0269975	0.0132304	-0.0099816	0.00837951	-0.0104895	0.00826748	0.0130459	-0.00137139	-0.00730201	0.00464929	0.0205753	-0.00868366	-0.0245414	0.00523398	-0.00783993	-0.00383499	-0.0153631
b0597	0.136463	0.0144765	0.00536608	-0.0116857	0.00945813	0.000813207	-0.00603504	-0.00384598	-0.00132187	-0.00489581	0.01585	0.0184582	-0.00876058	-0.0121125	0.00429064	-0.00394029	-0.0145145	0.01583
b0598	-0.00120653	-0.000646822	0.000485675	-0.0018818	-0.000554338	-0.00118101	-0.00236189	-0.000689687	-0.000943797	-0.00316506	0.000340752	-0.000573272	-0.00102557	-0.000805895	-0.00212738	-0.00117414	0.000760544	-0.00090334
b0599	-0.0125776	0.0104277	-0.00782889	0.0135608	-0.0361907	-0.00559806	-0.016154	0.0134907	-0.0307081	0.0641588	0.00366165	0.00789322	0.0357526	-0.0286709	0.0177964	-0.0171163	0.00279301	0.00947944
b0600	-0.0155106	0.000456394	-0.0125764	0.0118394	-0.0455674	-0.0111253	-0.0134414	0.012459	-0.0217972	0.0714564	-0.000499082	0.0297137	0.0236215	-0.00165103	0.0147825	-0.00688371	-0.00116256	-0.0139868
b0601	0.00102183	-0.00876827	0.00889037	-0.00665495	-0.000754404	0.00135652	0.00577514	0.00522632	-0.00222231	0.030533	-0.00623121	-0.000942246	0.00522328	-0.0100266	-0.00182467	0.0044631	-0.00483276	-0.00796771
b0602	0.00272565	0.00446356	-0.000177327	-0.000135121	-0.00745661	-0.00642963	-0.00847295	-0.00166668	-0.0195612	0.0133055	-0.000867379	-0.0124274	0.0153057	-0.00305983	-0.00194835	-0.00632131	-0.0178294	0.0171076
b0603	-0.00120653	-0.000646822	0.000485675	-0.0018818	-0.000554338	-0.00118101	-0.00236189	-0.000689687	-0.000943797	-0.00316506	0.000340752	-0.000573272	-0.00102557	-0.000805895	-0.00212738	-0.00117414	0.000760544	-0.00090334
b0604	0.00548103	0.00317825	-0.00101524	0.00113206	-0.00541248	0.000335771	-0.0150548	-0.00766099	-0.0128334	-0.0104776	-0.00188303	-0.00142985	0.0131119	-0.0342233	0.0067837	-0.0404024	0.00805966	-0.00729067
b0605	0.00234013	0.00499704	0.011177	0.00818883	0.0162267	-0.00888757	-0.0158019	-0.0017198	0.0141791	0.0365719	0.0104431	0.0141167	-0.00977751	-0.00427357	-0.00259507	-0.0314867	0.000728717	0.00465385
b0606	0.00848013	0.00656825	-0.004834	0.00547015	0.00210972	0.00216395	0.00113278	0.00392668	0.00661138	0.0330149	0.015749	0.0200085	-0.0134806	0.00397785	0.000872268	-0.0300188	-0.00224648	0.00717032
b0607	-0.015473	-0.0130756	-0.00481618	-0.0113203	0.0277239	-0.026924	0.0182343	0.0206544	-0.00110647	0.0258539	-0.0102323	-0.0104263	-0.0178914	0.023762	0.00662787	-0.0609041	-0.0107448	0.0321654
b0608	0.00144717	0.0124597	0.00101811	-0.000388766	-0.00467829	-0.00919789	-0.00178947	-0.0108882	-0.0128837	-0.00418709	-0.000576581	0.00333107	0.0101024	-0.0185699	0.0120072	-0.0521796	-0.0143269	-0.000260904
b0610	0.00395041	0.00152223	-0.00734311	0.00212108	0.00698257	0.0138216	0.00699992	0.00292791	-0.00509711	-0.0131014	-0.0268167	0.0177884	-0.00877363	-0.0184911	-0.0036022	-0.0469513	0.0017588	-0.00419019
b0611	-0.000605673	-0.00912226	-0.00282568	-0.00981218	0.0123246	0.00986757	-0.00478135	-0.0136125	-0.00792803	0.00140864	-0.0117609	0.0090262	0.00113811	-0.00148037	-0.00572455	-0.0539256	-0.00259333	0.00500761
b0612	0.00325159	-0.00500176	-0.0121033	0.0118072	-0.009434	0.00472036	0.0117604	-0.0107193	-0.00485288	0.00225457	-0.00782589	0.0094083	0.00986781	0.00288486	0.00660271	-0.045106	-0.00997575	-0.0121239
b0613	0.0073469	-0.0014	-0.0051151	0.00887092	-0.00125777	0.00049612	0.00764019	0.0157285	-0.0108516	0.0143008	0.00218029	0.0158032	0.0166754	0.0032032	-0.000880296	-0.0131969	-0.0221478	-0.00256818
b0614	0.0015985	0.0128604	0.0137954	0.00828604	-0.00269842	-0.00508859	-0.00159304	-0.00390581	-0.0127657	-0.006805	0.0149384	0.00658392	0.0112182	0.00129647	-0.00219076	-0.0687756	-0.0279793	0.00572845
b0615	0.0113798	0.00082761	0.0167661	-0.000982862	0.00252228	-0.000805295	0.0083229	-0.00487407	-0.00763967	0.00569652	0.0093502	0.0234578	-0.00909863	0.00527772	0.00315883	-0.078711	-0.00304217	-0.0237298
b0616	0.0021737	0.00089211	0.0166518	-0.00677564	0.00477548	-0.0151111	0.0102543	-0.0188604	-0.00813517	0.00863548	-0.0162688	0.00426848	-0.00342179	0.0115343	-0.00703109	-0.0415628	0.0192068	0.0059626
b0617	0.000534422	-0.00495801	0.0319619	-0.0134929	-0.0132904	0.0170864	-0.00647428	0.0111264	0.00128338	-0.0211865	-0.0161877	0.0110862	-0.0144045	0.00766093	-0.00942096	-0.0498285	-0.0342847	-0.0142571
b0618	0.0108216	0.00514153	0.00731075	0.00030715	0.00426812	0.00496298	0.00623769	-0.00815815	-0.0190434	-0.000670871	-0.00415224	-0.00241458	0.0181921	-0.00870874	-0.0088937	-0.0552479	0.0217192	0.00428864
b0619	0.00528651	0.00311355	-0.00610428	0.00463014	-0.00854479	-0.00743842	-0.000991998	-0.00914042	-0.00374854	0.001433	-0.007006	-0.0066591	0.00411572	-0.00450679	0.00534774	0.00370193	-0.000477862	-0.00994853
b0620	0.0033453	0.00889749	-0.00349327	0.00860275	0.00201902	-0.00179143	-0.00189439	-0.0148312	-0.000708619	0.00171888	0.0115721	0.00124812	-0.0143438	-0.0168094	-0.00522339	-0.00456082	-0.0041527	-0.0118601
b0621	0.00364357	0.00605465	0.0202885	-0.0108083	-0.00106661	-0.00334818	0.096306	-0.00102419	0.00296919	-0.0215124	-0.0172851	0.00168706	-0.0214221	0.015667	-0.00795448	-0.00414722	-0.0135623	0.00519892
b0622	3.33919e-05	0.00154129	-0.00187147	3.66484e-05	0.0166341	0.0190831	0.00773753	0.0123399	-0.011227	-0.00348638	0.00726931	0.00081899	-0.00692302	-0.027594	0.00177911	0.00774922	0.00885815	-0.0149894
b0623	0.0078484	-0.00478022	-0.0317548	-0.0144632	-0.0301833	0.00569451	0.00426908	0.0148485	0.00132944	0.00601021	-0.000638535	-0.0100048	-0.00898743	-0.00744473	-0.012148	0.00762152	0.0141265	-0.0446405
b0624	-0.0165484	0.00834437	-0.0100612	-0.0172797	0.00437585	0.0029175	-0.0111465	0.00595632	-0.00789912	-0.00687388	-0.0105574	0.00197277	-0.0119168	-0.00612944	0.0028958	0.00884831	-0.00257493	0.0359943
b0627	-0.0111374	-0.0107325	-0.00844722	-0.00164372	0.00505603	-0.00936744	-0.00375098	0.0416116	-0.00755498	0.0109361	0.0128089	-0.00474748	0.0018383	0.0182985	-0.00801597	-0.00727677	-0.00524532	0.0120837
b0628	-0.015101	0.0229978	-0.0206239	0.0163036	0.0219986	0.0124297	0.0142613	-0.0181007	0.00638928	0.0529261	0.000821674	-0.0183645	-0.0010537	0.00605271	-0.011574	-0.00222802	0.0190973	0.00776697
b0629	-0.000258218	-0.00880773	-0.0123105	-0.0124507	-0.00312149	-0.000197348	-0.00878281	0.000618578	-0.00323223	-0.00343723	0.00416463	0.00625244	-0.000407207	-0.00663908	0.000346366	-0.00845714	0.0147942	-0.00271448
b0630	0.00238272	0.00128893	0.00245469	0.00700354	0.00168353	0.00314239	-0.00173382	-0.00460481	-0.00292698	-0.000878263	0.00364488	0.00462854	-0.0013202	0.00471363	-0.00168133	0.00522	-0.00432161	-0.0101437
b0631	-0.00291474	-0.0090741	-0.0054665	0.00665816	0.0215646	0.00897668	-0.0108949	0.0272236	-0.0110116	-0.0210792	-0.014576	0.00928764	-0.0152406	0.00468883	-0.00355277	-0.00656826	0.00834331	0.00195668
b0632	0.0043438	0.0067255	-0.00328649	-6.12885e-05	-0.00492883	0.0046681	-0.00442382	0.00571764	-0.00195481	0.00234731	-0.00325211	0.00366603	0.00998966	-0.00194917	-0.00456813	0.00854636	0.00173053	-0.000123453
b0633	-0.00103908	-0.00233849	-0.00900257	-0.00660355	-0.00735429	0.00286549	-0.000519373	0.0059387	-0.00185351	0.00207214	-0.0101221	0.00598459	0.00296585	0.00443823	-0.000355806	-0.00115562	6.51062e-05	0.00677104
b0634	-0.000587949	0.00186686	-0.0170035	-0.00540941	-0.0119687	-0.00055447	0.00694027	0.00280273	0.00171271	-0.0105857	-0.00249027	-0.000826062	0.00924353	-0.00734079	-0.00321033	0.00599172	0.00143563	0.00402958
b0635	0.00429933	0.00298861	-0.0167495	-0.0011247	-0.016073	-0.000738302	-0.00158643	0.000547853	0.000519582	-0.00609234	0.0055332	-0.00140853	0.00231694	0.002105	0.00256014	0.00314855	0.0109306	-0.00472118
b0636	0.00528316	0.00621094	-0.000151184	0.0143512	-0.0156552	-0.00530727	0.0084999	-0.00323677	0.00510921	0.00340283	0.0105599	-0.00167928	0.00547928	-0.0198827	0.0125598	0.007495	0.00792721	-0.00196565
b0637	0.0042396	0.00451087	0.00227279	0.0153603	-0.0128069	-0.00388658	-0.000405993	0.00331423	0.00563146	-0.00460294	0.0144044	0.00215613	0.0033641	-0.00683265	0.0093456	-0.00584862	0.00944128	-0.0102807
b0638	0.00366203	0.00153789	-0.0176646	5.30825e-05	-0.0149174	-0.00184793	0.00428376	-0.003599	0.000463059	-0.00265882	0.005671	-0.00961741	0.00457283	0.00490236	0.00250219	0.00816419	0.0145662	-0.0191705
b0639	0.00545624	0.00700777	-0.00633869	0.00311176	-0.0114593	-0.00369332	-0.00636528	-0.00973917	-0.00309901	-0.00892783	0.000628772	0.00145031	0.00282208	-0.00560953	-0.00274233	0.00839815	-0.000619683	-0.00489682
b0640	0.00148336	0.00387875	-0.00592902	0.00803749	-0.0243884	-0.00511869	-0.00873363	-0.00222036	-0.00168003	-0.009611	-0.00581064	-0.00147228	0.00236894	-0.00249635	-0.000375661	0.00427844	0.00218418	0.000328534
b0641	-0.00148716	-0.000103997	-0.00475918	-0.00595211	-0.00235608	0.00537171	0.00827233	0.000661474	-0.00278333	0.00362343	-0.00466476	0.00131051	0.00410994	-0.00536839	-0.00722379	-0.00257835	0.0147947	-0.00147729
b0642	-0.00107374	-0.00374233	-0.00638104	0.00067735	-0.01154	-0.000508626	-0.00405619	-0.00204364	-5.84311e-05	-0.00033781	0.00124092	-0.000480778	0.0040827	0.000799642	0.000776143	0.00102772	0.00920883	-0.000503746
b0643	-0.000124298	-0.00186534	0.00775451	-0.00218639	0.00488879	-0.0171002	0.0183866	0.0166272	-0.00341736	-7.85327e-05	-0.0136195	-0.00305054	0.00527732	0.0176232	0.00541198	-0.00164473	-0.00352363	0.00356486
b0644	-0.00120653	-0.000646822	0.000485675	-0.0018818	-0.000554338	-0.00118101	-0.00236189	-0.000689687	-0.000943797	-0.00316506	0.000340752	-0.000573272	-0.00102557	-0.000805895	-0.00212738	-0.00117414	0.000760544	-0.00090334
b0645	0.0014013	-0.0047684	-0.00523316	-0.0128283	-0.00137285	0.0153201	0.0109498	0.00481008	-0.00150425	0.0191281	0.00813857	-0.0129525	0.011316	-0.00487552	0.00142926	-0.0100355	-0.00200773	-0.00545372
b0646	-0.00120653	-0.000646822	0.000485675	-0.0018818	-0.000554338	-0.00118101	-0.00236189	-0.000689687	-0.000943797	-0.00316506	0.000340752	-0.000573272	-0.00102557	-0.000805895	-0.00212738	-0.00117414	0.000760544	-0.00090334
b0647	-0.00120653	-0.000646822	0.000485675	-0.0018818	-0.000554338	-0.00118101	-0.00236189	-0.000689687	-0.000943797	-0.00316506	0.000340752	-0.000573272	-0.00102557	-0.000805895	-0.00212738	-0.00117414	0.000760544	-0.00090334
b0648	-0.00120653	-0.000646822	0.000485675	-0.0018818	-0.000554338	-0.00118101	-0.00236189	-0.000689687	-0.000943797	-0.00316506	0.000340752	-0.000573272	-0.00102557	-0.000805895	-0.00212738	-0.00117414	0.000760544	-0.00090334
b0649	0.0032704	-0.00162205	-0.00863839	0.00101416	-0.00665046	0.0162749	-0.00511819	0.0019758	-0.00120222	0.00337773	0.00564922	0.00896285	-0.00872492	0.00514394	0.00112123	-0.00298699	-0.00989253	-0.00394719
b0650	0.000404452	0.00366292	-0.00582739	0.0121875	-0.00354157	0.00328718	-0.0029051	-0.00686808	-0.0106863	-0.00585369	-0.000747665	0.00952637	0.00215265	-0.00172421	0.00279343	-0.00945003	-0.0245148	-0.014128
b0651	0.00602979	0.00973298	-0.0110581	-0.0166541	-0.00970032	0.00210198	0.0125651	-0.00736553	-0.00529705	-0.0056592	-0.00548541	-0.00495267	-0.000132244	-0.00899385	0.000857777	-0.00495282	0.00187149	-0.000575659
b0652	-0.00120653	-0.000646822	0.000485675	-0.0018818	-0.000554338	-0.00118101	-0.00236189	-0.000689687	-0.000943797	-0.00316506	0.000340752	-0.000573272	-0.00102557	-0.000805895	-0.00212738	-0.00117414	0.000760544	-0.00090334
b0653	-9.36223e-06	-0.00668972	0.000809728	-0.00816104	0.0267226	0.00114127	0.00314859	0.00348187	0.0583787	0.0148221	0.0150578	-0.00761396	0.0502529	-0.0138102	-0.0058445	-0.0140959	-0.0118735	0.019717
b0654	-0.000541235	-0.0042842	-0.00551922	-0.0096102	0.0272703	0.00100087	-0.000255719	0.00299822	0.0579715	0.0158275	0.0126262	-0.0173578	0.0365978	-0.0084445	0.00295262	-0.0212164	-0.0359781	0.021656
b0655	0.00653382	-0.0181768	0.0201765	-0.0143634	0.0307792	-0.0040035	-0.00134411	0.00451116	0.0380286	0.00845142	-0.000677106	0.00375967	0.0193448	-0.0225992	-0.00557163	-0.00757353	-0.0294972	0.0228211
b0656	-0.00120653	-0.000646822	0.000485675	-0.0018818	-0.000554338	-0.00118101	-0.00236189	-0.000689687	-0.000943797	-0.00316506	0.000340752	-0.000573272	-0.00102557	-0.000805895	-0.00212738	-0.00117414	0.000760544	-0.00090334
b0657	0.00192492	-0.00218328	-0.00117127	-0.00163074	-0.00877226	7.65814e-05	-0.00735113	-0.00127345	0.00556304	-0.00791814	-0.00231471	-0.0037436	0.00275673	0.00882617	0.00516566	0.000401509	0.007593	-0.00939553
b0658	-0.000270374	0.00212545	0.00181951	0.00539183	-0.00392409	0.00205645	-0.00759263	-0.0048619	0.00241915	-0.00642994	0.00562383	-0.0134006	0.0109308	-0.00537882	0.0101332	0.00183935	0.00273442	-0.0128939
b0659	-0.000465793	0.000824818	0.00384493	0.0045329	-0.00299388	0.00744118	-0.0119216	-0.00306434	-0.00321432	-0.0118954	-0.0096738	-0.00664944	0.00297196	-0.0103293	0.00100067	0.00186992	0.00246535	-0.0130362
b0660	-0.00323195	0.00100892	0.00138624	-0.00125554	0.00302407	0.00529555	-0.0118264	-0.00375703	-0.00638113	-0.0126764	-0.0143201	-0.00702517	0.0048743	-0.0113548	-0.000150997	-0.00365244	-0.00465464	0.00256891
b0661	-0.0120397	0.000690494	-0.00719593	0.00222847	0.00101589	0.00199892	-0.00426719	-0.000154603	0.00409184	0.00295257	0.0148227	0.000235527	0.0202389	-0.00826211	0.000485275	-0.00303783	-0.00272668	-0.00880763
b0662	0.000510592	-0.00223934	-0.00229026	0.00785369	0.00600831	-0.0103049	0.00320486	-0.000562687	-0.000724315	-0.0131893	0.00771806	-0.00178597	-4.41274e-05	0.0011198	0.0066258	0.00413134	-0.0156731	0.00595913
b0674	0.00608291	0.00682203	-0.00732111	-0.00418312	0.0353117	-0.0111267	0.00461593	0.00380029	0.000555176	0.00432606	0.002701	0.00866579	-0.00119517	0.0207881	-0.00838449	-0.00903071	0.0134708	-0.00214737
b0675	-0.00167167	-0.00123216	0.0109195	0.00627968	-0.000870037	-0.00161413	-0.000957576	-0.00255359	-0.00138647	-0.00449645	0.00390365	0.00114643	0.00235338	0.000534398	0.0039876	-0.000272433	0.00128919	-0.00765769
b0676	0.00437098	0.000353484	-0.00333698	-0.000684946	-0.0155627	-0.00037411	0.00362454	0.000250747	-0.000271263	-0.000931049	0.00518333	0.000811628	-0.00314052	-0.00510041	0.00771013	0.000485395	-0.00773598	-0.0110021
b0677	0.00102419	0.000478253	-0.00273522	-0.00215804	0.00153173	-0.0084155	-0.00469611	-0.00884769	-0.00421843	0.000790103	0.0113648	-0.00112087	0.00443665	-0.000705571	-0.00362922	0.00823852	-0.00848861	-0.000270547
b0678	-0.00488739	-0.00328504	0.00970531	0.0054399	0.0107755	-0.00734339	-0.0103684	-0.00261651	-0.000626546	-0.0172709	-0.00277776	-0.00389439	0.00761817	-0.000527499	-0.0102329	-0.00429044	-0.00416235	0.0033835
b0679	-0.00126673	-0.00571294	0.0131224	-0.000847843	0.00320456	0.00267705	-0.00106837	0.00947893	0.00158607	-0.00914257	-0.0131632	-0.0103773	-0.000180656	-0.0141875	-0.00958104	-0.0130475	-0.00680974	0.0184152
b0680	-0.00223033	0.000385054	0.00293527	0.0129961	0.00133369	0.000110037	-0.00769361	-0.00692557	-0.00239889	-0.00325092	0.00910119	0.00151042	-9.01615e-05	0.00676453	0.00236191	0.00878835	-0.0183583	-0.000651906
b0681	-0.00324742	-0.0100378	0.00699056	-0.0106855	-0.0079172	-0.00830149	0.00813278	-0.00746008	-0.00416878	-0.00754589	-0.034402	0.0156678	-0.00224199	-0.000814427	-0.00683709	-0.0154833	-0.0110994	-0.00199816
b0682	-0.00373714	0.0187015	0.023194	0.00715238	-0.0030067	-0.00261163	0.0326015	0.00286215	-0.00492896	-0.00630986	-0.00698618	0.00694533	-0.00152901	-0.0377976	-0.000921607	0.00689088	0.00732587	0.0121462
b0683	-0.03953	-0.0165545	0.0824297	-0.0213061	-0.00624293	0.0302339	0.0708552	-0.00277158	0.0349513	0.0146082	-0.0208853	-0.0159762	0.040002	-0.0485281	-0.00153397	0.00528044	0.0216883	0.00389616
b0684	-0.00454061	0.00578303	0.0142284	-0.0019595	0.000208696	-0.00284397	-0.00124145	-0.00134781	-0.00852574	0.0543332	0.00426868	-0.00162314	-0.00972926	-0.016738	-0.00713774	-0.00145106	0.00436933	-0.00566304
b0685	-0.00138247	0.00801132	0.0169786	0.0079025	-0.000691134	-0.00135261	-0.00161633	-0.00557508	0.000516644	0.00661014	-0.0293963	-0.0197264	0.00542661	-0.00202437	-0.00571632	0.0077059	-0.00734862	0.0075782
b0686	-0.00125072	0.00513192	0.00382459	-0.00222055	-0.00377482	0.00247102	-0.00593136	-0.0112892	0.00534935	0.0205433	0.00337914	-0.00417809	-0.00421718	-0.00483677	0.0032092	0.00945527	-0.00714191	-0.0087996
b0687	-0.0014244	-0.00214153	-0.00634327	-0.00130681	0.000414868	0.000306663	-0.00655552	-0.0118125	0.00499201	0.00729712	-0.00346061	0.00467498	-0.00133266	0.00272396	-0.0087574	0.00165662	-0.00538774	5.49487e-05
b0688	0.00151827	-0.00540804	-0.00223739	0.00680221	-0.000565366	0.00113306	0.000860185	0.00299009	0.000934085	0.00714259	0.000447077	0.0115467	-0.0077504	0.00880549	-0.000986258	0.00126719	0.00508038	-0.00503414
b0689	0.0104958	-0.00463023	-0.0257953	0.00186426	-0.00932303	0.00708767	-0.00219982	-0.000579576	0.0146034	-0.00600736	-0.00517077	0.0198757	-0.00931324	0.0139641	-0.00928167	0.00131552	-0.0221771	-0.00491286
b0692	-0.00401539	0.0020576	-0.00810737	0.000236622	-0.0111509	-0.00711834	0.00739531	-0.0211132	0.000429477	0.0057096	0.00178903	0.0014008	-0.0132107	0.0070848	-0.00859164	-0.007662	0.0152092	0.00889301
b0693	-0.00360646	-0.00599214	0.0180763	-0.0108252	0.000656275	-0.00719161	-0.00760554	0.000884825	0.00402159	0.0051493	0.0138923	-0.00544922	0.0114922	0.0123886	-0.00140927	-0.00814421	0.00143916	0.00765976
b0694	-0.00904781	-0.00409789	0.005046	0.00260019	-0.0143573	-0.00956299	-0.00862753	0.00409087	-0.0115913	-0.0153765	-0.00622112	-0.0151323	-0.0010365	-0.0113484	0.0182173	0.00517612	0.0125735	0.0006599
b0695	-0.00237974	0.000395125	0.00207788	-0.00429606	0.000762676	-0.00670299	-0.00188026	0.00371852	-0.0133677	-0.0130501	-0.0146343	-0.0105803	0.014807	-0.00229218	0.0128948	-0.00626559	-0.00507284	-0.00670711
b0696	-0.0216101	-0.00394784	0.0152634	-0.0160884	0.0317677	0.00305054	-0.0247964	-0.00282852	-0.00999068	-0.0251521	-0.00648594	-0.0144938	0.0147195	0.0107485	0.0374155	0.00507346	-0.0225597	0.00279986
b0697	-0.00947765	0.00426322	0.0312818	0.0105431	0.0660572	-0.00263248	-0.00572667	-0.00240985	-0.00358468	-0.0374729	-0.0230185	-0.0132371	0.0192803	-0.00412289	0.053462	-0.00277155	-0.00178018	-0.0234103
b0698	-0.0122219	-0.00221428	0.029359	0.00353738	0.115397	-0.00760865	-0.0054917	0.000454544	-0.0189056	-0.0395876	-0.0242052	-0.00923562	0.0343185	-0.0460408	0.0763535	0.0184648	-0.0050635	-0.0280976
b0699	-0.00214885	-0.0103716	-0.00868684	-0.0255868	0.0542812	-0.0177961	0.0461946	0.0152427	-0.03613	-0.0103225	0.0112553	0.0235695	0.0175916	0.0690242	0.00114267	0.0104042	-0.00959014	0.00318167
b0700	-0.00120653	-0.000646822	0.000485675	-0.0018818	-0.000554338	-0.00118101	-0.00236189	-0.000689687	-0.000943797	-0.00316506	0.000340752	-0.000573272	-0.00102557	-0.000805895	-0.00212738	-0.00117414	0.000760544	-0.00090334
b0702	-0.0078749	0.0131481	-0.0125368	-0.00429512	0.0186643	-0.0126607	-0.0129737	-0.0106263	-0.0079418	-0.0122295	-0.00935934	-0.0336453	-0.00221002	0.0312655	-0.0122128	0.0472985	-0.0021664	-0.0170752
b0704	0.00294585	-0.0119907	-0.0264653	0.00786174	0.0107511	0.00161825	-0.00404632	-0.00342685	-0.0163041	-0.01705	-0.00107596	0.00159361	-0.00823902	0.00568478	0.00413206	-0.0218267	-0.01003	-0.00604352
b0706	-0.00251002	0.0106707	0.00870557	0.00303788	-0.00443999	-0.00819707	0.00420404	0.0195167	-0.00270801	-0.00699187	-0.0136648	-0.00863534	-0.00625621	0.0316496	-0.00509299	0.00473687	0.0255468	-0.0302125
b0707	-0.00568966	0.00866235	-0.00351646	0.00705148	-0.0129298	0.0234731	-0.00819004	-0.0117716	0.0125039	-0.0158821	-0.0299577	0.00113247	-0.00924619	0.0208828	0.0505633	0.00556116	0.00134819	0.00233283
b0708	0.00126404	-0.000694282	0.00141186	0.00133974	-0.0198762	-0.00593878	-0.00780458	-0.00760113	-0.00928786	-0.00357525	-0.00234036	-0.00516984	0.009348	-0.0193188	0.0320632	0.0175937	0.00130812	-0.0018676
b0709	-0.00785427	0.00577775	-0.0183686	0.0262969	-0.0133041	0.0172179	-0.00177409	-0.00999908	-0.00399856	-0.00135202	-0.000250669	-0.0119392	0.00383177	0.00598837	7.84724e-05	-0.00160719	0.00452093	0.00538008
b0710	-0.000967794	-0.000218115	0.00424333	-0.00357532	0.00717707	-0.00280529	-0.00146255	0.00558424	0.00597318	-0.00480728	-0.0124056	0.00281291	0.00232471	0.000453411	0.0039342	0.00303695	-0.0102571	0.004943
b0711	-0.000538274	-0.00208055	0.00360245	-0.00429113	-0.0105682	-0.00825316	0.000276266	0.00629872	0.00726992	-0.00545643	-0.00601024	0.00619544	0.00522234	-0.00447087	0.00150631	0.000826251	-0.00164475	0.00402234
b0712	0.00140955	-0.00036145	-0.00104064	-0.0052727	-0.0116955	-0.00510893	-0.00348475	0.00396155	0.0085121	-0.00884022	-0.00156345	0.0081335	-0.00352867	0.00283433	0.00510169	0.00532728	-0.00569244	0.00334996
b0713	0.00414281	-0.000996189	-0.000347876	0.000783802	0.00514204	-0.00394413	0.00357356	-0.00148191	0.00976296	-0.00788294	-0.00318475	0.00238285	-0.00805332	0.000665728	-0.00130961	0.00175109	-0.00445352	-0.00434366
b0714	0.00279572	0.00711279	0.00967097	-0.00762374	-0.00451285	-0.0110193	0.00334349	-0.00204404	0.00874524	-0.00955815	0.00215746	-0.00226306	-0.000579985	-0.00965694	0.00873286	0.00722491	-0.00267106	-0.00888484
b0715	-0.00574088	-0.0162723	0.00853612	0.00288933	-0.0127142	0.015839	0.0411172	0.0105349	-0.000627683	-0.0207983	-0.0218913	-0.000597694	0.00498864	0.00271377	0.00292603	0.00617237	-0.00655188	-0.00233844
b0716	-3.5843e-05	0.0159714	0.0176522	0.00966988	0.00322747	-0.0119002	0.0122584	0.00363581	-0.00539984	-0.0197946	-0.00181114	-0.000133525	-0.0148601	-0.00565839	-0.0121811	-0.0171708	0.016736	-0.00756006
b0717	-0.00809958	0.00834854	0.0181477	-0.00442758	0.00764956	0.0271383	-0.0170128	-0.0112033	-0.0065347	-0.00598886	-0.021376	-0.0176031	-0.0133905	0.000173291	-0.00503836	-0.0010621	-0.052608	-0.0105724
b0718	0.000464102	-0.00528038	0.000845084	0.0040717	0.00444875	0.0104933	-0.00130335	0.00190449	-0.00402713	0.0199567	0.00423937	0.00418658	-0.00511582	0.00211132	-0.00406349	-0.0129007	-0.00411978	0.00374838
b0719	-0.00120653	-0.000646822	0.000485675	-0.0018818	-0.000554338	-0.00118101	-0.00236189	-0.000689687	-0.000943797	-0.00316506	0.000340752	-0.000573272	-0.00102557	-0.000805895	-0.00212738	-0.00117414	0.000760544	-0.00090334
b0720	-0.00422805	0.0036735	0.0110566	-0.0268221	0.0148992	-0.0159258	-0.0260227	0.00260062	0.0483166	0.0357698	-0.0144681	-0.00958133	-0.00300784	0.0237772	0.00627621	0.0171384	0.0284869	0.00460859
b0721	-0.00640675	0.000124579	0.0061927	-0.00814623	-0.0190046	0.00912418	-0.00117085	-0.00358537	0.134838	0.030984	-0.0184276	0.0136551	-0.0128737	-0.0247872	-0.00024228	0.0185299	-0.00506653	0.0194656
b0722	-0.0267635	-0.0013851	-0.00579001	-0.016261	-0.013239	0.00239292	-0.00144321	-0.00569044	0.140941	0.0202211	-0.000616258	-0.00963757	0.000282453	-0.00263845	0.00643152	0.00354766	-0.02932	0.0215131
b0723	-0.0275691	-0.00241785	-0.000716446	-0.0121286	-0.0217456	0.00676692	0.00985875	0.00319496	0.137981	0.0176857	0.00176332	-0.000629794	-0.00404697	-0.00445858	0.000228044	-0.000369044	-0.0153032	0.00669389
b0724	-0.0324728	0.00334467	-0.00719644	-0.00219098	-0.0148022	0.00422833	0.0109464	0.000811315	0.134418	0.0173288	-0.00189054	-0.00659822	-0.00433889	-0.00961767	0.00482602	-0.00771079	-0.00772552	-0.00292711
b0726	-0.00337757	0.0116461	0.00369442	-0.000866426	0.00398509	0.00352241	-0.00118018	0.00300727	0.0875187	0.00835338	-0.00594588	0.00522622	-0.00500555	-0.00239604	-0.00803802	-0.00799913	-0.00284155	-0.00641028
b0727	-0.00311569	0.00843449	0.00502979	0.00841596	0.018209	-0.00220163	-0.000159714	0.00387874	0.0631745	0.00198075	-0.0101479	0.00674523	-0.00410844	-0.0109238	-0.00802271	-0.00784362	0.000424218	-0.0239007
b0728	-9.06815e-05	0.00892499	0.00948485	0.00821051	0.0165287	-0.00884544	-0.00930654	-0.00244212	0.0551101	0.00319858	-0.00523891	0.013661	-0.00313334	-0.0204987	-0.00590455	0.001263	-0.00282878	-0.0255521
b0729	0.00161173	0.0098017	0.00705982	-0.0066585	0.0229055	-0.00360127	-0.00197849	0.000666576	0.0487902	0.00886636	-0.0107355	0.0177122	-0.00417444	-0.0174865	-0.00661991	-0.00165073	-0.00463884	-0.0220842
b0730	-0.00120207	-0.018537	-0.0105237	-0.00222931	0.0138733	0.00352297	-0.0185611	-0.00215507	-0.00683682	0.00731733	-0.00101491	0.00285189	-0.00242519	0.00235928	-0.00498122	0.00099391	-0.0160189	-0.00777403
b0731	-0.000642227	0.0025217	0.0126392	-0.000417111	0.00267252	0.00254759	-0.00176691	0.00994584	-0.0107022	0.00883389	-0.00328495	0.00325881	4.77051e-05	0.00867787	-0.00245987	0.0101622	0.0107877	-0.00543012
b0732	-0.00139713	0.00886676	0.0018114	0.0171491	0.0206156	-0.00651411	0.00392008	-0.00403857	-0.0185393	0.00334453	0.00321612	0.00406427	0.00407853	0.0086831	-0.00215504	-0.00517961	-0.0109112	-0.0152429
b0733	-0.033543	0.00694003	-0.00936169	0.00827544	0.0111743	-0.000267027	0.0223093	0.00869809	-0.0684206	-0.0150679	-0.00111385	-0.0195504	0.00856093	0.0404177	-0.00286878	-0.0136739	0.00333638	-0.000390691
b0734	-0.0314682	0.00772343	-0.0126377	0.00403899	0.0191277	0.00186871	0.0135846	0.00656836	-0.0636234	-0.00818914	0.00293376	-0.0245686	-0.00358106	0.0448905	0.0032582	-0.018623	-0.000164494	-0.00443814
b0735	-0.0267054	-0.0104707	-0.00870037	0.000892873	0.0236338	0.01799	0.00379317	0.0171363	-0.0535551	-0.0060452	0.00661283	-0.0142057	0.00166853	0.0319139	0.0092546	-0.0190884	0.00154997	-0.000812504
b0736	-0.000895409	-0.00762178	-0.0183531	0.00910771	0.0159977	0.0073174	-0.0153128	0.000148766	0.000750986	-0.00826797	0.00469621	-0.00528044	-0.00153893	-0.0117944	-0.0133345	0.0121026	-0.0032706	-0.00315827
b0737	0.00128182	0.00182364	-0.0118215	0.000681505	0.0139564	0.000764625	-0.0117702	0.0029491	0.00304859	0.00507138	-0.000621018	-0.00262047	-0.00540899	-0.000266022	-0.020682	0.00711054	0.0118978	0.00222146
b0738	0.0082761	0.00294878	-0.0193996	-0.00439183	0.0123432	0.00926549	-0.00915712	-0.00486295	0.00520352	0.0101346	-0.00446503	0.00179516	0.00473712	0.0067874	-0.0172299	0.0103349	0.00977155	-0.000995962
b0739	0.00183489	0.00630059	-0.0115207	0.00413102	0.00141468	0.0109682	-0.0158916	-0.0009996	-0.00226804	-0.00111282	-0.000610969	-0.00688816	0.0115998	0.00960013	-0.0221127	0.0143133	0.00242887	0.00435609
b0740	0.00274067	0.00150465	-0.00360712	-0.00593658	0.00607787	0.00355972	-0.00042405	0.0020618	0.00971727	0.00556862	-0.00334257	0.00336987	0.00307663	0.00893658	-0.004892	0.00493666	-0.00186616	0.0151344
b0741	-0.00088767	0.00162556	-0.00417452	-0.0100532	0.0014537	0.00688831	0.0124061	0.0122302	0.013931	0.0137618	-4.38312e-05	0.00704229	-0.00309632	0.00804065	-0.00263917	0.00815417	-0.0041647	0.0110233
b0742	-0.00105245	0.000712626	0.000881807	-0.0112954	-0.0100157	0.00574206	0.000138129	0.0100848	0.00630674	0.00674158	-0.0026405	0.00331108	-0.00299551	0.00453384	-0.00487076	0.00267344	0.00534037	0.00981714
b0750	0.000856055	0.00587525	-0.0172193	-0.000564041	-0.0235427	-0.00992869	0.00794765	-0.0113884	-0.00739947	0.0348572	0.000591371	-0.0178682	0.0188289	0.0399586	-0.0255943	-0.0125755	0.0137458	0.00400548
b0751	-0.0026634	0.00910119	-0.0155021	-0.00532701	-0.0210639	-0.0143455	-0.00844485	0.000705858	-0.0173645	0.0109935	-0.0151281	-0.0123328	0.0198669	0.0118748	-0.0120009	-0.0169236	0.00530495	0.0136711
b0752	-0.000730848	-0.00121537	0.0071066	-0.001419	0.00518346	0.00672125	0.0073314	0.00946766	0.0043125	-0.00908537	-0.00959533	-0.007706	0.00139187	0.00600509	0.00930246	0.00114027	-0.01353	0.0119019
b0753	0.00510408	0.0192611	-0.00839995	-0.0207518	0.00441611	-0.00403621	0.00243429	0.0136726	-0.0319789	0.00898045	0.00785149	0.0189302	0.0142226	-0.00370752	0.0512507	0.0042989	-0.012481	0.0151768
b0754	0.00258048	-0.0357873	0.0129043	-0.0194632	0.0190443	0.006385	0.00379053	-0.00156279	0.0131286	-0.00531862	-0.00584061	0.00336546	0.00890682	-0.00255871	-0.00024444	0.0111108	-0.0055345	-0.0109324
b0755	0.031197	-0.00737906	0.0108604	-0.00272323	0.00693609	-0.00529325	0.00369001	0.000106478	0.00720026	-0.010524	0.0166305	-0.00242273	-0.0167993	0.0296162	0.000333979	0.00422102	-0.00771692	0.00996339
b0756	-0.00120653	-0.000646822	0.000485675	-0.0018818	-0.000554338	-0.00118101	-0.00236189	-0.000689687	-0.000943797	-0.00316506	0.000340752	-0.000573272	-0.00102557	-0.000805895	-0.00212738	-0.00117414	0.000760544	-0.00090334
b0757	-0.00120653	-0.000646822	0.000485675	-0.0018818	-0.000554338	-0.00118101	-0.00236189	-0.000689687	-0.000943797	-0.00316506	0.000340752	-0.000573272	-0.00102557	-0.000805895	-0.00212738	-0.00117414	0.000760544	-0.00090334
b0758	-0.00120653	-0.000646822	0.000485675	-0.0018818	-0.000554338	-0.00118101	-0.00236189	-0.000689687	-0.000943797	-0.00316506	0.000340752	-0.000573272	-0.00102557	-0.000805895	-0.00212738	-0.00117414	0.000760544	-0.00090334
b0759	-0.00120653	-0.000646822	0.000485675	-0.0018818	-0.000554338	-0.00118101	-0.00236189	-0.000689687	-0.000943797	-0.00316506	0.000340752	-0.000573272	-0.00102557	-0.000805895	-0.00212738	-0.00117414	0.000760544	-0.00090334
b0760	-0.00120653	-0.000646822	0.000485675	-0.0018818	-0.000554338	-0.00118101	-0.00236189	-0.000689687	-0.000943797	-0.00316506	0.000340752	-0.000573272	-0.00102557	-0.000805895	-0.00212738	-0.00117414	0.000760544	-0.00090334
b0761	-0.00120653	-0.000646822	0.000485675	-0.0018818	-0.000554338	-0.00118101	-0.00236189	-0.000689687	-0.000943797	-0.00316506	0.000340752	-0.000573272	-0.00102557	-0.000805895	-0.00212738	-0.00117414	0.000760544	-0.00090334
b0762	-0.00120653	-0.000646822	0.000485675	-0.0018818	-0.000554338	-0.00118101	-0.00236189	-0.000689687	-0.000943797	-0.00316506	0.000340752	-0.000573272	-0.00102557	-0.000805895	-0.00212738	-0.00117414	0.000760544	-0.00090334
b0763	-0.00120653	-0.000646822	0.000485675	-0.0018818	-0.000554338	-0.00118101	-0.00236189	-0.000689687	-0.000943797	-0.00316506	0.000340752	-0.000573272	-0.00102557	-0.000805895	-0.00212738	-0.00117414	0.000760544	-0.00090334
b0764	-0.00120653	-0.000646822	0.000485675	-0.0018818	-0.000554338	-0.00118101	-0.00236189	-0.000689687	-0.000943797	-0.00316506	0.000340752	-0.000573272	-0.00102557	-0.000805895	-0.00212738	-0.00117414	0.000760544	-0.00090334
b0765	-0.00120653	-0.000646822	0.000485675	-0.0018818	-0.000554338	-0.00118101	-0.00236189	-0.000689687	-0.000943797	-0.00316506	0.000340752	-0.000573272	-0.00102557	-0.000805895	-0.00212738	-0.00117414	0.000760544	-0.00090334
b0766	-0.00120653	-0.000646822	0.000485675	-0.0018818	-0.000554338	-0.00118101	-0.00236189	-0.000689687	-0.000943797	-0.00316506	0.000340752	-0.000573272	-0.00102557	-0.000805895	-0.00212738	-0.00117414	0.000760544	-0.00090334
b0767	-0.00120653	-0.000646822	0.000485675	-0.0018818	-0.000554338	-0.00118101	-0.00236189	-0.000689687	-0.000943797	-0.00316506	0.000340752	-0.000573272	-0.00102557	-0.000805895	-0.00212738	-0.00117414	0.000760544	-0.00090334
b0768	-0.00120653	-0.000646822	0.000485675	-0.0018818	-0.000554338	-0.00118101	-0.00236189	-0.000689687	-0.000943797	-0.00316506	0.000340752	-0.000573272	-0.00102557	-0.000805895	-0.00212738	-0.00117414	0.000760544	-0.00090334
b0769	-0.00120653	-0.000646822	0.000485675	-0.0018818	-0.000554338	-0.00118101	-0.00236189	-0.000689687	-0.000943797	-0.00316506	0.000340752	-0.000573272	-0.00102557	-0.000805895	-0.00212738	-0.00117414	0.000760544	-0.00090334
b0770	-0.00120653	-0.000646822	0.000485675	-0.0018818	-0.000554338	-0.00118101	-0.00236189	-0.000689687	-0.000943797	-0.00316506	0.000340752	-0.000573272	-0.00102557	-0.000805895	-0.00212738	-0.00117414	0.000760544	-0.00090334
b0771	-0.00120653	-0.000646822	0.000485675	-0.0018818	-0.000554338	-0.00118101	-0.00236189	-0.000689687	-0.000943797	-0.00316506	0.000340752	-0.000573272	-0.00102557	-0.000805895	-0.00212738	-0.00117414	0.000760544	-0.00090334
b0772	0.00278561	-0.00115439	-0.00166513	-0.0043154	-0.0185729	-0.0118756	-0.00635978	0.0101237	-0.000648745	-0.0069455	-0.00108024	-0.00223143	0.0095303	0.0156704	0.00296746	-0.000804392	-0.0071816	-0.00434968
b0773	0.000517322	-0.00983473	0.00149167	-0.0043813	-0.00437364	0.00125518	-0.0242018	-0.0110236	-0.0172986	0.0169517	0.00679793	-0.00126859	0.0108485	-0.00266691	0.000314942	-0.0127756	0.00688353	-0.00699597
b0774	0.0282602	-0.0113932	0.0032397	0.00106055	0.0226642	0.0168635	-0.0198272	-0.0329497	-0.0206858	0.0724304	0.00759459	0.0184122	0.0302846	0.0344199	0.00181831	-4.15147e-05	-0.00549559	-0.0264841
b0775	0.0099932	-0.00504668	-0.0132191	-0.00214029	-0.00933817	0.00602399	-0.0299045	-0.0263534	-0.0267411	0.0779814	0.00682278	0.0207442	0.0349546	0.0297868	-0.000485118	-0.0127533	0.0103508	0.00803111
b0776	0.0123005	-0.00350973	-0.011402	-0.00480914	-0.019976	-0.00193616	-0.0284699	-0.0297557	-0.0289342	0.0689392	0.00277078	0.0131804	0.0414449	0.0391885	-0.00370608	-0.00635469	0.00016797	0.0266987
b0777	0.00573066	-0.00712017	-0.013784	0.00199354	-0.0242442	0.00851107	-0.0185852	-0.0224633	-0.0140881	0.0607501	0.0134101	0.0141944	0.0356779	0.0249763	-0.00669317	-0.0159294	-0.00716507	0.000100564
b0778	0.00641401	0.00794833	-0.0103896	0.0120548	-0.0123527	-0.000527491	-0.0240544	-0.0307629	-0.0197673	0.0574552	0.0115804	0.0108681	0.0363233	0.0233429	-0.0102559	-0.0103446	-0.0015561	-0.00445901
b0779	0.0020576	0.0126238	-0.00852729	0.0238509	0.0111945	-0.0103398	0.000762215	-0.0174844	-0.00982421	0.00938204	0.00547944	-0.00291082	0.00633948	0.00540614	0.0053227	-0.00115301	-0.00202513	-0.00446959
b0780	0.00330291	-0.00334065	0.00143242	0.00401803	-0.0127616	0.00381617	-0.00383738	-0.00477817	-0.011524	0.00499325	0.00232439	0.00257949	-0.00257227	0.00139991	0.00168902	-0.00270081	-0.00312511	-0.00385784
b0781	0.00685284	-0.019577	0.00197047	-0.00422563	-0.0119418	0.00476402	0.00175065	-0.0075478	0.0018408	0.00678558	0.00457542	0.0162537	0.00273018	-0.00874007	0.00497233	0.00693644	-0.00307985	-0.0117016
b0782	0.00901699	-0.00867723	-0.00603948	0.00730077	-0.0177709	-0.00652044	0.000121142	-0.0215036	0.0100929	0.0122924	0.00282362	0.0115629	0.00861755	0.0120576	0.00742008	0.00121958	-0.011358	-0.0169516
b0783	0.0143751	-0.00687665	-0.0117645	-0.000698014	-0.0136823	-0.0140492	0.00179664	-0.0195444	0.00322413	0.0139676	0.00347637	0.0182641	-0.000181899	0.0112793	0.0068555	0.00260423	-0.011061	-0.012611
b0784	0.0133583	-0.0030239	-0.00965868	0.00202153	-0.0106259	-0.0131471	-0.00775008	-0.0307666	0.00258933	0.00871496	0.00865299	0.0187156	-0.00359181	-0.00178113	0.00715497	0.000707595	0.00701186	-0.0161108
b0785	0.0151186	-0.00358219	-0.00455929	0.00268194	-0.0146667	-0.0200353	0.000644873	-0.015931	-0.00769863	0.00680479	0.00123873	0.0213611	-0.00695587	0.00976417	0.000729816	-0.00510967	-0.00345798	-0.0205926
b0786	-0.000495224	-0.0104402	0.00434094	-0.0058793	0.00790369	0.0013802	0.0140896	-0.00194193	-0.00509234	-0.00305741	-0.00347482	-0.00163399	0.00777536	0.0195491	0.014528	-0.0024606	-0.00575868	0.00127745
b0787	0.000339013	0.00438542	-0.0109935	-0.00837495	-0.00711576	-0.0179439	-0.00191133	-0.0106683	-0.00542374	0.0205921	-0.0127534	0.00590726	0.00204783	-0.00978232	0.0107387	0.00611451	0.0290393	0.0221365
b0788	-0.00507981	-0.00103921	-0.0180176	0.0129876	-0.0124689	0.00629934	0.00178226	-0.0192778	0.00916627	-0.0125497	0.000459035	-0.00690602	-0.0115627	0.0003575	0.0340934	-0.00624694	-0.02366	0.00716505
b0789	0.00100493	0.0158881	0.00121935	0.000846013	-0.00624578	0.000965961	-0.00657917	-0.0131448	0.00664781	-0.00134835	-0.00891786	0.0125087	0.00160669	-0.0134616	0.0326062	-0.00974707	-0.00388958	0.00974508
b0790	-0.00187404	-0.00920775	0.0195282	-0.0102339	0.00462013	0.0096522	0.0035852	-0.0028322	0.0157288	-0.00893519	-0.00470333	0.0135775	-0.0137715	0.0182496	0.0374137	-0.00888797	0.0298551	-0.00860043
b0791	0.00398617	-0.0149194	0.002602	0.00298184	-0.00393565	-0.0125416	-0.0165816	0.0148621	-0.0216472	-0.0129142	0.00281279	0.00995999	-0.00213625	-0.0269677	-0.00563632	-0.00950703	-0.000184278	0.0104511
b0792	-0.002147	0.000240299	-0.00506674	-0.00465965	-0.00843109	-0.0106449	-0.00238591	-0.000110951	-0.00996718	-0.000343024	-0.0121145	-0.011959	0.0211317	0.00501764	0.00917689	-0.000791192	-0.0092484	0.0128896
b0793	0.00397584	-0.00159522	-0.00517837	-0.00714058	-0.00500734	-0.00894057	0.00146513	0.000890182	-0.00350119	-0.00553416	-0.00541241	-0.00860714	0.00148604	0.010569	0.00755285	0.00409651	0.00636952	0.00956703
b0794	-2.16573e-05	0.00452612	0.0019753	-0.00434747	-0.00440714	-0.00803772	-0.00404866	-0.00245854	-0.000802053	-0.00450546	-0.0116897	-0.00859061	0.000525842	0.00966934	0.0121805	0.00127438	-0.014976	0.00969865
b0795	0.00104662	0.000125979	-0.00648102	-0.00120931	0.00152271	-0.00131254	0.00739354	-0.00378868	-0.00161679	-0.00278285	-0.00688449	-0.00374517	-0.00433095	-0.00232501	0.0113975	0.0118371	-0.0175746	0.0128419
b0796	-0.00534843	0.00421492	0.000608773	0.00663315	0.0134415	-0.0133931	-0.00630799	0.010092	0.0050734	-0.0209977	-0.0184577	-0.00858805	-0.0137704	-0.00282488	0.0122623	0.0052503	-0.0059998	0.00978499
b0797	-0.000742701	0.00802314	-0.0108183	-0.0174414	0.018937	-0.0148456	-0.0090732	0.0115301	0.00345493	0.0017082	0.0108924	-0.00577047	0.00336682	-0.00273895	0.00496474	0.00268923	-0.00921056	0.00247477
b0798	0.00360357	-0.00940572	0.0210911	-0.00972269	0.0109818	0.0139421	0.00517554	0.0215444	0.000586945	0.00106469	-0.00420405	0.0017477	0.00223748	-0.0115528	0.0103694	-0.0175586	-0.00600002	0.016638
b0799	0.0038368	0.00457109	-0.0103041	0.00209212	0.0114495	-0.00579505	0.0081633	0.00488764	-0.00517621	0.00383967	0.00307541	0.0040088	0.00325496	-0.000760785	0.0124363	0.00990258	-0.00572556	0.00730252
b0800	-0.00263558	0.00440576	-0.00360381	-0.0104789	0.00170872	-0.00107994	0.00872353	-0.00396402	-0.00358964	0.00475809	-0.00808746	0.00908079	-0.00820266	0.0048793	0.00150144	0.0112986	-0.0153526	1.11217e-05
b0801	0.00180851	-0.00103356	0.00773625	0.00497303	0.016005	-0.00264593	0.00339332	0.0052229	0.0182515	0.00260826	-0.0195008	0.0380425	0.0185744	0.0156284	0.00300789	0.0153004	0.00141434	-0.00332197
b0802	0.00360066	0.0257866	0.00213151	0.0116962	0.0586399	-0.0204168	-0.0357435	0.00898836	-0.00462231	0.0186383	-0.0204717	-0.0238896	-0.00518879	0.0243738	-0.00882299	0.00515075	-0.000896297	-0.0103908
b0803	0.0486696	0.000176875	0.00369997	0.0044234	0.00151934	0.00676555	-0.0384657	0.00311152	-0.0372168	0.00808563	-0.00692986	0.0173649	0.00131688	-0.0127678	-0.0151014	0.010691	-0.00667173	-0.0304481
b0804	0.0660371	0.00514872	-0.00245472	0.00551328	0.0126303	-0.00619919	-0.039614	0.0145291	-0.0152667	-0.00507351	0.00104735	-0.00109284	-0.0148895	0.0182558	-0.0141794	0.00786142	-0.000691768	-0.0073773
b0805	0.094025	0.0100618	-0.0236179	0.00190466	-0.00178661	-0.0119788	-0.0637596	0.0146936	-0.0219243	-0.00664853	0.0090221	0.0153472	-0.0263984	0.0060764	-0.00821165	-0.00508225	0.015187	-0.00120638
b0806	-0.00669082	0.00286338	0.00792962	-0.0144788	0.0196458	0.00630441	-0.0193283	-0.00683863	-0.0255274	0.00595335	-0.0200134	0.0114892	0.00769872	0.00568603	-0.00344752	0.00247195	-0.00183245	-0.017996
b0807	0.000107716	0.010924	-0.000385886	0.0226275	-0.0191017	-0.0182497	-0.0163419	0.00658483	0.00419234	0.012772	0.0139187	-0.00194143	-0.0063774	0.0109218	-0.00214732	0.0040315	0.00035015	-0.0133937
b0808	-0.00639758	-0.00699677	-0.00540964	0.00504463	-0.016361	-0.00763784	-0.000403914	-0.00052948	-0.00679359	-0.00101164	0.00344044	-0.00766494	0.00927415	0.00428198	0.0301624	-0.00210818	0.0049726	-0.0077435
b0809	-0.0014395	-0.00234385	0.00595158	0.00792268	0.0300065	-0.00428078	0.00921754	-0.00876848	0.00756042	0.023163	-0.000776331	-0.00486023	0.0203489	-0.0355752	-0.00368218	-0.0104663	-0.0324622	0.00530875
b0810	-0.00207858	0.000342508	0.00357515	0.00445882	0.0271481	-0.00416504	0.00824708	-0.00911464	0.0063995	0.0225616	0.00469422	0.000777273	0.0128209	-0.0371121	0.00182564	-0.0129958	-0.025597	0.0101142
b0811	-0.011566	-0.00605451	0.0168002	-0.00108536	0.0427903	0.00285336	0.00459184	0.00287533	-0.00814168	0.0235238	-0.00114804	-0.0070586	0.0232991	-0.0435145	-0.00416127	-0.0186512	-0.0292628	0.0126551
b0812	-0.001533	0.00207981	0.0132175	-0.0311406	0.0167419	-0.00238872	-0.00202943	0.0109747	-0.0117328	0.0141428	0.000607333	0.00867418	0.00605354	0.0205982	0.0340591	0.0141437	0.011679	0.0112248
b0813	-0.00143023	-0.00705091	-0.0219025	-0.0320875	-0.0109454	0.0192363	-0.0148282	0.012995	0.00285111	0.00529158	0.00977658	0.00470763	-0.0279842	0.00144611	0.0143836	0.00741471	-0.0075357	-0.00999525
b0814	0.00328223	0.0382565	-0.00795603	-0.0270112	0.000930939	0.00769591	0.0017603	0.010089	-0.00282411	0.00874922	-0.0113843	0.00474878	-0.016419	-0.00372984	0.0218977	0.00794045	-0.000243624	0.00541776
b0815	-0.00474828	0.00179062	0.000108412	0.0208287	0.012422	-0.0224205	-0.010983	0.00107506	-0.00361228	-0.00155162	-0.00867936	0.00578426	0.0020346	0.005267	-0.0211562	0.00099001	-0.0108731	-0.0173515
b0817	0.00215492	-0.00285243	-0.00204852	-0.000506841	0.010129	0.00608879	-0.0170287	0.00568955	0.0136535	-0.0059024	-0.00531157	0.000967767	0.00222488	-0.00809674	0.00167031	-0.0103963	-0.0115052	0.0172581
b0818	-0.00177866	-0.0135084	-0.00453696	-0.00326531	-0.0101966	-0.00291913	-0.00142801	0.0016106	0.0159022	-0.000524676	0.00641882	-0.00369257	0.000216977	0.00251215	0.00189871	-0.000516786	0.00938632	0.0115543
b0819	0.00234575	-0.00282062	-0.00770743	-0.00563869	0.0193562	0.0020497	-0.0115002	0.00181084	-0.00828326	0.0118492	-0.0139275	-0.00134764	0.00120789	-0.00160215	-0.00909982	-0.00557841	-0.000339042	-0.00230672
b0820	0.00239667	-0.000375565	0.00610258	0.0100409	-0.0158345	-0.000742927	-0.00688808	-0.000935169	0.00277308	-0.00410612	0.00668093	0.00465362	0.00478955	-0.00668896	0.0118155	0.00508111	0.0158672	-0.000880941
b0821	0.00151055	-0.000224057	0.0037632	-0.00504442	-0.000712571	-0.00427851	0.00263464	-0.00292819	0.0173723	0.00236053	0.00688368	-0.0156897	0.00768694	-0.0124642	0.0126644	0.00398953	0.00483732	0.0165252
b0822	0.00316406	0.00432224	-0.0106368	-0.0114373	0.00892707	-0.0169121	-0.00476777	-0.010494	0.0128084	0.0110709	0.00900707	-0.00169749	0.00705309	-0.0130426	0.00775493	0.00674943	0.0155624	-0.0014702
b0823	0.00341407	-0.0079576	0.0023163	0.007467	-0.0107562	-0.0210366	-0.00130415	-0.00129703	-0.00781087	-0.008093	-0.0109213	0.00930586	-0.00356872	0.00180344	-0.00386459	0.000632638	0.00589419	-0.00341952
b0824	-0.000889421	-0.00758491	0.0146762	0.0148916	-0.00254653	0.022945	0.0106745	0.0144036	-0.00584821	0.0010865	0.0237125	-0.00244973	-0.0114585	-0.00873117	0.0187532	-0.0132808	0.00366523	0.0107879
b0825	-0.00182277	-0.00602959	0.00705171	-0.000572471	0.010522	-0.00250044	-0.000614526	-0.00971609	-0.0136121	-0.00916488	0.000782951	-0.00195495	0.00578028	-0.00551453	-4.28067e-05	-0.00848871	0.00939068	0.0200305
b0826	-0.00236023	0.00300646	0.00603927	0.0135609	-0.00136866	-0.00797321	0.0104477	-0.0187436	-0.0055265	0.00405612	-0.000469611	0.00110117	0.00674845	-0.00985581	0.00828545	-0.00335331	0.00121317	-0.00788349
b0827	-0.00208466	-0.00838329	-0.00495304	0.0012064	0.00661017	-0.00443422	0.0125055	-0.00746909	-0.00275279	0.0073355	0.00666002	0.000347297	0.00395447	-0.00245189	0.00495334	-0.0047952	0.00607466	0.00562207
b0828	-0.00246862	-0.00157049	0.000759052	-0.0109484	-0.00762534	0.000522434	0.00155394	-0.00266153	-0.00167735	-0.00758135	0.00984173	0.0253563	0.0543431	0.000831286	-0.00131665	0.00638857	-0.0119805	-0.00158834
b0829	-0.00132731	-2.86425e-05	0.000630025	-0.00628829	-0.00565339	-0.00888072	0.00593802	-0.00468073	-0.00183938	-0.00908694	0.00193709	0.0208814	0.0473563	0.000966844	0.00592049	-0.000184679	-0.0110479	-0.0125181
b0830	0.00378944	0.00845848	-0.00577343	-0.0109782	0.0131305	-0.00425969	0.00103982	-0.0070996	-0.0017717	0.00280131	-0.00318331	0.0186906	0.0432385	0.00389663	0.00289482	0.00110412	-0.00530499	-0.00294565
b0831	-0.00180787	0.00416825	-0.00118334	-0.0107753	0.00418683	-0.00247845	0.000878026	-0.00443314	-0.00431794	-0.000878608	-0.0023379	0.0151522	0.0389083	0.00646713	0.0051058	-0.00915788	-0.00545205	-0.000462214
b0832	-0.000942188	-0.013132	-0.00468384	-0.00618668	0.00928256	-0.0102563	0.000801526	0.00130954	-0.0063808	-0.00392065	0.0090222	0.0190104	0.0458628	0.0297108	0.00450444	-0.00350104	0.0158431	-0.00114879
b0833	-0.00471486	0.00906827	-0.0161951	-0.00799182	-0.0123179	-0.0204285	-0.000736885	-0.000336124	0.000751104	0.00153696	0.000329856	0.0106823	0.0157804	-0.0132927	-0.00619273	-0.0038585	-0.0142888	-0.0105435
b0834	0.00111188	0.00370818	-0.00120468	-0.000736702	0.00374623	-0.012772	0.0063991	-0.00381921	0.00999008	-0.00740954	-0.00738019	0.0194272	0.0133267	0.0057326	-0.00472395	0.00468284	-0.0109796	-0.00989534
b0835	-0.00126814	0.00687242	-0.00131764	0.00579571	-0.0140484	0.00223558	-0.00410176	0.00626612	0.0164804	0.00770015	0.00788265	0.00491521	0.0129567	0.00405148	-0.00757656	0.00179873	0.0129005	-0.00133883
b0836	-0.0037479	-0.0159466	-0.00249332	0.0070272	0.0101346	0.0187589	0.11561	-0.0165234	0.00714748	-0.00943768	0.0307342	0.022585	-0.000294549	0.0476728	0.017675	-0.00679253	0.00611912	-0.0160986
b0837	-0.00279322	0.00358105	-0.00464855	0.0028553	-0.00432039	-0.00516239	0.0114854	0.00591449	-0.00412743	-0.0152939	0.00848293	0.0128034	-0.0110286	0.00579285	0.0160795	0.00402597	-0.000696112	-0.0258895
b0838	0.00253632	0.00211727	0.00142034	-0.0038809	0.0133477	0.00645758	0.00462546	0.0021276	0.00475337	0.0165847	0.00413203	0.00567978	-0.000164074	0.00991965	-0.00059643	-0.00251975	0.0164938	-0.0041134
b0839	-0.0032483	0.000869065	0.00322773	-0.00258651	0.00821674	0.000130918	0.00110965	0.00507118	0.00333912	-0.00425205	-0.00945723	-0.00373505	0.00322782	-0.00841346	0.0124736	0.00832718	0.007124	-0.00116563
b0840	-0.00068211	-0.00287517	0.00354685	0.00450575	0.0161521	0.000403215	-0.000898665	-0.00622416	0.00100269	0.00683636	-0.00453973	-0.00161027	-0.00647848	0.0104246	-0.00243499	-0.00324478	0.00456763	-0.0100109
b0841	-0.00181562	-0.0126555	0.0229923	-0.000880697	0.00764107	0.00621637	-0.0110199	0.00516676	0.0100673	-0.00120086	-0.00446657	0.00200686	-0.0127695	0.00768815	0.000159851	-0.00051123	0.0030239	0.00241224
b0842	0.00373442	-0.0110448	-0.00379548	0.002798	-0.011673	-0.0112882	-0.00765609	0.00412048	0.00471236	0.0111989	-0.00408519	0.00314569	-0.00319846	-9.92164e-05	-0.0179921	-0.00346488	-0.00501248	0.00386245
b0843	0.00494854	0.0134882	-0.0219022	0.01667	0.0139717	-0.0134163	0.0183218	-0.0204341	0.0151026	0.0461653	0.0118481	-0.00208561	0.01008	-0.0122402	0.00117578	0.0035897	-0.0137721	-0.00205694
b0844	-0.00472155	-0.0104606	-0.00552773	3.17714e-06	-0.00931126	-0.0199413	-0.000151927	0.00078648	0.00498287	0.00722989	0.000592334	0.00100165	-0.00302867	0.00180785	0.0101861	0.00626715	-0.00323247	-0.00717419
b0845	0.00236638	-0.00298812	-0.0146005	-0.00136547	-0.0188856	-0.0259684	0.00251828	0.00457926	0.00137037	0.00600663	0.00673469	0.00744123	0.0017742	0.00383225	0.0104253	0.00163644	-0.011535	-0.00905003
b0846	0.0020029	-0.00721143	-0.00606633	0.0122145	-0.00301441	-0.0278538	0.010012	0.0174776	-0.00383949	0.0071535	-0.0124848	-0.0152374	0.00945552	0.00317987	0.00718224	0.00624886	-0.021283	-0.00978014
b0847	-0.00107134	0.000629302	-0.00581643	0.00800021	0.00128321	-0.00762019	-0.000368547	-0.00580484	-0.00505645	-0.0016859	-0.00854523	-0.00242741	0.0080496	0.00399682	-0.00474305	-0.00375063	-0.000651015	-0.0055404
b0848	-0.0114174	0.0141253	0.0174506	-0.006166	0.00212586	0.00268269	0.00627315	-0.0238216	-0.036144	0.017805	-0.0238454	0.0108252	-0.018587	-0.011211	-0.0212081	0.00808028	-0.029251	-0.000102683
b0849	0.0024612	-0.0117739	-0.0103647	-0.0203287	0.047465	0.0071575	-0.0118723	0.0182333	-0.00624876	0.0235919	0.0387571	-0.0062582	-0.00230299	-0.0108797	-0.00224065	0.035183	-0.000791094	0.00927631
b0850	-0.00406621	0.00272909	0.0047809	0.0138032	-0.00393171	0.00913576	-0.0127191	-0.0138471	-0.0104353	0.0632132	-0.00669343	-0.00745393	-0.0207528	-0.015994	-0.00749001	-0.0167571	-0.0103789	0.00127138
b0851	-0.000148	0.00729894	0.00873358	-0.00153268	-0.00642683	0.00720079	-0.00682642	-0.00650953	-0.00427342	0.0589553	-0.0048506	-0.00404039	-0.0235441	-0.00155687	-0.00302361	-0.00909648	-0.00805047	0.0251
b0852	-0.00348128	0.00736751	0.00910643	0.00550073	-0.0173169	0.00408219	-0.00833981	-0.0113444	-0.00880378	0.0513976	-0.0011013	-0.00837031	-0.0116527	-0.0107349	-0.00774734	-0.00858561	-0.00275077	0.0157042
b0853	-0.00622666	0.000155549	-0.00829553	0.00180789	-0.00911615	0.00773623	0.00149455	0.00542844	-0.00290203	0.0334069	0.00755785	-0.00167704	-0.0250461	-0.00677223	-0.00858799	-0.00232564	0.00634812	-2.55919e-05
b0854	-0.000273653	-0.0475532	-0.00279606	0.00160862	0.0123578	0.0303	-0.00382228	0.000849036	0.0249573	-0.00900996	-0.00252992	0.00361617	-0.0091473	-0.0211345	-0.0150757	0.0104854	-0.00391674	0.00832249
b0855	-0.00156616	-0.0430457	0.0100459	-0.000317964	-0.0122391	0.0141048	0.00463867	-0.00372632	0.0341218	-0.00862535	-0.00541889	0.00985408	-0.00549849	-0.00570008	-0.022453	0.0173462	8.85043e-05	0.0081755
b0856	0.00098814	-0.0406646	0.0024568	-0.00345616	-0.00753564	0.0234432	0.0044897	0.00695799	0.0324748	-0.00525111	0.00726854	0.00651084	0.00446975	-0.00201696	-0.027373	-0.0041681	0.00922222	0.0220601
b0857	0.00333342	-0.0318156	0.0118472	0.00800749	-0.0110625	0.00854317	0.00446798	0.00110199	0.0223632	-0.0161449	-0.00428405	0.00696632	-0.00690962	-0.00565285	-0.0182194	-0.0179193	-0.00319258	0.00134791
b0858	-0.00760692	-0.0119293	-0.00865905	0.00682295	-0.0105083	-0.00527708	-0.00679474	-0.000737078	-0.00556408	-0.00590443	-0.00913516	0.0012726	0.00372378	0.0013667	-0.00371512	0.00799434	-0.0152146	-0.00314245
b0859	-0.00309226	-0.00638461	0.00225921	-0.0149668	-0.00657601	-0.0126002	-0.00944057	-0.00100778	-0.000490627	0.00107128	0.00309286	-0.00452454	0.000308647	-0.00884402	-0.00824548	-0.0119254	0.0188955	-0.00418266
b0860	-0.00553604	0.0131558	-0.00536113	0.0391395	-0.0267138	0.0141825	0.0266294	0.00828152	0.0186164	-0.00367016	-0.00395938	-0.0254749	-0.0104301	0.010494	0.00306599	0.0153858	-0.0148924	-0.0101356
b0861	-0.00307922	0.0227317	-0.00835572	0.0100585	-0.0197556	0.0098514	0.0122783	0.00597762	-0.000673608	0.0157115	0.00187761	-0.0142581	-0.00465809	0.00185796	0.0161709	-0.00812803	0.00649023	-0.0136326
b0862	-0.00493409	0.0304167	-0.0105525	0.0158083	-0.0308261	0.00706296	0.0124331	-0.000134103	0.00463273	0.0125576	0.00156174	-0.0169555	-0.0054781	-0.00498024	0.0190561	-0.00942268	-0.00721937	-0.00769443
b0863	-0.00562861	0.032894	0.00686058	0.00902258	-0.0160564	0.00581596	0.00896019	-0.00109316	-0.0102311	0.0194042	-0.0086336	-0.0120281	-0.0056946	-0.0028765	0.0135244	-0.00241662	-0.00869046	0.00201825
b0864	-0.0111296	0.0314092	0.000675486	0.0068074	-0.0203397	0.00358998	0.00432643	0.00227807	-0.00484855	0.0213621	-0.00659726	-0.0215838	-0.00469544	-0.0150045	0.0171852	-0.00637846	-0.0130527	-0.0075836
b0865	0.00170109	0.00278096	0.00996023	0.000231878	-0.00463457	-0.0170487	0.00118731	-0.00754957	-0.00302923	0.0181295	-0.0118512	-0.0129052	-0.0041737	-0.00804556	0.0123994	-0.00994063	-0.00455248	0.00667729
b0866	-0.00284335	-0.00312692	0.0122763	-0.011587	0.0172341	-0.0030612	-0.00478021	0.0105616	-0.00502278	-0.00805138	-0.000155669	-0.0129995	-0.000316914	-0.00817807	0.0118758	0.0163231	-0.0291142	0.00704716
b0867	0.000663738	-0.00921407	0.00502051	0.000665307	0.00284378	-0.00208906	0.000307128	-0.00598409	-0.00599377	-0.0156555	-0.00942323	-0.013294	0.00427513	-0.0017371	0.0105249	-0.00259848	-0.00438096	0.00663598
b0868	0.00113444	0.0151282	-0.0149821	0.0102745	-0.00854934	-0.0026235	-0.00704685	-0.00533027	0.0127238	0.00716992	0.00660244	-0.00674141	0.00425102	-0.00042709	0.000206746	0.00106635	-0.00161018	-0.0122413
b0869	0.00405991	-0.00566133	-0.00210119	-0.00665563	-0.0220171	0.00485283	-0.00964501	0.00162051	-0.00659083	0.00793904	-0.0113449	-0.00101717	0.00759058	0.0151885	0.00780068	-0.0019742	0.0056765	-0.0111458
b0870	0.00562612	-0.00141268	-0.00038895	-0.00928024	-0.00993289	-0.00165238	-0.00345132	0.00312283	-0.00784199	0.0220714	-0.0121209	0.000304419	0.0117123	-0.00289958	0.00255868	-0.00651496	0.00849277	-0.00598457
b0871	0.00339817	0.0176341	0.00828022	0.0138153	0.000832198	0.00159417	-0.0100092	-0.0167186	0.00186223	0.0650433	-0.00188163	0.0173566	-0.00489291	-0.00598582	0.0379182	0.00796896	0.029604	0.00114069
b0872	-0.00171338	0.0023915	0.0181898	0.0150495	0.00562405	-0.0184816	0.0427541	-0.0155769	-0.0036482	0.00430763	-0.00869972	0.0111318	0.00932182	0.0290919	-0.0037684	-0.0144129	0.0379111	-0.0204828
b0873	-0.00531701	-0.00460235	0.019818	-0.0244331	-0.00402643	0.012617	0.0335108	-0.0152723	-0.00740335	0.00696032	-0.0117956	-0.00963021	0.00131151	0.0258807	-0.00421916	-0.010729	-0.0113626	-0.00792065
b0874	0.00507445	0.00175238	-0.0116868	0.030556	-0.0107088	0.00547696	0.00232526	0.0111658	0.0141162	-0.000837452	0.00932913	-0.00820773	0.0129552	0.0010828	-0.00762224	0.019011	0.00672642	-0.00465277
b0875	0.0105126	0.0139033	0.011445	-0.00824004	-0.0162155	0.0252727	0.00143599	-0.00946124	-0.00342176	0.00719661	-0.0045124	0.0132069	0.0122995	0.00326749	-0.00370829	0.0187676	0.00419181	0.00035116
b0876	0.00345693	-0.00232177	0.00568055	-0.00611802	-0.0140254	0.000862468	0.0174212	-0.00203414	0.00421703	-0.010147	0.0124723	0.00433313	-0.00712626	-0.0100507	0.00270664	0.00068662	-0.00120079	-0.00551938
b0877	0.00822205	0.0195471	0.0124748	-0.0137364	-0.00542957	-0.000647316	0.0096702	0.0161048	0.00420288	-0.00226428	-0.0182557	-0.00945948	0.00061284	0.00923611	0.00946151	0.00638544	0.0055288	-0.00105523
b0878	0.00378732	-0.00508657	-0.0123395	-0.000372177	9.48944e-05	-0.00468159	-0.00512695	-0.000256359	-0.00120616	0.000242416	0.00156807	0.00452698	0.00755288	-0.00520676	0.000959938	0.00834495	0.00706568	0.0135621
b0879	-0.00496781	-0.00973589	-0.000116036	0.0127102	-0.000203695	0.00478522	-0.0191218	0.00390708	-0.00219722	-0.00802809	-0.00215941	0.0055674	-0.00938271	0.0228582	0.000530843	-0.00146311	0.001803	0.0167221
b0880	0.00319758	-0.0144463	-0.0137692	-0.0121782	0.0129825	-0.00508976	0.00663451	-0.00404939	-0.0192568	0.0126714	0.0059827	-0.011233	0.00363547	0.00311776	0.00504351	0.0107345	0.00856283	-0.0082122
b0881	0.00235213	0.00965703	0.00750831	-0.0185976	-0.0164994	0.00902336	0.0109826	-0.00715858	0.0096208	0.0127623	-0.0107536	0.0137926	-0.0120286	-0.0156881	6.62735e-05	0.00315573	0.0105924	0.00620457
b0882	0.00111671	0.0084502	0.0129591	-0.00786061	0.000297692	0.00180315	0.0091825	-0.00698077	0.00869115	0.0285918	0.0030698	0.0143305	-0.00896865	0.00848939	0.00282915	0.00398413	0.00638925	-0.00131552
b0884	0.00132309	-0.0126039	-0.00735899	-0.0106712	-0.00827923	0.00201375	0.000441064	0.00464301	0.00657302	0.00197772	0.00870714	0.00907624	-0.0132707	-0.0120256	-0.00961285	0.0133583	0.01175	-0.00951579
b0885	-0.00512398	-0.0028109	-0.00406151	0.00499284	-0.00159671	-0.000134105	0.00485738	-0.0032695	-0.00929726	-0.00473882	0.00614393	-0.00431788	0.00170844	-0.0134756	-0.00745509	0.000327428	0.0115958	-0.0141821
b0886	0.00266084	-0.0063323	-0.0109499	3.33556e-05	0.00544259	-0.00570675	0.0173127	-0.0042383	-0.00194827	0.0051128	0.00947151	-0.00210107	0.00831524	0.0116186	-0.000470063	0.004343	0.000841418	-0.00591392
b0887	0.000902509	-0.0110945	-0.00711675	-0.00323429	0.00727191	-0.00966061	0.0101917	0.00435525	-0.00369861	-0.00493757	0.00884804	-0.000701182	0.00573172	0.0136919	0.00245608	-0.00219821	0.0261083	-0.00293441
b0888	-0.00164924	-0.00140436	0.00863829	0.000264436	0.00444377	-0.0113507	-0.00769514	-0.017467	0.0191856	0.00511191	0.003114	0.00627079	0.00457005	0.0107468	-0.00115953	-0.00457312	0.00727232	0.00218674
b0889	-0.00714382	-0.00292048	0.00740426	-0.00367612	-0.0115528	-0.000914726	-0.00839159	0.0150644	-0.00471081	0.0053242	-0.013531	0.0226937	-6.53978e-05	0.0171138	-0.00458922	0.0139933	0.0138155	0.00985714
b0890	-0.000258084	0.00278432	-0.0073813	0.00381524	-0.00943998	-0.00783278	-0.00433299	0.00237523	-0.00260475	-0.00314915	-0.00923405	0.000508749	0.00315899	0.00996856	0.00475962	0.00776473	0.0102	-0.000441512
b0891	0.0012578	0.00303682	-0.00217961	0.00358239	0.0126445	-0.00100945	-0.00207898	0.00235043	-0.00696887	-0.00191097	-0.00907572	0.00312549	-0.00524053	0.0050606	0.000285783	-0.000577816	0.00532591	-0.00210247
b0892	0.000625035	0.00225907	0.00615658	0.00528036	-0.00268657	0.000391364	-0.00418435	0.00666636	-0.00575928	-0.00353838	-0.00220464	-0.000917921	-0.00529184	0.0165038	0.00690808	0.00360737	0.00280942	-0.00982319
b0893	-0.000357955	0.00908353	-0.00191165	0.00934906	0.00423023	0.00497681	0.013359	0.00129303	0.00690209	-0.00311354	0.00283653	-0.00088791	-0.000825248	0.00485456	0.00313636	0.00396822	0.00644427	-0.0170738
b0894	-0.0296355	-0.0147134	0.00290203	-0.0172543	-0.0108192	0.00361606	0.0958764	0.00571495	0.0203573	-0.00415046	-0.00323657	0.00110811	-0.0022966	-7.42087e-05	-0.00112533	-0.00410482	0.00639735	-0.00569804
b0895	-0.0159735	-0.00789666	-0.0141971	-0.0177339	-0.00539844	-0.0112558	0.0820703	-0.00169207	0.00502709	0.00990126	-0.000645696	0.00228069	0.0104098	0.00166376	-0.00404269	0.004455	0.00565137	-0.00406303
b0896	0.00269402	0.00471389	-0.0136418	0.00791653	-0.00756839	-0.00612765	0.0587941	0.00196842	0.00125398	0.011291	0.00464335	0.000751743	-0.0127923	0.00469855	-0.0045272	0.00805782	0.000549055	0.00970364
b0897	0.00383053	0.0194013	0.019764	0.022292	0.00661124	-0.0142297	-0.00499025	-0.00154507	-0.00138148	0.0262922	0.0143521	0.0466502	0.00197189	0.0195977	0.0247379	0.0271333	0.013652	-0.000212099
b0898	0.00155535	0.0140934	-0.00847086	0.0119271	0.0286119	0.0128483	-0.0135279	0.00585087	0.00825167	-0.00709814	0.00364541	-0.0157657	0.0135338	0.0298625	-0.0293524	-0.00418221	0.011189	-0.0221778
b0899	-0.00816307	0.0387093	0.00797355	-0.0105279	0.0143662	0.021045	-0.00267904	0.0170912	0.00664461	0.00828546	0.0116768	-0.00513914	-0.0166644	-0.00369662	0.006543	-0.0113741	0.00343295	0.00271387
b0900	-0.00497457	-0.0246207	-0.0121062	-0.00348658	-0.0024316	-0.0125924	0.0110269	-0.0229963	-0.0116504	0.00104515	-0.00316978	-0.00778286	-0.013383	0.00851209	0.00353748	-0.00141766	0.0102783	-0.00323055
b0901	5.69395e-06	-0.0124712	-0.0226475	-0.0130073	-0.000922769	-0.0143956	0.0200815	0.0166682	0.0104342	0.00881823	0.00346046	0.00614012	-0.00769026	0.0175793	-0.00259041	-0.00241395	-0.00501806	0.0225431
b0902	-0.0252074	0.00242068	-0.0240913	0.0056979	0.0300893	-0.00482357	0.0271078	0.00143429	-0.0208996	0.0108411	-0.00385529	-0.00540675	0.0164258	0.00562492	-0.00388549	-0.00750075	0.00635137	-0.00896281
b0903	0.00458236	-0.00145749	-0.0110485	-0.0010169	0.00968563	0.00467572	0.0406865	-0.00347355	-0.0333706	0.0164712	0.00360657	0.00105299	-0.0204444	0.0150406	0.00123413	0.000656099	0.00225698	0.00987392
b0904	-0.0090944	-0.00190543	-0.00286609	-0.00785363	-0.0234542	0.0184784	0.0468744	-0.00154883	-0.0217162	-0.00289813	-0.00406396	-0.0100149	0.0015536	-0.00397255	0.00538776	-0.0120536	0.00763117	-0.000988422
b0905	-0.00132432	0.00220134	0.00510994	-0.00695931	-0.00205099	0.0082528	0.000548981	0.00752663	-0.00388755	0.00134856	0.000138635	-0.00142471	0.00467197	-0.0175395	-0.00364254	0.00267844	0.00569317	0.00232329
b0906	-0.000536918	-0.00499776	0.0114022	0.000798344	-0.00534379	0.00690322	-0.0147473	0.00558253	-0.00452308	-0.00497022	-0.0157703	0.0157025	-0.0187478	0.00892715	0.00409587	-0.00871194	0.0102868	-0.00918283
b0907	0.0031421	-0.021578	0.00327517	-0.00373759	-0.00393887	0.00432836	-0.0174222	0.00383054	-0.00527347	0.00439101	0.00761618	0.0100167	0.0142225	0.0194719	-0.00924923	0.00183364	0.00490733	0.00057599
b0908	0.00239911	-0.0154236	0.00122564	-0.0118821	-0.0146108	0.00041851	-0.017009	0.00895497	-0.0024801	-0.00427675	0.0146056	0.00849972	0.00406496	0.00908272	-0.00751258	0.00357505	0.0104391	0.0132252
b0909	0.00141749	-0.00790218	0.00466036	0.00979372	-0.00369293	-0.015489	-0.00824434	-0.0185046	0.0015415	0.000512679	-0.00611582	0.00258489	-0.00353632	0.00225608	-0.00985834	-0.00153522	0.0200132	-0.0101343
b0910	-0.000956331	0.00586122	-0.00799135	0.00371651	-0.00781501	0.00258414	-0.0171723	-0.00282635	0.00020256	-0.000150981	-0.00742381	-0.00964521	0.0010159	-0.0103784	-0.00983346	-0.00935536	0.00358199	0.00358
b0911	-0.00150172	0.00676156	2.18591e-05	-0.000988481	-0.00241961	-0.00400385	-0.00656833	0.00891871	0.00495728	0.00777736	0.0045902	0.000899387	0.00475605	-0.00624673	-0.000962612	0.00128675	0.00554556	0.00830439
b0912	0.00024609	-0.00988134	0.00441973	0.00438147	0.0031359	0.00203418	-0.00839814	-0.0152631	-0.0222182	-0.0123896	-0.0291653	0.00311884	-0.0108795	-0.00592196	-0.000177805	-0.00257168	-0.00779085	6.91398e-05
b0913	0.000140509	0.00569096	0.00187155	0.00101315	-0.00206912	-0.00942378	0.0101493	0.00682559	0.000469994	0.00715635	0.00375098	0.0011617	0.00223901	-0.000879485	0.00162394	0.00347093	0.00740371	0.00409657
b0914	0.0012582	-0.0048122	-0.00487339	-0.00291495	-0.0158519	-0.00197755	-0.00659186	0.00274361	-0.00259005	0.00495194	-0.00178242	0.00621826	0.00508051	0.0011462	0.00977614	0.00423681	0.00342987	0.00460972
b0915	-0.000553404	0.00348886	-0.00286258	-0.0070538	-0.0209762	0.00195181	2.40755e-05	-0.00189109	-0.000873804	-0.00617458	-0.00358678	-0.00738099	0.00949917	-0.0031972	0.011009	0.00173811	-0.0141758	-0.00588294
b0916	0.00170853	0.00281423	-0.00320394	0.00982933	-0.0139478	-0.00981149	0.011879	-0.00392765	-0.00277634	-0.00869953	0.0013094	0.00389175	0.00415577	0.0045389	-0.00335923	0.00252724	0.00596975	-0.00105991
b0917	-0.00159229	-0.00621515	0.0133473	-0.00826507	0.0197831	-0.00395944	-0.00140065	-0.0130538	0.00501645	0.0125822	-0.00928439	0.00614116	0.000394187	-0.00896132	-0.00923056	0.00439962	0.00484608	0.00573628
b0918	-0.00295354	-0.00464663	0.0116607	0.00472158	0.011873	0.000519593	0.00249634	-0.00690835	-0.00323723	-0.00029761	0.00158012	-0.00318139	0.000847922	-0.0052234	-0.00605062	-0.00880552	0.0210377	0.00801847
b0919	-0.0141994	0.00820435	-0.00177911	0.0098498	-0.000246969	-0.0073808	0.0675981	0.0174974	0.00726511	-0.0147624	-0.0065858	-0.0185298	-0.00106106	0.0168902	0.000273535	0.00831913	0.0129539	0.00372069
b0920	0.00413464	-0.00365535	-0.0150764	-0.00618472	0.00261497	-0.00489843	0.00162329	0.000759475	-0.00645664	0.0151372	0.0085888	0.00274794	-0.00512156	-0.00395483	-0.0114554	0.00571298	0.00563318	0.0117456
b0921	-0.00141856	0.00114536	0.0009494	0.0191942	-0.00703152	0.00512447	-0.00365586	-0.0127177	2.48596e-05	-0.0014284	-0.00588847	-0.00430454	0.00618895	-0.00162825	0.00104449	0.00330233	0.00149825	-0.00463904
b0922	0.00324419	0.00266261	0.000626835	0.0124946	-0.00952624	-0.000828092	-0.00296161	-0.00260851	0.00267516	0.00524495	-0.000985675	0.00587231	0.000370222	0.00907372	0.00361749	-0.00600403	0.0142753	-0.00136599
b0923	0.000296653	-0.000893041	-0.00624801	0.00279154	-0.00555358	-0.00388111	0.00321253	-0.00200857	0.00540073	0.00471437	-0.00339596	0.00864598	-0.0095146	0.00371818	-0.00124174	-0.0048752	0.0115831	-0.00197047
b0924	0.00218206	-0.00126146	-0.00313282	0.00552373	-0.00334095	-0.00239232	0.00741172	-0.000456957	0.0054428	0.00762235	0.00252118	0.00986222	-0.000133539	0.00372478	0.000277307	0.00297292	0.00110084	0.000750567
b0925	0.000529404	0.00391349	-0.0135228	-0.0213407	0.000206111	-0.00225079	0.00830705	-0.0162728	-0.0103029	0.00251569	-0.00224543	-0.0083334	0.00512718	-0.00300832	0.0169145	0.00515195	-0.0009806	-0.0154525
b0926	0.00159342	-0.0068362	-0.0133579	0.0232386	-0.00715202	0.000759418	-0.0116424	-0.00197307	-0.00884863	0.0111072	0.00483578	0.0068166	-0.0012438	0.00463718	-0.00523887	0.0093846	-0.0130371	0.00368843
b0927	0.00404418	-0.00682356	-0.00763155	0.0201776	0.00889716	0.000618652	-0.0103417	-0.00381854	-0.00880584	0.0143756	0.0165583	0.0132985	0.000237089	0.0112742	8.28017e-05	0.00737441	0.00510038	-0.00874538
b0928	0.00257016	-0.015484	0.0076528	-0.00853001	0.0172435	0.014954	0.00279621	-0.00626517	0.00508118	0.0128487	-0.00297109	0.00250199	0.0117373	0.0142256	0.000218202	0.00999469	-0.0125143	0.00042931
b0929	-0.00565323	-0.0250609	0.0111409	-0.00712761	0.00380139	0.00820993	0.0175484	0.0169877	0.0153521	0.0076546	0.00341658	0.0142907	0.00310047	0.0185007	-0.00199601	-0.00135526	-0.0126711	-0.00489821
b0930	-0.000685419	-0.00743925	-0.00651368	0.00151396	-0.0103327	0.00100823	-0.0120712	0.00425887	0.00257616	0.00483166	0.00695528	0.00363453	0.0114963	0.00187051	-0.00364211	0.00652459	0.00134047	-0.00347231
b0931	0.00261242	0.00162093	-0.00331432	0.00221141	-0.0124332	-0.000199019	0.0026521	-0.0094071	-0.009402	0.0540261	0.0128783	-0.00463322	0.00327769	0.00296074	0.00144468	-0.00297187	0.0107225	-0.0115745
b0932	-0.000902918	0.00589486	-0.0021872	0.00565341	0.0104236	0.00753976	-0.00121381	0.0022808	0.0191561	0.0245744	0.00355456	-0.000365196	-0.0230823	-6.9889e-05	0.0121474	-0.0194244	0.0199712	0.00418386
b0933	-0.0196155	-0.00408837	-0.00917128	-0.00097861	0.00588581	0.00725488	0.000223655	-0.00941771	0.00768254	-0.00644866	-0.0211161	0.154014	0.00403753	-0.00210806	-0.00265441	9.59082e-05	-0.018375	0.0172624
b0934	-0.0255108	0.0081793	-0.0164409	0.00959504	-0.00718588	-0.00382891	0.00701976	-0.00726694	0.01242	-0.00358933	0.0134242	0.199708	-0.0213664	-0.0124619	0.00697771	-0.0189835	0.0086931	0.0189028
b0935	-0.0204207	-0.000837959	-0.00644805	0.0101967	0.00896353	0.00987893	-0.00345034	-0.00400362	-0.00513258	-0.00596531	-0.00211415	0.229669	-0.000366883	0.000776614	0.00236314	-0.007267	-0.00246323	0.0202701
b0936	-0.0178782	0.0139211	-0.0105068	-0.00509123	0.00314513	0.0102079	-0.00650942	-0.00608015	0.0155956	-0.0270226	0.00199098	0.224406	-0.00528259	-0.000152437	0.00640804	-0.00819491	-0.00831004	0.0421219
b0937	-0.00827619	-0.00841219	-0.026822	0.00996126	-0.00872623	-0.0064852	0.0167006	-0.0145825	-0.00556802	0.00270932	-0.0372229	0.234857	0.0021915	-0.00913487	-0.000594852	0.00036654	-0.00679276	0.011803
b0938	-0.0010416	0.0148485	0.0163301	-0.000298423	-0.000824422	-0.00194051	-0.00604689	-0.0244195	-0.0314035	-0.00762474	-0.00201836	0.0571954	0.0113913	-0.0128707	0.0112546	0.0199853	-0.00561559	0.0130485
b0939	-0.00208945	0.0142406	0.00412377	-0.0100524	-0.00620507	0.0268133	-0.00615333	-0.00107598	-0.0154617	0.0105573	-0.0046117	0.0336772	-0.0290371	-0.0206512	0.00379689	0.00486112	0.00242462	0.012207
b0940	0.00168403	-0.00285324	-0.00777159	-0.00262328	-0.00138768	-0.00173365	-0.00240337	-0.00353234	-0.00072939	-0.00309967	0.0145172	0.0085487	-0.000282442	-0.00442337	0.00801576	-0.00203526	0.00854352	0.00401847
b0941	-0.0010266	0.000661069	-0.0027695	0.0100218	-0.00302467	-0.0120272	-0.000627345	-0.009738	-0.00273905	-0.00239978	-0.00893629	0.00440233	0.00438836	-0.0127865	0.000987432	-0.002632	0.0101863	-0.00323377
b0942	0.00657382	0.00540239	-0.00277402	-0.00181488	0.00207319	-0.0132573	-0.00191191	0.010937	0.00460124	0.0158088	-0.000741987	0.00341221	-0.00930975	0.00798344	-0.00651358	-0.0099134	0.000216432	-0.0172747
b0943	-0.00481512	-0.0155761	0.0167105	0.00415145	0.00890512	-0.000796528	-0.00155352	-0.0125061	0.0074433	0.000660556	-0.0278814	0.0142027	0.0129783	0.0218471	-0.0126839	0.0173859	-3.6228e-05	-0.00398771
b0944	0.00714037	0.015925	0.00917928	-0.0107325	0.0054651	-0.00491941	0.0013743	-0.0129873	-0.0104768	-0.00100074	-0.0124432	-0.00345072	-0.000655007	-0.00622076	-0.00424156	0.0117895	-0.0106903	0.000429525
b0945	0.00530035	0.0114621	0.00460875	0.0127932	-0.00889954	0.00377922	0.00635762	0.00597574	0.00637678	-0.00683088	0.0331393	0.0164593	-0.00316816	-0.0125886	-0.0156901	0.0126569	0.00406344	-0.00505846
b0946	-0.00193387	-0.00519004	0.0154758	-0.0173452	-0.0146712	0.0134812	-1.34037e-05	0.0134579	0.00244371	0.0194486	-0.0110978	-0.00773802	-0.00804106	0.0102853	0.0241025	-0.00149772	0.0086265	-6.04723e-05
b0947	0.00662452	-0.00514692	-0.00287533	-0.000857656	-5.37524e-05	0.0179691	-0.00902	0.00831112	-0.00796513	0.00435818	-0.000104259	0.0143175	0.000628937	-0.00312481	0.00422319	0.0088559	0.00812113	-0.000451407
b0948	0.000549354	0.00330512	-0.0094354	0.00635215	-0.014043	-0.00637117	-0.00215302	0.00139843	0.00578578	2.30558e-05	0.00263734	0.00167627	-0.000416011	-0.00261053	0.000479403	0.000136264	0.00543052	-0.00470125
b0949	0.00129837	0.00851321	0.00203793	0.00483864	-0.00929859	-0.00241443	-0.00121993	-0.000153755	-0.000191501	0.0231864	-0.00802439	-0.00596531	0.00811153	-0.00552902	-0.0090431	-0.00242595	0.00467528	-0.00962587
b0950	-0.00482335	0.0103045	-0.0139227	-0.00273563	-0.0176669	-0.0132772	-0.00226692	0.0019441	0.00230273	0.0475839	-0.00877212	-0.00801792	-0.0019178	-0.0161917	-0.00873038	-0.00223979	-0.0052878	-0.0152718
b0951	-0.00307208	0.00980594	-0.00456651	-0.00502074	-0.0143247	-0.00692751	0.000478238	0.00506768	0.0048614	0.0541062	-0.00776615	-0.0073352	-0.00632354	-0.000626411	-0.00889643	0.00599935	0.00510252	-0.0128
b0952	-0.00360327	0.00848264	-0.00507121	-0.00784361	-0.00493021	-0.00506434	0.000263093	0.00853541	-0.00292244	0.0538234	-0.00332464	-0.000495188	-0.00202091	-0.009286	-0.0130036	-0.000216881	-0.00370432	0.000737066
b0953	0.00744965	0.0153945	-0.00339176	-0.0212137	0.035715	-0.0386554	-0.00375757	-0.0144311	-0.00613584	0.0208092	0.0182136	0.0353568	-0.000755506	0.0476196	0.0201662	0.018809	0.028763	0.00309846
b0954	0.00388473	-0.00593828	-0.000893808	-0.0142693	-0.00470078	0.0082233	-0.00885813	-0.00559095	-0.0205937	-0.0173572	0.00211882	-0.0121113	0.00471209	-0.0319214	0.0147005	0.0093061	0.00509842	-0.0041392
b0955	0.00194042	0.00178236	-0.00161254	0.00138723	-0.0089917	-0.00238614	-0.0113062	-0.00758221	-0.00692339	-0.0144347	-0.00396598	-0.00933919	0.00248447	-0.00826374	0.00829105	0.00915937	-0.00074055	0.000358376
b0956	-0.00526413	-0.0124128	0.00420679	-0.000793854	0.00794119	0.00966602	-0.00067608	0.01363	-0.00796339	-0.0103191	-0.0111893	0.00139793	0.00125627	0.00501916	-0.00197218	0.0111282	-0.0107519	0.0029913
b0957	0.00368554	0.0154663	-0.0145358	-0.0104597	0.00528156	0.0101644	0.0102777	0.011484	0.00294921	-0.0133471	-0.00743203	-0.00409616	-0.010091	0.0123508	0.0293886	0.00945223	0.00878106	-0.000813797
b0958	0.0135624	0.0136921	-0.0236228	0.018175	0.0113411	-0.0157676	0.00556109	0.0224684	-0.00503456	0.00400671	0.0201186	-0.00903277	-0.00992797	-0.010195	0.00795449	-0.00565306	0.00890987	0.0043974
b0959	-0.00158178	0.0057587	0.0169367	-0.00597801	-0.0036862	-0.0115759	-0.00132991	-0.00381762	-0.00749705	0.00544695	-0.0101873	-0.00186343	-0.00097503	-0.00978728	-0.00559202	-0.00475059	0.00703178	0.00998686
b0960	-0.00328512	-0.00286921	-0.00583653	-0.008274	-0.0195258	-0.0120909	0.0033228	-0.00130807	-0.00315137	3.59583e-05	-0.0010335	-0.000734576	0.0077934	0.00377437	0.00259487	-0.00188778	-0.0102181	-0.0038565
b0961	-0.00362329	-0.00864917	-0.0199979	0.000530236	-0.00284016	-0.00386765	0.00274783	0.0084054	-0.0136163	0.00775195	0.015709	0.00408404	0.00211625	-0.00940128	0.016321	4.46671e-05	-0.0110869	-0.0126248
b0962	0.000185182	0.000723677	-0.00265274	-0.00606528	-0.00774297	-0.00522774	-0.000577878	-0.000898327	-0.000422094	-0.00335823	-0.000279196	-0.0068215	0.0136606	0.00402362	0.00731216	0.00327176	-0.00586323	-0.00343602
b0963	0.000567066	-0.000860132	0.0121853	0.00391191	0.0189038	0.00177077	0.00844208	0.00579637	-0.0118177	-0.00725166	0.0031404	0.00219678	-0.00174335	0.00788631	-0.00072941	-0.00318448	0.00237218	-0.00127199
b0964	-0.000560611	-0.00433629	-0.0166891	-0.0365283	-0.00740088	0.00252061	0.0221573	-0.00619731	0.00500074	0.0216498	-0.0210963	-0.00404344	-0.00323655	0.00787546	-0.00302692	-0.0154416	0.0285184	0.0167702
b0965	0.000382322	-0.00528149	0.00506085	-0.00243502	0.00605791	0.00877185	-0.00756026	0.00341713	0.00620973	-0.00665003	0.00866966	-0.0205877	0.00967742	-0.0108455	0.00915912	-0.00552022	-0.00223644	-0.00267313
b0966	-0.00399638	-0.0025923	-0.0224079	0.00119672	0.0196274	-0.0158467	-0.00883817	-0.00917059	-0.00922295	-0.0106754	-0.0120405	-0.0165793	0.00758678	-0.00489435	0.000974991	-0.0129889	0.00162971	0.000959136
b0967	-0.00253343	0.00684567	1.47471e-05	0.0212689	-0.0224187	-0.0051557	-0.0112033	0.00440603	-0.00456163	-0.00547407	-0.000725728	-0.0070998	0.00893276	0.00562846	-0.00444391	-0.00267594	0.00141497	-0.0142397
b0968	-0.00411635	0.00231244	-0.00664833	-0.0273169	0.00995172	-0.000834077	-0.00295942	0.00382936	-0.00387701	-0.00563783	-0.0103258	0.00655447	-0.00853542	0.00277811	-0.00119101	0.00240884	-0.0132042	0.0121469
b0969	-0.00733464	-0.00308111	-0.0146011	0.00559966	0.0109615	0.00360188	-0.00497309	0.000828931	-0.0102611	-0.00239355	0.0164552	-0.0143299	0.00805537	-0.00388718	-0.000486674	0.00138105	0.00995005	0.00374196
b0970	-0.00229681	-0.0036612	0.0156914	-0.00892965	0.0452527	-0.0115999	-0.0212955	0.0272836	-0.00716038	-0.00906766	0.00643222	0.00941036	-0.0109076	-0.0176378	0.0043051	0.00472393	0.0166086	0.00426384
b0972	-0.00227445	-0.00106429	-0.0168894	0.00985439	-0.0256493	0.034411	-0.0135607	0.0307057	-0.00156886	-0.00827648	-0.00742081	-0.0175638	0.00410911	0.0757345	0.00619026	-0.0145258	0.0125663	0.0107422
b0973	0.00380122	-0.00716923	-0.0201345	-0.00832027	-0.0167775	0.00789224	-0.00360837	0.0246073	-0.0183051	0.00525799	-0.00559773	0.000218319	0.00791749	0.0452505	0.00344051	0.000592461	0.000638382	0.0138463
b0974	0.00993558	0.00111622	-0.0109868	0.00666766	-0.00804654	0.00771677	-0.00103888	0.00613615	-0.0203613	0.0187167	0.0290345	-0.0201103	-0.00278628	0.0219861	0.00672932	-0.00766527	0.00678071	0.0170912
b0975	0.00996997	8.21889e-06	-0.0172382	-0.00800888	-0.000387321	-0.00755592	0.0182723	0.000596305	-0.0160945	0.00821527	0.0126322	-0.00168522	-0.004404	0.0398681	0.00115472	0.000612058	0.0119142	-0.0139694
b0976	0.0127684	-0.00772916	-0.0247797	-0.0182135	0.0120186	0.0101632	0.00486587	0.00316562	-0.0194937	0.00982945	-0.0134662	0.0076529	0.00830331	0.0255187	0.00383011	0.000894313	-0.0595801	0.0189907
b0977	0.00231441	-0.00486978	-0.017845	0.0188346	-0.00528585	0.00484252	-0.00946031	-7.15342e-05	-0.0215664	0.0134526	-0.00891548	0.00414563	0.0127248	0.0491922	-0.00808624	-0.0100721	0.000705649	0.0113403
b0978	0.00699987	0.00916411	-0.027403	0.00789608	-0.0110208	-0.00760391	0.00109401	0.00914877	-0.00580065	0.00424107	0.0192062	0.00499562	-0.00186016	0.0435532	0.00685287	-0.00811353	0.00688966	0.00808335
b0979	-0.00214764	0.00243655	-0.0184159	0.013078	-0.00634898	-0.0109742	-0.00280856	0.00256292	-0.000932287	0.018637	0.0157897	-0.0110224	0.00244342	0.0476444	0.0103105	-0.000914062	-0.00548103	-0.00360976
b0980	0.00213961	0.00218359	-0.0171319	0.0103297	-0.00559553	-0.00351042	-0.00290719	-0.00779893	-0.00912692	0.00455072	0.0110858	0.00880662	0.00142898	0.0293785	0.00285752	0.00012405	-0.0119603	-0.00634408
b0981	0.00181129	0.00257385	-0.00462011	0.000314828	-0.000568748	-0.0189732	0.00149748	-0.0112692	-0.000187688	0.00217463	-0.00130826	0.00704215	-0.0103477	0.0109082	-0.00180105	0.00161857	-0.00318647	-0.000268378
b0982	-0.00551823	-0.0030338	-0.00875742	0.00868207	0.00347923	-0.0224951	0.00337039	-0.022524	-0.00337219	0.0015011	0.0167412	-0.0148564	0.00189413	0.0220641	-0.025561	0.000292626	0.00802663	-0.0152378
b0983	-0.00160108	0.000810306	0.00192486	-0.00301703	-0.00276466	-0.0211282	-0.00124379	-0.0217056	-0.0125338	-0.0184227	-0.00601248	-0.00660983	0.000199693	0.0161227	-0.00389038	-0.00263147	-0.011964	-0.0184921
b0984	0.000719113	-0.00513796	-0.00877304	0.0051515	0.00770472	-0.00878119	0.00188922	-0.000688745	0.0147996	0.00330943	0.000582068	-0.00760846	0.0088015	0.0239055	0.00166867	0.00913737	-0.00705599	-0.00363385
b0985	-0.00560514	-0.0120226	-0.00363831	-0.00227304	-0.00202837	-0.0129863	-0.00270459	-0.00183491	1.1572e-05	0.0159601	-0.00197491	0.0161061	0.000266901	0.00845598	-0.00209099	0.00269196	-0.011513	0.00246045
b0986	0.00233922	0.0028494	-0.00426134	0.001705	0.00591197	-0.0138766	-0.00436781	-0.0216236	-0.00174083	0.0072666	0.00221274	-0.00592715	0.0148999	-0.00331241	0.0145063	0.0110828	-0.0266453	0.0102753
b0987	-0.00452198	-0.00565695	-0.00812176	-0.0072807	-0.00367773	-0.0218699	-0.00637308	-0.0202745	-0.0131175	0.0126908	0.00556301	-0.0212672	0.0382641	0.00235426	0.0169131	-0.0258942	-0.0116021	0.00427227
b0988	-0.00120653	-0.000646822	0.000485675	-0.0018818	-0.000554338	-0.00118101	-0.00236189	-0.000689687	-0.000943797	-0.00316506	0.000340752	-0.000573272	-0.00102557	-0.000805895	-0.00212738	-0.00117414	0.000760544	-0.00090334
b0989	-0.00236154	0.000659987	0.0146928	-0.00866218	-0.00334394	-0.00824538	-0.00681472	-0.0263421	0.0235429	-0.0144899	-0.0478179	-0.0119232	-0.0190485	0.0257166	-0.00284899	-0.00712778	-0.0310531	0.00357431
b0990	-0.00868093	-0.0104052	-0.0287852	0.000998161	0.082476	-0.0427596	0.0112048	-0.000428873	0.0127116	-0.0095702	0.0108476	0.00612523	-0.0315295	-0.0177895	0.0138311	-0.00771938	-0.0675022	-0.000168884
b0991	-0.00603388	0.00182491	-0.018526	0.0245354	-0.00480432	0.0168714	-0.00426035	0.00093508	0.0150497	-0.00586429	-0.0621925	0.0086011	-0.00689034	-0.018356	-0.0101967	-0.0027224	-0.0127292	0.00885837
b0992	-0.00315504	-0.00533424	0.0172764	0.00962974	0.00393764	0.0158592	0.025676	-0.0130025	-0.0131603	0.00995919	0.0193566	-0.0129804	0.0127604	0.0164699	0.00673897	0.01163	0.00161744	-0.0105561
b0993	-0.00392832	0.00822741	-0.00299678	-0.00794392	-0.00549261	-0.00661445	0.00109654	0.00460046	-0.0186542	0.0141633	-0.00776232	-0.0146004	0.00573632	0.0236269	-0.00290566	-0.0040517	0.00195272	-0.00214169
b0994	-0.0123146	0.00603469	0.00760475	0.013142	-0.015201	0.00742156	0.0027177	-0.00295385	-0.0144221	0.0187384	0.0118877	-0.0163544	0.00926609	0.0182854	0.0155775	0.00473156	0.00266202	0.0086815
b0995	-0.00436024	0.00767595	0.0112508	0.00146572	0.00444787	-0.00895949	0.0148495	-0.000662319	-0.00308633	0.00928803	0.00953173	-0.00476312	0.0103353	-0.00881148	0.0111738	-0.00742446	0.00650872	-0.00591045
b0996	-0.00536769	-0.00355023	-0.00817467	0.0181572	-0.00148456	0.00256379	0.000252031	-0.00976514	-0.00368208	2.73423e-05	0.0104943	0.00523772	-0.00280744	0.00345586	0.00692719	0.00719198	0.0240313	0.0115445
b0997	0.0040159	0.0049053	0.00645989	-0.000289567	-0.00193542	-0.00655774	0.0048485	0.00603839	-0.00620629	0.00685136	-0.00521204	0.00440887	-0.00435861	-5.5946e-05	-0.0016982	0.00388856	-0.0071117	0.00414158
b0998	0.00441653	0.00837792	0.0136334	0.00412558	0.00486873	0.00575221	0.00495745	-0.0262192	-0.0348742	0.0203778	0.0103057	-0.00504142	0.0134643	-0.0312934	-0.00159563	0.0049982	0.0109305	0.00853924
b0999	-0.00539111	0.00460534	-0.00123314	0.00508086	-0.00846822	-0.0223829	0.00836858	0.00818994	-0.000337554	-0.0061898	0.0066782	-0.00362828	-0.00593509	0.0247463	0.0103998	0.00319288	-0.00145376	-0.00626153
b1000	-0.000301654	0.00563897	-0.0107811	0.0166419	0.00268201	-0.0215858	0.0145149	0.000953077	0.00103136	-0.0108811	0.010861	-0.00178242	0.00212999	0.0139787	0.00589525	-0.00843322	-0.00171701	0.000754813
b1001	0.000862714	-2.71904e-05	0.000766721	-0.00591556	-0.00319197	0.00859696	-0.00655879	-0.0186248	-0.014275	0.00599924	-0.0193583	-0.00887212	0.00530246	-0.0128552	0.00485213	0.00917567	-0.039905	-0.0133466
b1002	0.00463472	0.00587539	-0.00555931	2.38754e-05	0.00894062	-0.000240335	0.00768177	-0.0041053	-0.00965291	0.00280178	-0.00945522	-0.00144586	0.0129064	0.00343206	0.0181913	0.00118151	-0.00494727	-0.00143937
b1003	0.0041106	-0.00393086	0.00119594	0.014521	-0.00618562	0.00512996	0.0127132	-0.00512589	-0.00611132	-0.00314821	0.00450826	0.00917378	0.0198272	0.0173542	0.02747	0.0107673	0.00910111	0.00378503
b1004	0.00616798	-0.0107684	-0.00427298	0.0021077	0.00314718	0.00481599	0.0241073	-0.00294598	-0.00498682	0.00676244	0.00342622	0.0135931	0.0138884	0.0223971	0.0220028	0.0124166	0.0320137	0.0113703
b1006	0.000549363	0.00980853	-0.00561033	0.00184058	0.00350663	0.0139072	0.000934902	-0.0217737	-0.00150716	0.00855993	-0.000120101	0.000565762	-0.00505846	-0.00902126	0.0079036	-0.00712936	-0.0044171	-0.0131524
b1007	0.00223276	0.00572131	0.00872168	0.000355055	0.00592449	-0.0265806	-0.00510349	-0.00216258	-0.00965244	0.00454392	-0.0145083	-0.00663685	0.0169896	0.0118438	0.00316906	-0.0179748	0.00448106	-0.00510342
b1008	0.0076819	0.00405539	-0.00513478	0.000393734	0.027642	-0.0182164	0.00435757	0.00330617	0.000972891	0.0244447	0.0218479	-0.00586343	0.0241149	4.56813e-05	0.000683205	0.0242717	0.000485956	-0.0204974
b1009	-0.00434744	-0.00465436	0.011972	0.0261462	0.0204558	-0.0308197	0.00577044	0.00681059	-0.00553857	-0.00617605	-0.00811743	-0.00825682	0.00698949	0.0153518	0.0137635	-0.0345039	-0.0155188	-0.0279841
b1010	-0.00416673	-0.000569359	-0.0109152	-0.00426402	0.00618517	-0.0228625	-0.00805812	0.0179694	-0.00222507	0.0251827	0.00118381	0.0187729	-0.017615	-0.0195024	-0.00517888	0.0176414	0.00429106	0.00244122
b1011	-0.00474306	-0.00266401	0.0113343	-0.000223875	0.0152754	-0.0183776	-0.00602729	-0.0151428	-0.0257259	0.0276778	-0.0178832	0.0035541	-0.0092718	-0.00836742	-0.00644951	0.024426	-0.00841925	-0.00178532
b1012	0.00395987	-0.0291664	-0.0360878	-0.00339738	0.0225292	-0.00649448	0.0276122	-0.019476	0.00416403	0.0297183	-0.000890347	-0.0211195	-0.00453098	-0.00937976	0.0108887	0.0130929	0.00841864	-0.00873095
b1013	-0.00297987	0.000504301	-0.00782731	-0.0150242	-0.0157438	-0.00335442	-0.0055909	-0.00330298	-0.000779721	-0.00142072	-0.00823487	-0.00447767	0.00275903	-0.00559847	-0.000223663	-0.00319945	-0.014623	0.0238988
b1014	-0.00145751	0.0230487	0.00707285	0.000133004	0.000556188	-0.0354683	0.0171272	0.0176814	0.0768375	-0.0172367	-0.0107014	0.0164917	0.0235293	0.0476256	0.00492151	-0.011103	-0.00482668	-0.0352511
b1015	0.00915695	-0.000708492	0.00506861	0.00430777	-0.0143529	-0.00737545	-0.00424269	0.030361	0.0535655	0.0013404	0.00548294	0.00241753	0.0225115	0.0251419	-0.00918006	-0.0161275	0.00521842	0.0256283
b1018	0.0829128	-0.0166641	0.00224985	0.0254514	-0.0391366	-0.00378115	0.00384607	0.00823461	0.0603235	0.00683905	-0.015188	-0.0190962	0.0340577	0.0214392	-0.0202334	0.0100071	-0.0107889	0.00219743
b1019	0.0750817	-0.0195596	-0.000858577	0.0234521	-0.0337394	0.00219288	0.00877462	9.17978e-05	0.053617	0.00962184	-0.0140612	-0.0247243	0.0398656	0.0175217	-0.0148357	0.00621421	-0.0053305	-0.00271736
b1020	0.0283473	0.00841824	0.0368549	-0.0103846	0.0292035	-0.00243871	-0.00684078	-0.00556026	0.0766626	0.0236862	-0.0129973	0.0063403	-0.00883874	-0.0125743	0.000122778	-0.00537767	-0.00256416	0.00694649
b1021	0.0166695	0.0151767	-0.00668822	-0.00892981	0.0238757	-0.0128751	-0.00430653	0.0245231	0.00953569	-0.0186525	-0.0137803	0.0226897	-0.0284777	0.0188654	-0.00890992	-0.0079699	-0.0174348	-0.0124937
b1022	0.0111911	0.00724169	-0.013195	0.0162727	0.00432211	-0.0127912	0.00190864	-0.0140184	-0.00291801	0.00302243	-2.13106e-05	0.00194055	-0.00685318	0.00309183	-0.00210775	-0.00925288	-0.00717731	0.0155535
b1023	0.00894038	-0.00940367	-0.0174303	0.00959483	0.0123414	-0.0119063	0.00396521	0.00766702	-0.00369954	0.00363475	-0.00172437	0.0059267	-0.0238169	0.00922686	-0.00101767	-0.00142616	0.0199907	-0.00865399
b1024	0.00908231	0.000333901	-0.013857	0.00678542	0.00582409	0.00248374	0.00054134	0.00459159	0.0101094	0.00630033	-0.00754078	-0.0103019	0.00617725	0.00468415	-0.0034441	-0.0026881	-0.00360071	0.0165183
b1025	-0.00336263	0.0207113	0.00943547	-0.000681592	-0.000388625	-0.00719106	-0.0108806	-0.0110849	-0.00896567	0.00640744	-0.00394972	-0.0226695	0.00120749	0.0145097	0.00659564	0.00912037	0.00599596	-0.002677
b1026	-0.00120653	-0.000646822	0.000485675	-0.0018818	-0.000554338	-0.00118101	-0.00236189	-0.000689687	-0.000943797	-0.00316506	0.000340752	-0.000573272	-0.00102557	-0.000805895	-0.00212738	-0.00117414	0.000760544	-0.00090334
b1027	-8.81488e-05	0.0035439	0.00415664	0.000616283	0.00779713	-0.00147518	-0.0329243	-0.00278281	-0.0051562	-0.0155566	-0.014836	-0.00409441	0.0098239	-0.0115948	-0.0189121	0.000964849	-0.0488572	-0.00355744
b1029	-0.00120653	-0.000646822	0.000485675	-0.0018818	-0.000554338	-0.00118101	-0.00236189	-0.000689687	-0.000943797	-0.00316506	0.000340752	-0.000573272	-0.00102557	-0.000805895	-0.00212738	-0.00117414	0.000760544	-0.00090334
b1033	0.0013962	0.00381428	0.0028781	0.00216501	-0.00036828	-0.000712636	0.00899929	0.00209547	0.00474913	0.00295651	-0.00292691	0.00329845	-0.00259884	-0.00576681	0.0156094	0.00102602	-0.00121257	-0.000574114
b1034	-0.00421484	-0.00196732	0.0043331	0.00829438	-0.00435709	0.00129535	-0.00161702	-0.00417196	0.00160275	0.00895303	-0.00590491	-0.00260017	-0.00235072	-0.0113391	0.00692541	0.00457537	-0.00840817	0.0011737
b1035	-0.00134623	-0.00425535	-0.0038231	0.00226142	0.000888207	0.00242246	-0.00196097	0.0010285	-0.00488334	0.0100221	-0.0032551	0.00631433	-0.00871692	-0.00711515	0.00448206	0.0080615	-0.0112983	-0.000758417
b1036	-0.0176251	-0.00318844	0.027086	0.016979	0.0190467	0.0200881	0.00314091	6.27194e-05	-0.014609	0.00962438	-0.00280534	0.0040921	0.00465515	-0.0391406	-0.000282801	0.0070793	0.00216233	0.00927453
b1037	0.00361973	-0.00901524	-0.0124144	0.00692352	0.0154849	0.01326	-0.00715952	0.000627053	0.00144012	0.002993	0.00471297	-0.0012018	0.00150012	0.016719	-0.00832749	0.00730679	-0.0265888	-0.0157053
b1038	-0.00214815	-0.00642594	-0.00785723	-0.00015313	-0.000870264	0.0191018	-0.0288058	0.00416833	0.0032005	0.0248306	-0.00954257	0.0136923	-0.0141199	0.0228407	-0.000536404	0.0220351	0.00600154	-0.0303156
b1039	0.00741175	-0.00152857	-0.00430348	-0.00917642	-0.00850577	-0.0162798	-0.0375048	-0.0221411	-0.0129008	0.0205697	-0.017409	0.0326879	0.00636676	-0.0240218	-0.0169288	-0.0101514	0.0155393	-0.00146909
b1040	7.67523e-05	-0.00763437	-0.0184532	0.0345065	-0.00706704	0.00524191	-0.0297732	-0.005757	0.00321978	0.0110499	0.0121079	0.00983617	-0.000559231	0.00713878	-0.00417958	-0.0532324	0.00079551	-0.0166658
b1041	0.00250119	-0.00492851	-0.000121109	0.0162636	-0.00375984	-0.0106322	-0.00608865	-0.0259209	-0.00380123	-0.0192173	-0.00331682	0.0066861	-0.0239148	0.0284348	-0.00920138	0.00386257	-0.00710357	-0.0100881
b1042	0.000765683	-5.03665e-05	0.014971	0.0184956	0.00215088	-0.00798007	0.00740882	0.000544914	-0.0201396	0.0363727	-0.00837921	0.0208697	0.0158834	0.0136015	0.00277258	0.00947629	-0.0163059	0.000528372
b1043	-0.0139975	0.014546	0.0192376	0.0152545	-0.0432219	0.0945463	-0.0321621	0.00175739	-0.00339401	-0.0186045	-0.0538099	0.00236243	0.0077711	0.000245748	-0.00451176	-0.00222491	0.0433196	-0.00375764
b1044	-0.0022361	0.0146717	-0.0312218	0.00927877	-0.0110077	0.11633	-0.0186297	0.00324552	-0.00992781	0.000892057	-0.0157106	-0.0040777	0.0115636	-0.0343098	-0.00532289	-0.0180286	-0.00704761	-0.0217374
b1045	0.00233868	0.000973561	-0.00444235	-0.00791806	0.0147879	0.0142308	-0.00120254	0.00161141	-0.0112609	0.000987847	-0.00787542	-0.00443217	0.00561571	-0.00276395	0.00874441	-0.011532	0.0196837	-0.000625141
b1046	0.00175818	0.00142505	-0.00545807	-0.00249121	-0.000971683	0.00515866	0.0123774	-0.00228782	0.00697579	0.00657142	-0.00262339	-0.00388902	0.00333422	-0.00495946	0.00777181	0.00552332	0.0142109	-0.0148692
b1047	-0.00277318	-0.00471669	-0.0112062	0.0122328	-0.0227472	-0.00296904	-0.0158516	-0.00927304	-0.00748735	0.0157794	-0.0124782	0.00393828	-0.000280468	-0.0110358	-0.0260745	0.00224097	0.00690795	-0.0211565
b1048	0.000219638	-0.00332446	-0.000369393	0.00768829	-0.00769531	-0.0041854	-0.0163031	0.00323746	0.00138205	-0.00348524	-0.000654277	-0.0103042	0.00705052	-0.00342443	0.000257038	0.00562892	0.00258602	-0.00290445
b1049	0.000575914	-0.0075884	-0.00256944	0.00978986	-0.0100503	-0.00235921	-0.00963601	0.000789335	0.0022192	-0.0053851	-0.00278895	-0.00231888	0.0108975	0.00197273	0.0059607	0.000300593	0.00239521	-0.00379835
b1050	0.00263331	0.0169574	-0.0315113	-0.00673184	-0.0209775	0.000958117	-0.00233371	0.000426333	0.0084992	-0.0173598	-0.0120388	0.0248203	-0.0097448	-0.0138389	0.000918695	-0.0193531	-0.0435146	-0.0173292
b1051	-0.00637056	-0.0148216	-0.0102571	0.0118969	-0.0126335	-0.0118312	-0.0138075	-0.000618531	0.00406065	0.00708155	-0.0154194	0.00694602	-0.0157415	-0.0145068	0.0172746	0.0103778	-0.00274987	0.0102588
b1053	-0.00484439	0.016624	0.00686914	0.012941	-0.000250358	-0.0150255	0.0143643	0.00746083	-0.00211617	0.0532079	-0.010706	-0.0279423	-0.0128884	0.000968969	0.00732552	-0.000475458	0.00767178	-0.00633149
b1054	-0.000788435	-0.000502023	0.000770158	0.00745871	-0.0034305	-0.00597562	0.00265914	-0.00639655	-0.00371427	0.00742593	0.010985	0.00442209	-0.0194652	-0.0224644	0.00696906	-0.00199944	0.00855325	-0.00441845
b1055	0.0124278	-0.000844739	-0.00637517	-0.0115981	-0.0107661	0.00875551	-0.00618396	-0.00970407	0.0503482	-0.0111025	0.0120034	0.0157987	0.000484611	-0.00440246	-0.0113113	0.00822194	-0.00824286	0.00542409
b1056	0.00267143	-0.0121184	0.0131646	0.00023537	0.019863	0.00785018	-0.011259	0.00501077	0.00771689	0.0160362	-0.0112687	0.0106556	0.00596733	-0.00604415	0.00899881	0.00401448	0.00257795	0.00364153
b1057	0.00948614	-0.00186319	0.00249641	0.00405564	0.0191284	0.0181143	-0.00831724	0.0170379	0.0250588	0.00535866	-0.012892	0.032075	-0.0210671	-0.0015905	0.0140622	0.0103813	-0.0290682	-0.0136441
b1058	0.0099654	0.00561069	0.00190691	-0.0379692	0.0223799	0.00330934	-0.00585857	-0.0113499	0.00917829	-0.0219834	0.0396937	0.0181457	-0.00779691	-0.0185246	-0.0138881	-0.0275469	-0.0148778	0.0454022
b1059	3.75859e-05	-0.0195552	-0.00609875	0.00143864	-0.00303015	0.00755642	-0.00832209	0.00221836	0.00435146	-0.00171602	0.00291884	0.0190653	-0.000516792	0.00892484	-2.37191e-05	0.00447863	0.00233218	-0.00653865
b1060	-0.00493181	0.00294945	0.00717642	0.00520339	0.0299826	-0.0224144	0.021848	-0.0150988	-0.0047103	-0.009235	-0.0141473	0.00630673	-0.0229182	0.0107658	0.000425618	-0.00611886	-0.00502534	-0.0079951
b1061	0.0084608	-0.00801917	-0.0171814	0.0032486	-0.00372138	0.00882369	-0.0107176	0.0207631	-0.0152594	-0.0111712	0.0151156	0.0101639	-0.00101537	-0.00806348	-0.00721793	-0.00378528	-0.00321704	0.0168559
b1062	0.00208231	-0.00344194	-0.0112013	0.0038251	-0.0127158	-0.0047046	-0.012435	-0.00432977	0.00347441	0.0100697	0.0299397	0.0188406	-0.00545189	0.0241633	-0.0185193	0.00390913	0.00218884	-0.00664592
b1063	-0.000559144	0.00680299	0.0059934	-0.000173371	0.00402694	0.00637777	-0.00911109	0.00478741	-0.0121435	-0.00366509	-0.00385413	-0.00362378	0.00752066	0.011729	0.0131767	0.00522712	-0.00660006	0.00138562
b1064	0.00283456	0.00336138	0.016076	-0.0167246	0.0174736	-0.0126331	-0.0116806	-0.0089583	-0.0108872	-0.00260187	-0.012825	-0.00675821	0.0150915	0.00911923	0.031124	0.000682415	-0.0101161	0.0101727
b1065	0.000838335	0.00824046	0.00383273	0.0063246	0.0538739	0.0227075	0.0147251	0.0232025	0.0111635	-0.00269361	0.0137609	-0.00335132	-0.000663658	0.029086	-0.0175637	0.0184967	0.0109697	0.00446073
b1066	-0.00485422	-0.00799614	0.00551552	-0.00257271	0.00284501	0.00333263	-0.00604806	0.0116815	-0.00465974	0.0118508	-0.00338831	0.00593363	-0.00441592	-0.00236925	-0.00155571	0.00673806	0.00212448	0.00175407
b1067	0.0023742	0.000940816	0.00522432	-0.00946686	0.00122346	-0.00200698	0.0060401	0.0191432	-0.00485914	0.0159999	-0.00451905	0.00846029	-0.0028235	0.00462373	-0.000850361	-0.00556607	0.0178592	-0.00358719
b1068	-0.0011737	0.00194888	0.00610056	-0.00285507	-0.00661073	-0.00494187	0.00474296	0.0111124	0.00175904	0.0137208	-0.00137494	0.00324242	-0.00336007	0.0135532	0.00282082	-0.00794226	0.0187561	-0.002784
b1069	0.000673248	-0.00920421	-0.00381558	-0.0072643	-0.0107325	0.00638843	-0.00547325	0.00566704	0.00377486	0.00646596	0.00878541	-0.0018841	0.00373785	0.0111481	-0.00525275	0.00340465	-0.00736477	0.000480152
b1070	-0.00489212	-0.000573254	-0.00737272	0.00487779	-0.00645255	0.10784	0.00878854	0.00178743	0.00194623	0.0243746	-0.0193765	-0.00383041	0.0103813	-0.00845844	-0.0024592	0.00127243	-0.00742437	-0.0147876
b1071	-0.00601504	0.00898991	-0.00137448	-0.00215275	-0.00496021	0.101337	0.0108751	-0.00688671	-0.00525406	0.0257622	-0.0270046	-0.00282387	0.00447261	-0.0216693	0.00189018	-0.000576421	-0.00796601	-0.0178443
b1072	0.00274493	0.00298313	-0.0209047	-0.0116459	-0.0141502	0.141763	0.0182245	-0.0114042	0.000462335	0.0505164	-0.0144461	0.00922102	-0.00301518	-0.0175546	-0.015316	-0.00899177	0.0179976	-0.0158537
b1073	0.00182984	-0.0113514	-0.0485961	0.0117139	0.00254852	0.19505	0.0303967	-0.0299483	-0.00868538	-0.00245245	0.00948104	0.00675957	0.0150292	0.0117873	-0.0316105	0.00369666	-0.00115197	-0.010164
b1074	0.0044734	-0.00160276	-0.0269181	0.00702044	0.010468	0.196901	0.015917	-0.0242593	-0.0135441	-0.0101564	0.00401465	0.00490686	0.0192385	0.00840276	-0.0110935	0.00951488	0.00517844	-0.00652442
b1075	9.12983e-05	-0.00588626	-0.0341364	0.00873525	0.0111836	0.173169	0.0176758	-0.0248153	-0.00574865	-0.00128636	-0.000759388	0.00364472	0.0110623	0.00613572	-0.0167829	0.000357588	0.00520697	-0.00794
b1076	0.00226833	-0.00111375	-0.0299672	0.0116926	0.0207046	0.17742	0.00567147	-0.0250037	-0.0146543	-0.00166546	0.00430598	0.00252597	0.0022061	0.00309415	-0.0117601	0.00555904	-0.000489885	-0.0127763
b1077	0.00237165	-0.0100565	-0.0372743	-0.0085479	0.0143143	0.17816	0.00710019	-0.015727	-0.0153849	0.00646468	0.00370717	0.00745625	-0.00527361	0.00658079	-0.0240572	0.00739212	0.000599129	-0.00636663
b1078	0.000131536	-0.00692345	-0.0206321	0.0121073	0.0251979	0.168416	-0.00265384	-0.0181424	-0.0106889	-0.0121173	-0.00322391	0.000565161	0.00913495	0.00222107	-0.010383	0.00449711	0.00371809	-0.00832897
b1079	-0.00182509	-0.00760217	-0.0281799	0.0105082	0.00862308	0.151901	-7.58151e-05	-0.0228488	-0.0118129	-0.0102653	-0.00352427	-0.000694615	0.0116627	0.00767701	-0.00668226	0.00726612	-0.00770308	-0.00476334
b1080	0.00491384	-0.00414043	-0.0399009	0.00696429	0.00889842	0.154832	-0.00223372	-0.0143516	-0.0108694	-0.000236118	-0.0068665	0.00230595	0.00666731	0.00345724	-0.0188523	0.000242153	0.00806712	-0.012016
b1081	0.00471711	0.00088826	-0.0272303	0.0121655	0.00204111	0.149393	-0.00414942	-0.0223397	-0.00399184	-0.00233765	-0.00952154	-0.0092016	-0.00119125	0.00627183	-0.014857	-0.00329785	0.00273264	-0.0125624
b1082	-0.00401421	0.00843079	-0.0183465	0.00766382	0.00642891	0.114847	-0.012374	-0.0154484	-0.00376793	-0.0167701	-0.0109246	-0.0144722	-0.00218974	0.000888719	-0.00217741	0.000440039	-0.00225541	-0.0103665
b1083	-0.00772175	0.00327246	-0.0140024	0.00503254	-0.00210256	0.124244	-0.0107592	-0.00769521	-0.00770534	-0.015666	-0.00973651	-0.00527212	0.000311099	-0.000318099	-0.0113547	-0.00908922	-0.0108137	-0.00237391
b1084	0.00429567	-0.00291902	0.00770956	0.00958418	-0.00277111	0.00514949	-0.00256188	-0.000564833	0.000813963	0.000465758	-0.00351799	0.00151637	0.00518565	0.00230567	-0.00817811	0.00339855	-0.00998619	-0.000580653
b1085	-0.00174371	-0.00134098	-0.00485788	-0.0106668	-0.0086518	0.00812677	-0.0102671	0.0198876	-0.0061117	-0.00811226	0.000358966	-0.0194939	-0.0295353	-0.0169515	-0.0112231	-0.00314179	0.0103663	0.000532522
b1086	0.00235182	-0.00340773	-0.00474127	0.00390654	-0.00503539	-0.00387507	-0.00909233	-0.00292386	-0.00167587	0.00289689	0.00714494	0.0072366	-0.00243176	-0.011939	-0.0200883	0.000755155	0.00460363	0.00793192
b1087	0.00273474	0.00013486	-0.00237333	0.00133581	-0.00170908	-0.00945531	0.0023565	-0.00909554	-0.00646862	-0.00501607	0.00308133	0.00965214	0.00484454	-0.00147581	-0.002593	0.00519594	0.00511407	0.00368759
b1088	0.00153108	-0.00274627	0.00721104	-0.000442411	-0.00860078	0.00383725	-0.00710888	-0.00432681	-0.00675861	-0.000293049	-0.00498647	0.00664923	-0.0029889	-0.00931992	-0.00399649	0.00201627	0.00122214	-0.000271191
b1089	-0.000601931	-0.0112619	0.00536075	-0.0160236	0.00233392	0.00343865	0.0179285	0.00980581	-0.00527205	0.0155959	-0.0117687	0.0151465	-0.00222987	0.00192256	-0.00179214	-0.00172827	-0.00147297	-0.00975426
b1090	-0.000797487	-3.27322e-06	-0.00389981	-0.00593875	-0.0181092	-0.00416177	-0.0097369	-0.00752705	-0.00529397	-0.0111447	-0.00346866	0.00217771	0.00816356	-0.00682618	0.01202	-0.00557281	0.00400049	0.00361061
b1091	-0.000901411	-0.00341744	-0.0053636	-0.00137077	-0.0101718	-0.00142665	-0.00388653	0.00555451	0.000583691	-0.0128736	0.00510353	0.00500958	-0.000516606	-0.00189007	0.00463192	-0.00621944	0.00369472	0.00788543
b1092	0.000408962	-0.00266305	-0.00364682	-0.00239085	-0.0113208	-0.00179758	0.00401521	0.000772874	-0.00271379	-0.00763975	0.00821527	0.0051287	-0.00121384	-0.00363465	0.00196807	-0.00510548	-0.00200031	0.00541725
b1093	-0.000165332	-0.0098786	0.00467526	-0.00206407	-0.0109628	0.0108818	-0.00215164	0.00611443	-0.00582078	-0.0101824	0.0102726	-0.00159668	-0.010693	-0.00609034	-0.00122842	0.00260796	0.00977695	0.00375948
b1094	-0.00197377	-0.0151597	0.00712946	0.00375439	0.00218211	0.00588667	-0.0107905	0.00121547	-0.00623511	-0.0185465	0.0112321	-0.00305847	-0.00992187	-0.0067874	-0.00821687	0.00842427	0.00361437	-0.00155495
b1095	-0.000162187	-0.00159705	0.0104735	-0.00105717	-0.00616904	0.00314463	-0.00230655	-0.00884336	-0.00615228	-0.00875891	-0.000227094	-0.0124869	0.000693216	0.00124658	-0.00683493	-0.0042821	0.00838738	0.00673799
b1096	-0.00477292	-0.00544697	0.000852729	0.000643804	0.00330687	-0.00951747	-0.00740716	-0.00356837	-0.000952497	-0.00141162	0.000577483	0.00920775	0.00424477	-0.0145151	0.00695067	-0.00561566	0.000839951	-0.00571327
b1097	4.6891e-05	-0.000818662	-0.00332245	0.000175967	-0.00584757	0.00212115	-0.00297012	-0.00534693	5.3724e-05	0.000957087	0.00362318	0.00150578	0.00414992	-0.0103845	0.000755411	0.0104177	0.00293833	0.00545138
b1098	0.000579117	-0.00141559	-0.00153214	-0.00132136	-0.00640184	-0.00312257	-0.004653	-0.00635624	-0.00305462	-0.00262566	-0.000670879	-0.00406437	0.00510604	0.000967676	0.00390967	0.00729036	0.00198584	-0.00739778
b1099	-0.000173294	0.00628749	-0.00392021	0.00648471	-0.0124456	-0.00311288	0.00354403	-0.00685234	0.00861786	0.0030222	0.00211347	0.0027316	0.0041604	0.00148959	0.00276762	-0.00260017	0.00203684	-0.0120851
b1100	-0.000663527	0.00312167	-0.00381545	-0.000236495	-0.014025	-0.00346641	-0.00297203	-0.00584408	-0.00968097	-0.00940602	-0.00292138	-0.0110514	0.0141944	-0.017792	-0.00128261	0.00213222	0.00562889	-0.00606726
b1101	0.00157142	-0.0046929	0.00769704	-0.0100542	-0.0269363	-0.0243922	0.0213085	0.0273216	-0.00449935	0.0278371	0.00245467	0.0076808	-0.0158477	-0.0167107	-0.0205834	0.00219726	-0.0080053	0.00244032
b1102	0.121103	0.00960992	0.00868381	-0.0130751	0.00121021	-0.00732086	-0.0231869	0.00333884	-0.0124144	0.00983716	-0.00296297	-0.00540484	0.00484155	-0.00973537	0.0112222	0.0115153	0.018966	-0.00623642
b1103	-0.00339114	0.00459096	-0.000806148	0.00503492	0.00984856	-0.00289829	-0.000118652	-0.00261529	0.00258366	-0.00576631	-0.00670517	-0.00700754	0.00288982	-0.00693834	0.00624517	0.00170084	-0.000893689	-0.00198821
b1104	-0.00527459	-0.00281362	-0.00519361	0.0077602	-0.00329883	0.00219916	-0.00414865	-0.00142191	0.00317144	-0.0078761	-0.00999155	-0.0106159	0.00282938	0.00208587	0.00508245	0.00529844	-0.00301694	0.0100174
b1105	-0.00118207	0.00278039	-0.00262153	-0.00294352	-0.00798697	-0.00242578	0.00202269	0.00282069	-0.00109602	-0.00545231	-0.00681021	-0.00180285	-0.00227464	0.0034823	0.00598789	0.00676905	-0.00431558	0.0107968
b1106	0.00243719	0.0125444	-0.00898151	0.00548989	0.00376381	-0.00843082	-0.00462441	-0.011679	-0.000791131	-0.0187395	-0.00224309	-0.00101497	-8.04891e-05	-0.0088316	0.00648975	0.00461608	0.00280626	0.000415559
b1107	-0.00525839	0.00144121	-0.0104121	0.00581963	0.0109201	-0.00224557	0.00484902	-0.00379647	0.0007551	-0.00800051	-0.000663945	-0.00279019	0.00291032	-0.00565521	0.00226088	-0.00553478	0.00690328	-0.0108488
b1108	-0.0118558	-0.00155206	-0.00920034	0.00332391	0.00947323	-0.00306787	0.0230596	-0.00614884	0.00308753	-0.00359868	0.00521488	0.00675752	-0.00114078	-0.00489545	0.00952549	0.00436878	0.0112968	0.000268149
b1109	-0.00332831	-0.0231896	-0.0339169	0.00384031	0.0451431	0.00691298	0.00649539	-0.0246305	-0.0469818	0.0222905	-0.0176345	-0.0400127	0.00023163	0.021406	0.000532194	0.00331823	-0.00244494	0.0388941
b1110	0.00162208	0.0118257	-0.0238631	0.0127304	0.0369397	0.00446435	0.0012515	-0.0263563	-0.0254657	0.00347349	-0.0337354	-0.0035564	-0.00834663	0.00567083	-0.00279637	0.0190349	0.0189494	0.0200024
b1111	-0.00357097	-0.000647322	-0.00467239	0.0181887	0.0474057	-0.00334445	0.00233846	-0.0143574	-0.00697959	0.00732645	-0.00216625	-0.0124608	0.0120786	-0.0246558	0.0129324	-0.00134952	0.0150802	-0.0222577
b1112	0.00210763	-0.00133165	0.0131819	0.0108917	0.0757875	-0.0281123	-0.0181189	-0.0132844	-0.00539398	-0.00223	-0.0191992	0.0259484	0.00593716	0.0357087	-0.0111932	0.0115235	0.00477135	0.0328889
b1113	0.00487963	0.00325664	-0.021317	-0.0118553	0.0592033	-0.0124626	-0.00626429	0.0300675	0.00475408	-0.0180827	0.0101522	-0.00548409	0.0180258	0.00284911	0.0197257	-0.00163074	0.0067235	-0.00380189
b1114	0.00210908	0.00156911	0.000777169	0.0116866	-0.00693757	-0.00302923	-0.00504931	-0.00333327	0.00278086	-0.0045352	0.00215839	0.00178858	0.0138382	0.0120079	0.00759798	0.00242293	0.00231511	0.00220086
b1115	-0.00597176	-0.00904483	0.00400946	0.00915247	-0.0139312	0.00821058	-0.0033187	0.00519743	0.0146474	0.0179845	0.00826838	-0.00695618	-0.00967329	0.00438768	0.0109122	-0.0190556	0.0119734	0.00160941
b1116	0.00769934	-0.00801326	-0.00111981	0.00474493	0.00310108	0.00207868	-0.00373717	-0.000906678	0.000719921	0.00333722	0.0081525	0.00422483	0.0108916	0.0108345	0.010672	0.0109937	0.00103269	-0.00157121
b1117	0.00626317	-0.00965029	-0.00821327	-0.00722961	0.000401857	0.00637846	-0.00871988	0.0056785	0.000495601	0.00757408	-0.00168653	0.00918528	0.000375923	0.0156966	0.0125077	0.00181601	0.0171203	-0.00310718
b1118	0.000758966	-0.0117548	0.000447552	0.00269107	-0.00846792	0.00307534	-0.00861852	0.000318984	-0.00651039	-0.0082515	0.00641859	-0.00529368	0.00484865	0.00538022	0.00384003	0.00324031	0.0130827	0.00618895
b1119	-0.00120653	-0.000646822	0.000485675	-0.0018818	-0.000554338	-0.00118101	-0.00236189	-0.000689687	-0.000943797	-0.00316506	0.000340752	-0.000573272	-0.00102557	-0.000805895	-0.00212738	-0.00117414	0.000760544	-0.00090334
b1120	-0.0117369	0.005232	0.00611495	0.00390633	-0.00561888	-0.00145732	-0.00534147	0.00703937	0.00109912	-0.00338827	0.00987825	-0.00118441	-0.0131386	-0.00673846	-0.00367311	0.00422272	-0.00663755	0.00704151
b1121	-0.00897481	-0.00296254	-0.00225291	-1.14118e-06	-0.00214374	0.00608182	0.00326968	-0.0122963	0.0127306	-0.0163322	-0.00133407	-0.00854301	0.00703574	0.0152658	0.0059586	-0.0105885	-0.00462037	-0.0237021
b1122	-0.00688712	0.0103898	-0.011406	0.0248673	-0.0215812	-0.0155131	0.0096067	-0.0113544	-0.00128095	-0.00901457	-0.015759	0.000917948	-0.00358306	-8.51643e-05	-0.00637139	0.00733177	-0.00873322	-0.0013383
b1123	0.00365247	-0.00440608	0.0109625	-0.00316467	-0.000982299	-0.00127928	0.0148154	0.00634422	-0.00066816	0.0114772	0.0119446	0.00213091	0.0115688	0.000323618	0.00222599	-0.000495492	-0.00603327	0.00820659
b1124	-0.00353797	0.00249806	-0.00100747	-0.0097409	-0.0295393	0.00471526	0.00354436	0.010396	0.011666	-0.00268736	-0.00362666	-0.0108643	0.00834185	-0.00047106	0.00285272	-0.0139535	0.00555592	0.00781399
b1125	-0.00315944	-0.00750057	0.00315077	-0.00974781	-0.027401	0.00471425	0.00943621	0.00971125	0.00964544	-0.00795949	0.00273896	0.00230896	-0.00341439	-0.00250863	0.00121826	-0.00890996	0.00313397	0.00803111
b1126	0.00204969	0.00090798	0.00207452	-0.00381167	-0.0111855	0.00480556	-0.00354457	0.00532617	0.00481855	-0.00436077	0.00188446	0.00517633	0.00549742	-0.0117359	-0.0025875	0.00565707	0.00168236	0.00105577
b1127	-0.00423433	0.00239169	0.0106809	-0.0120516	0.00501936	0.00673749	0.0309492	-0.0103834	0.00171752	0.000232061	-0.00176325	0.000716324	-0.000529562	-0.00951348	-0.00258493	0.00508181	0.00653071	-0.00498422
b1128	0.00162581	-0.00323957	-0.0101851	0.00137272	0.0171982	-0.00803333	-0.000554108	0.00188718	-0.00265896	-0.00268802	0.0029221	-0.00452232	0.00626929	0.00160793	-0.000401015	-0.00602502	0.0115441	-0.00273101
b1129	0.00275982	0.00674309	-0.000976127	-0.00548141	-0.00726404	-0.00183687	0.00123802	0.0100956	0.00783218	0.000339728	-0.00452217	0.00164148	0.00417066	0.0112347	0.0102847	-0.00285976	-0.00395235	-0.00574767
b1130	-0.000266845	0.00137664	0.00236884	-0.00579518	0.00719423	-0.00187621	0.00516775	0.00651672	0.0133942	-0.000416063	-0.00187283	-0.00629182	0.000945687	0.00335411	0.00887777	-0.00362268	0.0113758	-0.00525682
b1131	-0.0045831	0.00256569	0.00371424	0.00373633	-0.00136501	0.00351108	0.00111433	0.000217454	-0.00494264	0.0101388	0.0777682	0.00857625	-0.000483785	0.0117927	-0.00032361	0.000479745	0.00697623	-0.00287073
b1132	-0.00352517	-0.00922595	-0.00641259	-0.00380157	-0.0102238	-0.00416014	-0.00841806	-0.00823754	-0.00109787	0.00490877	0.0067453	0.00402012	0.00258171	0.00307007	0.00290347	-0.00233175	0.00400525	0.00243704
b1133	0.000170124	-0.0014431	-0.00783782	0.0125551	-0.00805585	-0.00301611	-0.00741626	-0.00852693	-0.00116488	0.00404642	0.0138509	0.00618135	0.00559828	-0.00379822	0.000212207	0.00662798	0.00350058	-0.00564409
b1134	0.000110386	0.000173685	-0.00296696	0.0149925	0.00190361	0.0144348	-0.0144443	0.0041566	0.00181823	0.00810427	0.00831698	-0.00384825	-0.0150181	-0.0153101	0.0196519	-0.0140539	-0.00339483	-0.015259
b1135	0.00412806	0.00152552	0.00649267	0.0235729	-0.00173188	-0.00353262	0.00251049	-0.0127861	-0.0135151	0.00145496	0.00465649	-0.0026104	0.00332779	-0.000636818	0.0085453	0.0136647	-0.00120045	-0.00855825
b1136	0.0071616	-0.0113967	0.03355	-0.00958805	0.0175426	-0.00471036	-0.00401313	-0.0144493	0.0459755	0.0199767	-0.00796567	0.0129276	0.00235007	-0.00503097	0.00558648	0.00640575	0.010639	-0.000354589
b1137	-0.00120653	-0.000646822	0.000485675	-0.0018818	-0.000554338	-0.00118101	-0.00236189	-0.000689687	-0.000943797	-0.00316506	0.000340752	-0.000573272	-0.00102557	-0.000805895	-0.00212738	-0.00117414	0.000760544	-0.00090334
b1138	-0.00120653	-0.000646822	0.000485675	-0.0018818	-0.000554338	-0.00118101	-0.00236189	-0.000689687	-0.000943797	-0.00316506	0.000340752	-0.000573272	-0.00102557	-0.000805895	-0.00212738	-0.00117414	0.000760544	-0.00090334
b1139	-0.00120653	-0.000646822	0.000485675	-0.0018818	-0.000554338	-0.00118101	-0.00236189	-0.000689687	-0.000943797	-0.00316506	0.000340752	-0.000573272	-0.00102557	-0.000805895	-0.00212738	-0.00117414	0.000760544	-0.00090334
b1140	-0.00120653	-0.000646822	0.000485675	-0.0018818	-0.000554338	-0.00118101	-0.00236189	-0.000689687	-0.000943797	-0.00316506	0.000340752	-0.000573272	-0.00102557	-0.000805895	-0.00212738	-0.00117414	0.000760544	-0.00090334
b1141	-0.00120653	-0.000646822	0.000485675	-0.0018818	-0.000554338	-0.00118101	-0.00236189	-0.000689687	-0.000943797	-0.00316506	0.000340752	-0.000573272	-0.00102557	-0.000805895	-0.00212738	-0.00117414	0.000760544	-0.00090334
b1142	-0.00120653	-0.000646822	0.000485675	-0.0018818	-0.000554338	-0.00118101	-0.00236189	-0.000689687	-0.000943797	-0.00316506	0.000340752	-0.000573272	-0.00102557	-0.000805895	-0.00212738	-0.00117414	0.000760544	-0.00090334
b1143	-0.00120653	-0.000646822	0.000485675	-0.0018818	-0.000554338	-0.00118101	-0.00236189	-0.000689687	-0.000943797	-0.00316506	0.000340752	-0.000573272	-0.00102557	-0.000805895	-0.00212738	-0.00117414	0.000760544	-0.00090334
b1144	-0.00120653	-0.000646822	0.000485675	-0.0018818	-0.000554338	-0.00118101	-0.00236189	-0.000689687	-0.000943797	-0.00316506	0.000340752	-0.000573272	-0.00102557	-0.000805895	-0.00212738	-0.00117414	0.000760544	-0.00090334
b1145	-0.00120653	-0.000646822	0.000485675	-0.0018818	-0.000554338	-0.00118101	-0.00236189	-0.000689687	-0.000943797	-0.00316506	0.000340752	-0.000573272	-0.00102557	-0.000805895	-0.00212738	-0.00117414	0.000760544	-0.00090334
b1146	-0.00120653	-0.000646822	0.000485675	-0.0018818	-0.000554338	-0.00118101	-0.00236189	-0.000689687	-0.000943797	-0.00316506	0.000340752	-0.000573272	-0.00102557	-0.000805895	-0.00212738	-0.00117414	0.000760544	-0.00090334
b1147	-0.00120653	-0.000646822	0.000485675	-0.0018818	-0.000554338	-0.00118101	-0.00236189	-0.000689687	-0.000943797	-0.00316506	0.000340752	-0.000573272	-0.00102557	-0.000805895	-0.00212738	-0.00117414	0.000760544	-0.00090334
b1148	-0.00120653	-0.000646822	0.000485675	-0.0018818	-0.000554338	-0.00118101	-0.00236189	-0.000689687	-0.000943797	-0.00316506	0.000340752	-0.000573272	-0.00102557	-0.000805895	-0.00212738	-0.00117414	0.000760544	-0.00090334
b1149	-0.00120653	-0.000646822	0.000485675	-0.0018818	-0.000554338	-0.00118101	-0.00236189	-0.000689687	-0.000943797	-0.00316506	0.000340752	-0.000573272	-0.00102557	-0.000805895	-0.00212738	-0.00117414	0.000760544	-0.00090334
b1150	-0.00120653	-0.000646822	0.000485675	-0.0018818	-0.000554338	-0.00118101	-0.00236189	-0.000689687	-0.000943797	-0.00316506	0.000340752	-0.000573272	-0.00102557	-0.000805895	-0.00212738	-0.00117414	0.000760544	-0.00090334
b1151	-0.00120653	-0.000646822	0.000485675	-0.0018818	-0.000554338	-0.00118101	-0.00236189	-0.000689687	-0.000943797	-0.00316506	0.000340752	-0.000573272	-0.00102557	-0.000805895	-0.00212738	-0.00117414	0.000760544	-0.00090334
b1153	-0.00120653	-0.000646822	0.000485675	-0.0018818	-0.000554338	-0.00118101	-0.00236189	-0.000689687	-0.000943797	-0.00316506	0.000340752	-0.000573272	-0.00102557	-0.000805895	-0.00212738	-0.00117414	0.000760544	-0.00090334
b1154	-0.00120653	-0.000646822	0.000485675	-0.0018818	-0.000554338	-0.00118101	-0.00236189	-0.000689687	-0.000943797	-0.00316506	0.000340752	-0.000573272	-0.00102557	-0.000805895	-0.00212738	-0.00117414	0.000760544	-0.00090334
b1155	-0.00120653	-0.000646822	0.000485675	-0.0018818	-0.000554338	-0.00118101	-0.00236189	-0.000689687	-0.000943797	-0.00316506	0.000340752	-0.000573272	-0.00102557	-0.000805895	-0.00212738	-0.00117414	0.000760544	-0.00090334
b1156	-0.00120653	-0.000646822	0.000485675	-0.0018818	-0.000554338	-0.00118101	-0.00236189	-0.000689687	-0.000943797	-0.00316506	0.000340752	-0.000573272	-0.00102557	-0.000805895	-0.00212738	-0.00117414	0.000760544	-0.00090334
b1158	0.00246586	0.0130012	0.0298627	-0.00369253	-0.00746753	0.00874535	-0.00751531	0.0427369	-0.00896587	0.010443	-0.0134372	0.021538	-0.0172869	-0.00979482	-0.0135005	0.00310214	-0.052156	0.01894
b1159	-0.00120653	-0.000646822	0.000485675	-0.0018818	-0.000554338	-0.00118101	-0.00236189	-0.000689687	-0.000943797	-0.00316506	0.000340752	-0.000573272	-0.00102557	-0.000805895	-0.00212738	-0.00117414	0.000760544	-0.00090334
b1160	0.0149421	0.0029002	-0.0195603	-0.0317612	-0.00204874	-0.00569446	0.00232194	-0.00668303	0.0283359	-0.0261513	-0.012231	0.0210594	-0.00362025	-0.0259401	0.00701012	0.00794672	-0.00312049	-0.00936085
b1161	0.0149768	-0.00797996	-0.00760209	0.00315217	-0.0203387	0.011981	0.00169191	0.0257721	-0.0126625	-0.022549	-0.00538019	-0.0214163	0.0109564	-0.0103461	0.00182319	-0.00740798	0.00031941	-1.43729e-05
b1162	5.42147e-05	-0.00314451	-0.00820191	-0.00363222	-0.00139653	-0.00362327	0.000382322	0.0013912	0.00998693	-0.00440907	-0.0129724	-0.000379053	-0.00637539	-0.00803916	0.0096634	0.00746058	-0.00355162	-0.00879068
b1163	0.0108222	-0.00667644	0.00858798	-0.0188221	0.0182533	0.0249649	-0.02577	0.0205595	0.0605709	0.00683613	-0.00878768	0.031528	-0.0174499	0.00279787	0.016776	0.00539486	-0.00542979	-0.00397173
b1164	-0.00281095	0.00883801	-0.0174905	0.0144764	-0.0163394	-0.0455386	-0.0444823	0.003161	0.0187775	0.0125726	-0.025428	0.00487482	-0.0155733	0.010554	-0.0104624	-0.0506921	-0.00293542	-0.0324693
b1165	-0.00510138	-0.0126868	0.0108628	-0.002697	-0.0152916	-0.0400181	-0.0180215	-0.0254028	0.0137545	-0.0122607	-0.0432152	0.0323235	-0.0205002	-0.00332318	-0.0249149	0.0180712	-0.0131999	-0.00513233
b1166	0.0066895	-0.000955069	-0.00847304	-0.000331383	-0.00937266	-0.0302083	-0.0233114	-0.00353688	0.0182611	-0.0319307	-0.0320186	0.0279244	-0.0348138	0.0171952	-0.0300225	-0.0255012	0.0246158	-0.0314055
b1167	-0.00253437	-0.0116925	-0.0128333	0.0148185	-0.00718581	-0.0132415	-0.00982831	-0.00359864	0.0231876	-0.0293017	-0.00871358	0.0230742	-0.00359749	-0.0146583	0.00286924	-0.0362684	0.026163	0.0284823
b1168	0.000465483	-0.00210173	0.0146689	-0.00594827	-0.00613588	-0.00340678	0.0161512	-0.0140468	-0.0149655	-0.011182	-0.00781639	0.0049051	0.0115416	-0.0132957	-0.00159356	0.00155125	0.0265799	-0.0131405
b1171	-0.0129587	-0.00977953	0.0027777	0.00723367	0.00670979	0.000180293	-0.00179036	0.00666015	-0.00382694	-0.0159371	-0.0062292	-0.00228415	0.0117357	-0.00545036	-0.00767559	-0.00917559	-0.000356144	0.00108623
b1172	0.00471434	-0.00296149	0.00883682	0.0224544	0.00613726	-0.00554072	0.0103059	0.0163153	-0.0290903	0.00715771	-0.0428676	0.031646	0.0320889	-0.0189512	-0.0122397	-0.0163931	0.0200374	-0.055214
b1174	0.000546913	-0.0014077	-0.00488104	0.010654	0.00370878	-0.00542733	0.00191776	0.00279884	0.00520459	0.0132433	-0.00147995	0.00876531	-0.00579322	0.00261548	0.00162551	0.00141078	-0.00650563	-0.00721554
b1175	0.00162593	0.00215823	0.00450907	0.00411395	-0.00243282	-0.00598357	-0.00211784	0.00154739	-0.00221792	0.00507243	-0.00921397	0.00155625	0.00362294	0.00520995	-0.000199991	-0.00291423	-0.000243169	-0.00690223
b1176	0.000629648	0.00339125	-0.00116459	0.0136162	-0.0197948	-0.00164578	-0.00194667	-0.00313076	0.000659252	-0.00540571	0.000784059	0.000943829	0.0020155	-0.00400304	0.0047963	0.00322178	0.00305725	-0.00459823
b1177	0.0014069	-0.00590879	-0.0118551	0.0064339	-0.01784	0.00088633	0.0014746	0.00887472	-0.00175163	0.00588496	-0.0059751	0.0241688	-0.00839726	-0.000388044	0.00668151	-0.000866456	-0.00639399	-0.0096691
b1178	0.0267299	-0.026975	0.132946	0.00979775	-0.00779766	-0.00412832	0.0189052	0.0151999	-0.0143775	0.0195763	0.0257668	-0.0153736	0.00224215	-0.00521779	0.0137916	0.00686967	-0.0244327	0.0129983
b1179	-0.00256329	0.00355054	-0.0102305	-0.000621037	-0.0119946	0.00104874	-0.00758073	0.00450982	-0.00380716	-0.00149556	-0.00277675	0.00383547	0.00130972	-0.00503449	0.000180696	-0.00404922	0.00438237	-0.0153236
b1180	0.000706217	0.000985562	-0.00164811	-0.00805924	-0.00640808	-0.000436027	0.00525669	-0.00454165	-0.00548101	0.011678	-0.0119052	0.0129053	-0.00261329	0.00325798	0.00444229	-0.00202583	-0.00768758	0.00572115
b1181	-0.00817791	-0.00119272	0.0012614	-0.00035014	-0.0335326	0.00115041	-0.0112467	-0.00404733	-0.00381887	-0.00419385	-0.00483159	-0.00979524	0.0178012	-0.0133402	0.00723807	-0.00378526	0.00234719	-0.00481396
b1182	-0.00120653	-0.000646822	0.000485675	-0.0018818	-0.000554338	-0.00118101	-0.00236189	-0.000689687	-0.000943797	-0.00316506	0.000340752	-0.000573272	-0.00102557	-0.000805895	-0.00212738	-0.00117414	0.000760544	-0.00090334
b1183	0.00734601	0.00284156	-0.0102327	-0.00636937	0.00782895	0.00644247	0.00232522	-0.00118147	-0.00232944	-0.00564989	0.0197087	-0.00133379	0.00230365	0.0022292	0.00914719	-0.00564128	-0.0180234	-0.0183698
b1184	0.00408971	0.00795283	-0.00633307	-0.00227835	0.00180406	0.00102242	-0.00523679	-0.00126675	0.00193754	0.00256167	0.00853566	0.00400652	-0.0150578	0.00169435	0.00366118	0.00233163	-0.0252145	-0.00829031
b1185	-0.00325541	-0.0077499	-0.00537178	0.00294024	0.00269413	-0.00531113	0.000433098	0.000207708	-0.00279898	0.00286053	-0.00347619	0.0180038	0.00442719	-0.00232628	-0.00627291	0.00146738	-0.00373815	0.00256877
b1186	0.00186356	0.00320709	-0.00157062	0.00506202	-0.0188759	-0.00337774	-0.00726211	0.00619614	0.00704773	0.00414382	-0.00808132	0.00417657	-0.00424626	0.0185062	0.0126761	0.00236439	-0.000576315	-0.00440989
b1187	-9.40432e-05	-0.0044249	-0.00567919	0.00646962	0.0158233	0.00601437	0.00543068	-0.0022554	-0.00200924	-0.00180553	-0.00163984	0.00202822	-0.00300563	-0.0122371	-0.00485812	0.00895608	0.0138127	0.00219162
b1188	-5.39378e-06	0.003441	-0.00471787	0.0150196	0.0129267	0.0109545	0.0181826	-0.0167467	-0.00236028	0.0066665	-0.00701365	0.0181788	0.0105666	0.00164947	0.0339686	0.0116734	0.0122574	-0.00425354
b1189	-0.00816782	0.074874	0.0150504	-0.0192756	0.0161312	0.00254067	0.0155004	-0.00976934	0.0815003	0.00310124	-0.0245784	0.00234372	-0.0116392	0.0142996	-0.00220499	0.0125784	0.00159279	-0.00342244
b1190	-0.00467951	0.070083	0.00836692	-0.0154722	-0.00699705	0.000246565	0.0109872	-0.00303075	0.0638282	0.00852329	-0.0291705	0.00870445	-0.00807205	0.0144486	-0.00307267	0.0197675	0.00388358	-0.00998027
b1191	0.00320385	-0.00122429	0.00657701	-0.00532116	-0.00265248	-0.00186227	0.00154161	0.00207917	0.00157867	-0.00185639	-0.00752887	0.00574288	0.00189063	0.00585011	0.0134285	0.00481229	-0.00146809	-0.00585451
b1192	-0.0026906	-0.00431515	-0.00683276	0.00760908	0.014473	-0.00753932	0.000986378	-0.0109133	-0.00607704	0.00409746	0.00565414	-0.00224147	0.0103094	0.00498138	0.00773331	-0.000721463	0.00815997	-0.00316035
b1193	0.00067815	-0.0108491	-0.00981916	-0.000314594	0.00116994	-0.00192391	-0.0146828	-0.00352446	0.00105901	-0.00628771	-0.00436823	-0.0027257	0.00648528	-0.0029862	-0.0027416	0.00876926	0.00772817	-0.00327801
b1194	-0.00288994	-0.00369906	-0.00279809	0.010761	-0.00286833	-0.0065836	-0.0185055	-0.0200586	0.0145201	0.00866045	-0.0241747	-0.00408724	-0.00509738	0.00680042	-0.000736095	0.000889633	0.0159536	-0.0253518
b1195	-0.0058541	0.00241123	0.00489651	0.041343	0.0187467	-0.00677158	0.0262693	-0.00297649	0.0372298	-0.0112861	0.00562466	0.0184128	-0.0175562	0.0232706	0.0390268	-0.0107912	-0.0269376	-0.0224451
b1196	-0.0013834	0.0192752	-0.000275322	0.0166556	-0.00282999	0.00933709	0.0119331	-0.0208657	0.00218521	-0.00388614	-0.00414634	-0.0225474	0.0382689	-0.0314706	0.00112691	-0.00665591	-0.00371405	0.00765518
b1197	-0.00410714	0.0122998	-0.00786936	0.045968	-0.0116801	-0.00405498	-0.0119143	-0.00189813	-0.00514893	-0.0121506	-0.0114073	-0.00245586	-0.0259042	-0.0220612	0.0264761	0.000219145	0.0140066	-0.0173573
b1198	-0.00412097	0.0131087	-0.0108193	0.0156579	0.00453394	0.0140773	0.0427695	0.00487713	-0.0174031	0.024417	0.0140826	0.0196705	-0.05891	-0.0331004	0.0130108	-0.00396359	0.00548544	-0.0130247
b1199	-0.0053881	0.0115608	-0.00659191	0.0185739	0.00606149	0.017118	0.0455432	0.00729975	-0.0184616	0.0148438	0.00597352	0.0225654	-0.0588584	-0.0531051	0.0135859	-0.00520237	0.00564773	-0.0169108
b1200	-0.00715297	0.0117905	0.00239212	0.0195198	0.00872247	0.0111168	0.0467303	0.0111249	-0.0183376	0.0193513	0.00473501	0.0204332	-0.0544751	-0.0438267	0.0191471	0.00237782	-0.00784657	-0.0155643
b1201	0.000344832	0.00336027	-0.0054728	-0.00568184	-0.0160255	-0.00578633	-0.00683899	-0.0022741	-0.0066597	-0.00287024	-0.00323139	-0.00335433	0.00362946	-0.00807392	0.00568451	-2.48324e-05	-0.00491657	0.00688271
b1202	-0.00265018	0.00531282	-0.00140085	-0.00335965	-0.00220897	0.00407194	-0.00240175	-0.00336523	-0.00339273	-0.00868482	0.00427433	-0.00711753	-0.0103579	0.00224488	0.0018322	-0.00604465	-0.00346882	0.00695824
b1203	-0.00240625	-0.00851845	-0.00517805	0.00116407	0.00879583	-0.00453034	-0.0112825	0.00168096	-0.0080534	-0.00306751	-0.00111	-0.0056885	-0.00641725	-0.0175557	-0.00723657	-0.00325777	0.0013354	0.00272914
b1204	-0.00612333	-0.00401453	-0.0126786	-0.00211486	0.00055429	-8.35518e-05	-0.00855943	-0.0169307	-0.0113409	-0.0109192	0.0203337	-0.0100532	-0.000925481	-0.0173481	-0.00368951	4.03451e-06	0.00604233	-0.000975943
b1205	-0.0107256	0.0049799	0.00673466	-0.0170504	-0.00203656	-0.0170684	0.0419029	0.0136881	-0.00427564	-0.0053038	-0.0153351	-0.018512	0.0141806	0.0303695	0.0181103	-0.017918	-0.0011672	0.000129541
b1206	0.00101105	-0.00149683	-0.0143838	0.0223123	-0.00446832	-0.0168909	0.000744405	-0.0027666	-0.00312152	0.0153197	0.0132808	-0.00449739	0.00207789	0.0231942	-0.00220772	0.00354303	-0.00313673	-0.00255268
b1207	0.000748875	-0.00251776	-0.0100539	0.00758903	-0.0156357	-0.00717168	-0.0013119	-0.00513373	0.00529153	0.00388044	0.0141512	0.00153442	0.00585608	0.0174772	-0.00111014	0.00279556	-0.00621218	-0.000955804
b1208	-0.001031	0.0077665	-0.00452563	0.00619509	-0.0117113	-0.0162571	-0.0152869	-0.00965487	-0.00571217	-0.0037143	0.00721255	-0.00732766	0.00728229	0.00321432	0.00212767	-0.00347381	-0.00419451	-0.00660244
b1209	-0.000401216	0.00119033	0.0115219	0.00146566	-0.00234102	0.00108327	-0.00730051	0.00366584	-0.00313812	-0.0140318	-0.00319947	-0.00770754	0.000429479	-0.00512309	0.0091306	0.0165496	-0.00411454	-0.00058224
b1210	-0.00612117	-0.00395109	-0.0077312	0.00564395	0.000410405	-0.0112244	0.00649698	-0.00804773	-0.01381	0.000416053	0.00335749	-0.00202803	0.0075637	0.012654	0.00124521	-0.00180851	0.000370811	0.00432414
b1211	-0.00782383	0.00615001	-0.0141125	0.00992603	0.00702732	-0.014694	-0.00539298	-0.00417983	-0.0100165	0.0105124	-0.000610581	-0.00838656	0.00038729	0.00468372	0.00745101	-0.00267166	-0.0108442	-0.00755838
b1212	-0.00588321	0.00227449	-0.0102683	0.020537	0.00678855	-0.0132978	0.00027113	-0.0063352	-0.00723282	0.0130801	0.00157606	-0.00300255	-0.00231174	0.0158486	0.00547252	0.00469402	-0.024295	-0.0143889
b1213	-0.00571753	-0.00346814	-0.0181074	0.00510471	0.000348938	-0.00938376	0.0021664	-0.00253954	-0.00455759	0.0171079	-0.0231052	-0.00641976	0.00332693	-0.00384002	0.000290681	0.00376591	-0.00872842	-0.00854691
b1214	-0.00757486	-0.00265567	0.000348697	0.0145652	0.00512867	-0.002069	-0.0037891	-0.00104603	-0.00407976	0.0385996	-0.00869535	-0.00157214	-0.0042353	-0.00686955	-0.0035229	-0.00615775	0.00648655	-0.00631393
b1215	-0.00177077	0.00235253	-0.00258193	0.0092433	0.00402484	-0.00661619	0.00766748	-0.006385	-0.00612106	0.0314612	0.0112641	-0.00686518	-0.0123326	-0.0056671	-0.004255	-0.00465017	0.00274497	-0.00539478
b1216	0.00260429	0.00036397	0.00662832	-0.00636525	0.0157609	-0.0161043	-0.0239159	0.00581277	0.00215874	0.00508726	-0.00128519	0.00791459	-0.00651245	-0.0053866	0.0150408	-0.000837162	-0.00779976	-0.0125426
b1217	0.00892322	0.00546326	-0.0065803	0.022801	0.00848299	-0.00432024	0.00641998	-0.00965147	0.00520705	-0.016977	-0.0116839	0.00909249	0.0022588	0.00491443	0.0269103	0.003744	0.0131248	-0.0133066
b1218	0.00296775	0.000701919	-0.00950739	-0.00088894	0.0012226	-0.0107142	-5.81898e-06	-0.00795492	-0.0119605	0.024171	-0.00948343	0.0121502	0.00193282	-0.0130707	0.00207284	-0.00326693	0.0177735	-0.00334003
b1219	-0.00334543	-0.00228235	0.00732952	-0.0034733	0.00918324	0.00103027	-0.000962713	0.00581353	-0.00984696	-0.0055612	-0.0092402	0.0184518	-0.0116161	-0.00218554	-0.00128894	0.0052736	-0.00941948	0.0210627
b1220	9.70557e-05	-0.00657581	0.00898975	-0.0118835	-0.00065799	-0.0092507	0.000750105	-0.000657997	-0.00347506	-0.00785515	-0.0120057	-0.00810973	0.00629003	0.00857771	0.0120817	-0.00627787	0.0274264	-0.00524917
b1221	0.00953803	0.00827387	0.00649407	-0.00661417	0.0039648	-0.0168721	0.0164677	-0.0107278	-0.00306521	0.00906299	0.00186701	0.00164526	-0.00591938	-0.0140922	0.00782388	0.00631486	-0.00357864	-0.00497874
b1222	0.00364863	-0.00461767	-0.00266991	-0.0160486	-0.00909385	-0.00355405	0.0135737	-0.001708	-0.00504494	0.000644719	-0.00275375	0.0037805	-0.00172333	-0.0114216	0.0027716	0.00245928	0.00496025	0.00800245
b1223	0.00555068	0.000339758	0.000680926	0.000290084	-0.00511538	0.00101562	0.106009	-0.0144775	-0.00223651	-0.00526549	-0.0014372	-0.00513837	-0.00833947	0.0210456	-0.00649631	-0.00484193	-0.00566754	0.0202473
b1224	0.000252328	0.00702717	-0.00378506	-0.00305122	-0.011039	-0.00242218	0.0797812	0.00265377	0.00527873	-0.0102168	0.00202202	0.00541032	-0.0170669	-0.00573426	0.00207003	-0.00250701	-0.00430292	-0.00164713
b1225	0.0142137	0.00319451	-0.0160399	0.00626877	-0.00227597	-0.0117934	0.0526901	-0.000444076	-0.0140685	0.000551228	-0.00703242	0.007871	-0.0137591	0.0143602	-0.00979515	0.00436247	-0.00885159	0.00479669
b1226	0.0137123	0.0011685	-0.0348596	-0.000903596	-0.0124463	-0.0303662	0.0397512	0.00624772	-0.0221266	0.00675028	0.0129657	0.0133217	-0.00639121	-0.00876028	0.00198906	0.0163489	-0.0122352	0.0140654
b1227	0.00578415	-0.00859268	-0.0332355	-0.0079085	-0.0108654	0.0144661	0.0430008	0.00285807	-0.000144193	0.0214351	0.0317569	0.0101699	-0.0333423	0.00880003	-0.00631462	-0.00697074	-0.0330523	0.00682148
b1228	-0.00120653	-0.000646822	0.000485675	-0.0018818	-0.000554338	-0.00118101	-0.00236189	-0.000689687	-0.000943797	-0.00316506	0.000340752	-0.000573272	-0.00102557	-0.000805895	-0.00212738	-0.00117414	0.000760544	-0.00090334
b1229	-0.00120653	-0.000646822	0.000485675	-0.0018818	-0.000554338	-0.00118101	-0.00236189	-0.000689687	-0.000943797	-0.00316506	0.000340752	-0.000573272	-0.00102557	-0.000805895	-0.00212738	-0.00117414	0.000760544	-0.00090334
b1232	0.000765362	0.00260346	0.000590217	-0.00797156	-0.0141178	-0.00162947	-0.0112886	0.0054562	-0.00636257	-0.0060359	-0.00668736	-0.00448857	0.0042171	0.00397513	-0.0064272	0.00110189	-0.0183757	0.00209805
b1233	-0.00137369	-0.011411	-0.00488219	0.00204721	-0.00397136	0.00766265	-0.000674194	-0.011731	0.000231332	-0.00405164	0.00557332	0.0110894	0.0027623	-0.00168441	0.00664399	-0.00144278	-0.00848154	-0.00677137
b1234	-0.00429764	-0.00561254	-0.00905216	0.00525473	-0.00884831	-0.00163338	-0.00219321	-0.00988523	-0.00563627	-0.0037106	-0.0103461	0.00307926	-0.00152999	-0.00981698	0.00337583	0.00699177	-0.0147024	0.00571573
b1235	-0.00598391	-0.00691385	-0.00919101	0.0105798	-0.00517353	-0.00226769	-0.0085899	-0.0156754	-0.00183229	-0.015068	-0.00950466	0.000633331	-3.36989e-06	-0.00787874	0.00785425	0.00689066	-0.00587544	-0.000787683
b1236	-0.00357374	-0.00575785	0.0106676	0.00198778	-0.00418345	0.00308946	-0.00467936	-0.0075181	-0.00796763	0.00703368	-0.00565522	0.00542248	-0.00147967	0.00330469	-0.00646094	-0.000336999	-0.00498064	0.00221041
b1237	0.000593221	-0.00316602	0.00927127	-0.00375646	0.0170471	0.00869278	-0.00739375	0.00721687	-0.00442999	0.00358019	-0.00511651	-0.00190193	-0.00231161	-0.00781283	0.00617427	0.00288227	0.00145627	-0.00267728
b1238	-7.8244e-05	-0.00788528	-0.0066597	-0.00257878	-0.0289225	0.00798311	-0.0119994	0.0079145	-0.0102323	-0.0037132	0.0114368	0.0167187	-0.0146397	-0.0134236	0.00977996	-0.00366094	0.00698601	0.007931
b1241	-0.00069924	0.00359571	-0.00832254	0.0012414	0.0101243	0.0238053	0.0537352	0.0110818	-0.0307918	-0.0129219	0.0125368	-0.0114173	-0.02651	0.00112896	0.021062	0.00386974	-0.00303259	0.00420551
b1242	-0.0125554	0.0334967	-0.00980774	-0.0174184	0.0128334	0.00196563	0.011952	-0.00481332	-0.00605855	-0.0022914	0.018056	-0.0144975	-0.00780989	-0.0160399	0.00876451	-0.0117255	-0.00800981	0.00151825
b1243	-0.0182575	0.0494048	-6.95036e-05	0.00638178	0.0221936	0.0130545	-0.0139483	0.00839586	-0.014321	0.00229729	0.00163454	0.00865886	-0.000872444	0.000383632	-0.00598312	-0.0230303	-0.0184002	0.0084936
b1244	-0.0298107	0.0523873	-0.0198753	-0.000241701	0.00267787	0.00539405	-0.0100162	0.0226579	-0.00592252	0.0003275	0.00362851	-0.00809806	0.00522461	0.00683623	-0.00295706	-0.012236	-0.0266862	0.0142538
b1245	-0.029127	0.0513002	-0.016387	0.00633474	0.00501772	-0.00148572	-0.00545752	0.022067	0.000580549	-8.77862e-05	0.00909467	-0.0107413	0.000548349	0.0133048	0.00531261	-0.0203464	-0.0238331	-0.00738607
b1246	-0.0276787	0.0512629	-0.0138442	0.0132629	-5.92765e-05	0.00244233	-0.00379713	0.0169987	-0.00387958	-0.000265054	-0.00326208	-0.00649633	0.000474022	0.00597441	0.00195903	-0.0105122	-0.0189125	0.000587056
b1247	-0.0219292	0.0468671	-0.00169874	0.00928082	0.000251665	0.000178318	0.0020614	0.0237698	-0.00177906	-0.000781714	-0.00130723	-0.00325905	0.00363942	0.00661376	-0.00263503	-0.00951243	-0.00890162	-0.0110663
b1248	0.00251694	-0.0105091	0.00106985	-0.00505449	0.0110226	0.000865771	-0.00546825	-0.0045944	-0.00645973	-0.000110763	0.0122259	-0.00113489	-0.00406965	-0.00975711	0.00539878	0.00368653	0.0158781	0.00125429
b1249	0.00111722	0.00183022	-0.00191709	0.0032282	-0.0114635	-0.00730976	0.00221834	-0.00220465	-0.00018877	-0.000712245	-0.000208218	-0.0033529	-0.000469927	0.00132778	0.0112145	0.00239812	0.0101235	-0.00150228
b1250	0.00120822	0.00862672	0.00100124	0.00344631	-0.012896	0.00178227	-0.0103935	0.010534	-0.00499499	-0.0118833	-0.0114658	-0.000817444	-0.00365985	-0.00268719	0.00743063	-0.00238899	-0.00555502	0.00158905
b1251	0.0115264	-0.0204541	0.0246299	-0.0225812	0.00358475	0.0100639	-0.00976873	0.0144517	-0.00873939	0.00550014	-0.0074085	0.0182216	-0.0206888	0.0204656	-0.000447499	0.00313196	-0.00479543	0.0261299
b1252	0.0803655	-0.0123617	-0.0133311	0.0031319	-0.0110424	0.000369557	0.0161269	0.006359	-0.00540957	0.00399241	-0.0198339	-0.0313202	0.0143651	0.018781	-0.00802466	-0.00722055	0.00256093	0.00815485
b1253	-0.00997899	-0.00226592	-0.00525572	-0.00441944	-0.00876073	0.0112743	-0.0135635	0.00400616	-0.00825431	-0.00231542	-0.00123429	0.00963253	0.00286144	-0.00939924	-0.00838469	0.00843732	0.00307417	-0.00365485
b1254	-0.00382493	0.000952333	-0.00691674	0.00402895	-0.000641845	-0.00621802	-0.0153523	-0.00451969	-0.000972381	0.00213993	-0.00981686	-0.00526575	0.000178459	0.0123333	-0.00857081	0.002182	-0.00239847	-0.00462413
b1255	0.00132959	-0.00136293	-0.0182612	0.0103869	0.0119828	-0.0055733	-0.00801371	-0.00240521	-0.00317412	-0.00965618	-0.0104916	-0.00517311	0.00926982	-0.000241881	-7.32731e-05	0.0151841	-0.0043315	-0.00630121
b1256	-0.0099143	0.0430062	-0.00751374	0.0138165	-0.00952082	-0.015731	0.0982638	0.0350973	0.0037259	-0.00902939	0.0102215	-0.0199435	-0.00471735	0.0137607	-0.0141658	-0.0211993	0.0389879	-0.0121647
b1257	0.00770971	-0.0225199	-0.0056574	0.00618646	-0.0208123	0.00505093	0.0028692	0.0246344	-0.0135767	-0.00825174	0.00999355	0.0142814	0.0193109	-0.0266562	0.0334263	0.0056248	-0.00171144	-0.0170935
b1258	0.00669856	-0.0140483	0.0283362	0.0299983	-0.0108821	0.00126769	0.000512055	0.0159489	-0.006776	-0.027359	-0.0131749	0.0207624	-0.0204637	-0.021183	0.0446631	-0.0283925	-0.0216966	-0.0241057
b1259	0.00774916	-0.00268649	-0.0201754	0.0483808	-0.0208419	-0.0242126	0.00915253	-0.0271291	-0.017289	0.0126323	0.0109603	0.00789898	0.0544546	-0.0290986	0.0595956	0.00894188	0.026913	-0.02466
b1260	0.016066	-0.0151972	0.00598609	-0.00275058	0.0151842	-0.0162441	0.0180176	0.0282373	0.0159774	-0.0198143	0.00440461	0.023331	-0.00995813	-0.0298306	-0.0322221	-0.00315266	0.00995293	-0.0304169
b1261	0.0177148	-0.00947224	0.00343135	-0.00143421	0.0151294	-0.0241611	0.0148434	0.0275281	0.0182529	-0.0274611	0.0041258	0.023073	-0.0038222	-0.0293255	-0.0308109	-0.00544229	0.0148299	-0.0294296
b1262	0.015783	-0.0136361	0.00177697	0.00466221	-0.00211192	-0.0366785	0.0107153	0.0164578	0.0243229	-0.0306184	-0.00642373	0.0204585	0.00775571	-0.0130791	-0.033606	-0.00826534	0.0166804	-0.0215415
b1263	0.0224175	-0.00964448	-0.0112634	0.00127497	0.00900733	-0.0409106	0.0172165	0.0156534	0.016291	-0.0363247	-0.000875584	0.0189124	-0.012651	-0.0104022	-0.0423942	-0.0108277	0.0137548	-0.0108414
b1264	0.0243058	-0.00941489	-0.0182814	0.0100182	0.0208227	-0.0577973	0.00882333	0.0209847	0.0207823	-0.0434535	-0.00125676	0.0252813	-0.0160745	-0.00732065	-0.0440507	-0.0138001	0.0101634	-0.0150174
b1265	-0.00120653	-0.000646822	0.000485675	-0.0018818	-0.000554338	-0.00118101	-0.00236189	-0.000689687	-0.000943797	-0.00316506	0.000340752	-0.000573272	-0.00102557	-0.000805895	-0.00212738	-0.00117414	0.000760544	-0.00090334
b1266	-0.00028009	0.000474947	-0.00237289	0.00608121	0.00235726	-0.00845808	-0.00988988	-0.0100508	-0.00658943	-0.00742031	0.000234107	-0.000799562	0.000476791	-0.00641395	-0.00292699	-0.00359804	0.000506709	0.00201005
b1267	-0.00193518	-0.00548441	0.00388787	-0.0130312	0.00778814	-0.00553534	-0.000876408	-0.00804169	-0.00664612	-0.00556934	0.00949975	-0.00184101	-6.15725e-05	-0.0072195	0.00700333	0.00536215	-0.00164764	-0.00036673
b1268	-0.00120653	-0.000646822	0.000485675	-0.0018818	-0.000554338	-0.00118101	-0.00236189	-0.000689687	-0.000943797	-0.00316506	0.000340752	-0.000573272	-0.00102557	-0.000805895	-0.00212738	-0.00117414	0.000760544	-0.00090334
b1269	-0.00852037	0.00140301	0.0014035	-0.00824475	-0.00414036	-0.00925812	0.000616552	0.00547426	0.00496519	-0.000806238	-0.00318244	-0.00170444	-0.00455505	-0.00963233	-0.00423878	-0.0041737	-0.0045179	0.00702657
b1270	0.00130219	0.00674077	0.00726786	0.00234666	0.00373276	0.00312341	-0.00842054	0.00638647	-0.00383518	-0.000875801	0.00420399	0.0111566	-0.00778283	-0.00440381	0.00301612	0.00655551	0.00135609	-0.000766282
b1271	-0.00340637	-0.00214325	-0.00885307	0.0051994	-0.00463387	0.00055099	-0.00622739	0.00616689	0.000167814	0.0083852	0.00691462	0.0122166	-0.00190871	0.00723915	0.00320793	0.00994847	0.00462436	0.00198652
b1272	-0.00156936	-0.00942538	-8.25129e-05	-0.0105532	0.015432	0.0077358	-0.0059581	0.00911803	-0.00732882	0.00269497	-0.0027929	-0.00565354	0.00437745	-0.0016076	-0.00294242	0.00390954	0.00481153	0.00940802
b1273	-0.00199151	0.0233266	-0.00545057	0.00891664	0.0262926	-0.0175321	-0.00937666	-0.0102557	-0.0178562	-0.0061089	0.000191955	0.000666054	-0.0143841	-0.0310794	0.00438976	-0.0192038	-0.023791	-0.00801954
b1274	-0.00186482	0.00307217	0.00724758	-0.000246799	-0.0181896	0.00479953	-0.0179587	0.00318233	-0.00462345	-0.00610832	-0.00448742	0.0035386	0.000645879	-0.00873478	-0.00270571	0.000458375	0.0109628	0.00555379
b1275	0.0021363	0.00524306	-0.00981867	-0.00648952	0.00147103	-0.00913881	0.00194466	-0.000655986	0.00609694	-0.00283042	0.00191953	0.0406269	0.016835	-0.00638468	0.00551476	-0.00687961	-0.0200734	-0.010167
b1276	-0.0286108	0.00221729	0.014155	-0.00481142	-0.0102498	-0.00861184	-0.0141203	-0.00125751	0.0411239	0.0389513	-0.00868258	-0.0129629	-0.00494696	-0.025607	0.0133477	-0.00234354	-0.0073332	-0.007499
b1277	-0.00295752	-0.00681411	0.00805967	-0.00139991	0.0149725	0.000384667	0.00329931	-0.000993928	-0.0035749	0.0434899	-0.00357086	0.00418933	-0.0224602	-0.00911677	-0.00220376	-0.00406942	0.000317874	-0.000725677
b1278	0.00042043	-0.0110758	0.00485555	-0.0118195	0.00197732	-0.00883797	-0.0035926	-0.000867738	-0.0207881	-0.00207513	-0.0147676	0.00185686	0.00312781	-0.00786383	0.00405843	0.00258743	0.0092091	0.0220446
b1279	-0.00183458	-0.00352165	-0.00223576	0.00271362	0.000191595	-0.00612706	-0.00178723	0.0090832	-0.00564205	0.0039293	-0.00714943	-0.00102318	0.0098143	-0.00332603	0.00843609	0.000716392	0.0162374	-0.00321762
b1280	0.00100589	-0.00449415	0.00338934	-0.00310412	-0.00242021	0.000412475	-0.00452885	-0.000673967	-0.00817152	-0.000836381	-0.0109141	0.00274447	-0.000575463	0.004807	0.00339784	0.0079869	0.0079714	0.00765422
b1281	0.000623847	-0.000801572	-0.00433713	0.0022686	-0.0277273	0.000972501	-0.00331251	0.00182225	0.00103771	0.00166174	0.0111553	0.00442923	0.00394877	0.00450986	-0.00884007	0.00127291	0.00397191	0.00189503
b1282	0.00265143	0.00213875	-0.0013644	0.0130756	-0.00484246	0.0170422	-0.00693565	-0.00335214	0.00774011	-0.00197528	0.0115802	-0.00723954	0.0196237	-0.000273819	-0.0163892	-0.005024	0.00199429	0.000978266
b1283	-0.00859154	0.00818258	0.0164504	-0.00275631	0.0258163	-0.0206046	0.00165363	0.0157177	-0.00860027	-0.0213984	0.00151861	0.0012231	-0.000644931	0.0298781	0.028345	-0.0153083	0.0113482	-0.0164428
b1284	0.00361188	0.0141734	0.00692126	0.00908254	0.0107654	0.0128137	0.0113391	-0.0050885	0.00402904	0.0100844	0.00303113	-0.00416999	0.0122872	0.0145986	-9.11307e-05	-0.00380001	-0.00219162	-0.0026821
b1285	0.00293103	-0.00836347	0.0104757	-0.0226031	-0.0189554	0.021906	0.0207454	0.0240753	0.011353	-0.0195308	-0.0125146	-0.0116342	-0.0063354	-0.00697631	0.0160103	-0.00342069	0.0053306	-0.0047156
b1286	0.00118466	0.00470961	-0.0085329	0.00493079	-0.00346653	-0.00177075	0.00396614	-0.00203168	0.0148948	0.00359786	0.0122923	0.0328838	0.0228596	0.0126916	0.00149257	0.00379868	0.00446641	-0.011325
b1287	-0.000864053	0.00465465	-0.0233555	-0.024307	0.0136945	0.00373328	0.00882908	-0.00124051	-0.000754501	-0.0039686	0.0200647	0.0704739	0.0675818	0.0159275	0.0258723	0.010758	0.00428378	-0.0141576
b1288	-0.00314354	-0.00892433	0.00392909	-0.00421189	0.00550596	-0.00496457	-0.00624374	0.00269341	-0.00432059	-0.00646778	-0.00459782	0.00462558	0.00215576	-0.00987795	-0.00195265	-0.00721864	-0.00152847	0.0105581
b1289	0.00152262	0.00373284	0.00138972	-0.0335804	-0.0128869	0.0135487	0.00638855	-0.0136988	-0.00654321	0.0179366	0.0110376	-0.00346636	-0.00110638	-0.0177185	-0.0132538	0.0010643	0.0219665	-0.00402289
b1290	-7.93479e-05	0.00826472	-0.00129813	0.00910543	-0.0119363	-0.00931933	0.00674674	-0.00610718	0.00746399	0.00381323	-0.0141448	-0.0151811	0.011366	0.00116262	0.00265787	0.00236708	-0.0100062	-0.0158759
b1291	-0.00291035	-0.00152991	-0.00217531	-0.00935963	-0.0187839	0.000481946	-1.86216e-05	0.00700914	-0.00214043	0.00511613	-0.00556214	-0.00987576	0.00602897	-0.00120826	0.000862474	0.00956932	-0.00531889	0.00840492
b1292	-0.0044381	0.00287828	0.00296943	-0.0107239	-0.0125356	-0.00125388	-0.0034446	0.0149258	-0.00356966	0.0068054	-0.00536583	-0.0189834	0.0043287	0.0062475	0.0032505	0.00610625	-0.00506536	0.0103158
b1293	-0.00442645	-0.00523417	-0.00368482	-0.00225216	-0.0147758	0.00792096	-0.00300428	0.00371588	0.000946982	0.00312317	-0.000790969	-0.013089	0.0148967	0.0052378	0.0113269	0.00124226	0.00672377	-0.0123752
b1294	-0.00461857	-0.00312923	-0.00124586	-0.00367193	-0.0107923	0.0031378	-0.0123157	0.0106209	-0.00260834	-0.0091475	-0.00244061	-0.0164399	0.0102825	0.00340988	0.00575575	0.000829906	-0.0146284	-0.00595204
b1295	0.00574603	0.00192259	-0.0124605	0.00941515	0.0142265	0.0287534	-0.0046577	-0.00400868	-0.0144925	0.00731311	0.00255365	-0.0012063	0.0150537	0.00322037	0.00359706	0.0216957	0.00859692	0.00634586
b1296	0.00196143	-0.00100204	-0.0004369	-0.0239237	-0.0161812	0.00447103	0.0024552	0.00468412	0.0422903	0.0233883	0.0158021	-0.00871922	-0.0056516	0.00289848	-0.00923429	0.0165963	-0.00699763	0.00508277
b1297	0.00946087	0.000323724	-0.00142206	-0.00949732	0.000449266	0.00582635	-0.00667734	0.012177	0.0792277	0.00660905	0.0066211	0.00153362	-0.0045802	0.000263492	-0.0106354	0.0130069	-0.00780747	0.00481353
b1298	0.00544093	0.0123732	-0.00284729	-0.0215446	-0.00880824	0.00021125	-0.00577107	0.0179771	0.0579515	0.0108352	0.000414372	-0.00555365	-0.0122979	-0.00810125	-0.00144057	-0.00543635	0.00836266	0.010378
b1299	0.00494269	0.0121061	0.000912851	-0.0161242	-0.00812433	-0.00778378	-0.00487011	0.0060779	0.0326185	-0.00341131	0.000463974	-0.00373575	-0.00711044	-0.016573	-6.04734e-05	-0.00763915	0.0160435	-0.00432751
b1300	0.00731479	0.0127198	0.00678559	-0.012561	0.00130435	0.00024152	0.0120939	0.000194718	0.033226	-0.0125858	-0.00679509	0.0238533	-0.0168293	0.0114182	-0.0172448	0.011364	-0.00825023	0.00290759
b1301	0.00670233	0.0130007	-0.00126018	-0.0086777	0.000693529	0.0104026	0.00431907	-0.002004	0.0313709	-0.0178226	0.00694435	0.00995856	-0.0242292	-0.00165124	-0.00584924	0.00151282	-0.0188705	0.0066584
b1302	-0.000884812	0.00228866	0.0212289	-0.0107858	-0.00568456	0.0101247	0.00193772	0.0101317	0.0242452	-0.0146259	0.00551332	0.00707955	0.00780179	-0.027551	-0.00752226	0.000452679	0.00688929	0.00142257
b1303	0.00712349	0.00773898	0.00621479	0.0148144	0.0289772	0.00601047	0.00959925	-0.00836398	-0.00665225	9.41889e-05	-0.0160853	-0.00405964	0.011379	0.000586884	0.00511099	0.0144863	-0.0107508	-0.00114651
b1304	0.000225984	-0.00869358	-0.00410654	-0.00508682	0.0743913	0.0102273	-0.0011472	0.0195522	-0.0070171	-0.00911661	0.0123819	0.00307055	0.01227	-0.0303693	0.0037753	0.00637734	-0.0134431	0.00557042
b1305	-0.0028939	0.00722678	-0.0173282	-0.0134259	0.0646937	-0.00421455	-0.00715391	0.00831815	0.00140094	-0.00902878	-0.00183505	-0.00568657	0.0120379	-0.00068814	0.000751804	-0.0175547	-0.0247546	0.00467081
b1306	-0.00617874	-0.00509117	-0.000755381	-0.0115615	0.0442823	0.00242061	0.00040179	0.0122463	-0.00735852	0.0169323	0.00059872	0.000558992	0.00905442	-0.0212877	-0.00323455	-0.00169149	0.0314148	0.0194155
b1307	-0.011249	0.00113549	-0.00545648	-0.0166709	0.0303197	-0.0166097	0.00400954	0.0204867	0.00632764	0.0079747	-0.0101193	-0.00188125	0.0134602	-0.0164775	-1.15808e-05	-0.00216759	0.00141515	0.0260415
b1308	0.00555697	0.00589688	-0.001527	-0.00848181	0.0350489	0.00540192	0.0209761	0.00933252	-0.0207004	-0.000234705	-0.020706	0.00871344	-0.00399346	-0.0023422	-0.00395575	0.00366234	-0.00949938	-0.00185603
b1309	-0.00339671	-0.00534568	-0.00370283	0.00531128	0.00544158	0.00580067	0.00756391	0.00752672	0.00205864	-0.00419781	-0.0126276	-9.92324e-05	-0.015659	-0.00528749	0.00836841	-0.00981923	-0.00971357	0.016692
b1310	-0.00302829	-0.000400077	0.00450139	-0.021785	0.00160197	-0.00703419	0.000738567	0.00680027	-0.00414769	0.0142034	0.0111431	-0.000755469	-0.00216584	0.00690876	0.00647052	-0.0105852	-0.00900174	0.00760198
b1311	0.0043552	-0.00393823	-0.000155443	0.00316798	-0.00295632	-0.00258651	0.00137729	0.00396035	-0.00486661	0.00125886	-0.00446806	-0.00597109	0.0144563	0.00531108	-0.00216638	-0.00379351	0.0264475	0.0146174
b1312	0.000601677	-0.000536081	0.0197345	-0.0109624	0.00125298	-0.0123238	0.00398579	-0.00259427	-0.0115784	-0.00522616	-0.00263633	0.00385605	8.26035e-05	0.0100947	-0.00449148	0.00318351	-0.00384873	0.0154293
b1313	0.00195575	-0.00336427	0.007506	0.00235489	0.00610934	-0.00348544	0.00790612	0.00636118	-0.00135733	0.0105192	0.00876701	-0.0106065	0.00227446	0.0280806	0.000822883	-0.0109451	0.0017783	-0.00444889
b1314	-0.00123669	-0.000768613	0.01791	-0.0244531	-0.0113392	0.0107618	-0.0107806	0.0187895	-0.00117809	0.00935603	0.00216531	0.0004619	-0.00840945	0.00671715	0.00449643	-0.0059021	-0.00269787	-0.0244916
b1315	0.002972	0.00455114	-0.0105548	-0.00773931	-0.000669275	0.00475973	-0.000260647	-0.0149652	-0.0112776	0.0045548	0.000346325	-0.00429395	0.0176954	0.00897902	-0.00101867	0.00426957	-0.013317	-0.0322708
b1316	0.00754042	0.00363209	-0.00718577	0.0127119	-0.00743967	0.00284003	0.00684062	-0.00909622	-0.00623954	0.0025456	-0.00493192	0.00835117	0.00103519	-0.000995062	-0.00407228	0.00380347	0.00149919	-0.0153484
b1317	-0.000869174	-0.010726	0.0123234	0.0139213	0.00223973	-0.00916195	0.0197244	-0.00222226	-0.00419762	0.00716968	-0.000207068	-0.00441162	0.0196472	-0.00428199	0.0105306	0.0167847	0.00573162	-0.00729938
b1319	0.00230123	0.0152022	0.0205243	0.00253646	0.0068558	-0.00537917	0.00530181	0.000126813	-0.0119894	0.0153	-0.00323155	0.00144442	0.032131	-0.00416113	0.0126388	0.00998728	-0.000781121	0.00962266
b1320	-0.000374104	-0.00178589	-0.00223354	-0.0039613	-0.0152316	-0.0049441	-0.00124926	-0.00829312	-0.00709491	0.0132547	0.000188159	0.00566372	-0.00407461	0.00552403	-0.00854404	0.00278875	-0.00769161	-0.000543253
b1321	-0.0027901	0.00357936	0.00192082	0.0146218	0.0062319	-0.00291423	-0.0158293	0.00685424	0.00306201	-0.00951468	-0.0139464	-0.0012726	0.000980198	0.000344646	-0.00440276	1.37979e-05	-0.00701631	-0.0047082
b1322	-0.00463761	0.00448296	0.00870383	0.012629	-0.0103131	0.00189175	-0.0155638	0.0117272	0.00281886	-0.00526617	-0.00484219	-0.00856911	0.007844	0.00108297	0.00229755	-0.00655406	-0.00296604	-0.00354325
b1323	-0.00150426	-0.000233279	0.00311443	0.000245327	-0.00925996	0.00259466	0.00668928	-0.00229089	-0.0105799	-0.00189062	-0.00968764	0.000388892	0.00229907	-0.0033798	-0.00123424	-0.00268676	-4.90652e-05	0.00213946
b1324	0.00344482	-0.00728686	0.00589679	-0.0147007	0.0237019	-0.00115538	0.00511831	-0.00955343	0.05844	0.0166954	-0.00299066	0.00796505	-0.00551239	-0.00444348	0.00155794	-0.00993638	-0.00151468	0.00161794
b1325	0.010554	0.00884417	0.000330974	-0.00199822	0.00459115	0.00258432	0.00350136	-0.0052492	0.00554841	-0.00162702	-0.00740238	0.00711706	-0.0065283	-0.014184	-0.000506481	0.00270778	0.00530573	0.00555639
b1326	0.00311506	0.00736388	-0.00959967	-0.000952334	0.0143169	0.0138098	0.00328562	0.00501657	-0.00181876	-0.00334289	0.00390152	0.00343156	0.00147769	-0.00616019	-0.00170981	0.00265559	-0.00468531	0.00143501
b1327	-0.00191691	-0.0100802	0.00584543	-0.00532601	0.0115882	0.000304574	-0.00384353	-0.00660454	-0.00129797	-0.00485758	-0.00897735	-0.00884911	-0.00847343	0.0104501	0.00494567	-0.00177914	0.00757786	-0.00709766
b1328	-0.00185997	-0.00131411	-0.0103751	0.00536482	-0.0190079	-0.00288098	-0.000135793	-0.00224573	0.0125688	-0.00204804	-0.00186363	0.0165817	-0.017887	0.00238045	0.00282883	-0.0184258	-0.0150771	0.00475121
b1329	-0.00344357	-0.00216749	0.000447936	0.0117032	-0.0163332	-0.00310985	-0.0101674	0.00699912	-0.00394191	-0.00112308	-0.00887569	0.00223415	-0.00488818	0.00146574	-0.00392599	-0.00387443	-0.00728655	-0.00423371
b1330	-0.00364652	0.00333791	-0.0131514	0.0168283	0.00219009	-0.0108143	0.000379616	-0.00291201	-0.0212186	0.00463058	-0.00438473	-0.0130301	0.00631488	0.0130535	0.0141906	0.00154746	0.00712883	-0.00795997
b1331	-0.00120653	-0.000646822	0.000485675	-0.0018818	-0.000554338	-0.00118101	-0.00236189	-0.000689687	-0.000943797	-0.00316506	0.000340752	-0.000573272	-0.00102557	-0.000805895	-0.00212738	-0.00117414	0.000760544	-0.00090334
b1332	-0.000538597	-0.0103531	0.0087287	-0.0125672	0.00362713	0.00614612	-0.00901912	0.0025507	0.0296704	0.00920531	0.0279243	-0.00805922	0.00603736	0.0165567	0.0170389	0.00725426	0.00319103	0.0103709
b1333	0.0036358	-0.00103014	0.0127106	-0.000522011	0.0173753	0.00370509	0.0151608	0.00433368	-0.00468155	-0.0025874	-0.0257758	0.0104462	0.00204341	0.00219588	-0.000801864	0.00247896	-0.00255079	0.00531911
b1334	-0.00120653	-0.000646822	0.000485675	-0.0018818	-0.000554338	-0.00118101	-0.00236189	-0.000689687	-0.000943797	-0.00316506	0.000340752	-0.000573272	-0.00102557	-0.000805895	-0.00212738	-0.00117414	0.000760544	-0.00090334
b1335	0.000997437	-0.00384658	-0.00150759	0.000593425	0.00889477	0.012204	-0.00501848	0.00191148	-0.0066435	0.0107672	0.00519524	-0.00178403	0.00854262	0.0029151	-0.00103142	0.0214766	0.000830429	4.59056e-06
b1336	0.00350437	0.0300447	0.00131444	-0.0198827	0.00443733	0.00633862	0.0133532	0.0115707	0.0157267	0.00269085	-0.000697705	0.000383551	0.00622951	0.0125527	0.00131073	-0.0112745	0.00609286	-0.00259264
b1337	0.00818328	0.041269	0.000948919	-0.00921015	0.00267791	0.0101616	0.00722287	0.0138487	0.0273683	-0.0124047	-0.0078219	0.00427514	0.0341685	0.0198749	0.0105004	-0.00953133	0.0175547	-0.0188822
b1338	0.0125125	0.0476727	0.00209676	-0.0187473	0.00807097	0.0185375	0.0181741	0.0282241	0.0315958	-0.0198077	0.00482953	0.00569623	0.0289658	0.0195585	0.00985874	-0.0141995	0.0167927	-0.026204
b1339	0.00132123	-0.00261433	-0.00479951	-0.00694959	-0.0019955	0.00525328	-0.00251742	0.00528416	0.00581005	0.0119547	0.014324	0.00601506	0.000712991	-0.00523019	0.00401385	0.00222226	0.0079078	0.0204039
b1340	-0.0012684	0.00887019	-0.0135285	-0.0199508	0.00303523	-0.0111229	0.00881728	-0.00101616	0.00328859	0.0179377	0.0117666	0.00527546	-0.00592125	-0.0135096	3.37583e-05	-0.00793949	-0.000855369	0.00208719
b1341	-0.000200159	-0.0105511	0.00932668	0.0115226	0.015199	0.00255056	-0.00751754	0.000254883	0.000159434	-0.00255965	0.00203582	0.00491285	0.00308488	0.0061383	0.0225986	0.00539293	0.0139277	-0.0018793
b1342	-0.0016398	-0.00491433	-0.00201605	-0.00304756	-0.00196177	-0.000689512	-0.00801068	-0.000929117	-0.00484218	-0.0117147	-0.000405912	-0.00655814	0.00929668	-0.00961502	0.00911334	-0.000845611	-0.0180968	0.0136642
b1343	-0.00280547	-0.00253955	-0.00185939	-0.00741879	-0.0141258	0.00165997	-0.0133574	-0.00516629	0.0105331	-0.00198938	0.00347401	-0.00461197	-0.00282351	-0.00131706	0.0158538	0.00873692	-0.00548242	-0.0163006
b1344	-0.00247913	-0.00370702	-0.0115732	-0.00474126	-0.00257069	0.00144363	-0.00497467	0.00122331	-0.0018051	0.0106227	0.00595274	-0.000953528	0.00035882	-0.00490861	-0.0117993	-0.000769789	0.00286785	0.00182813
b1345	-0.00159184	-8.30648e-05	-0.00861139	-6.56914e-05	-0.0229844	0.0126176	0.0127921	-0.00513823	0.0163116	-0.00563897	-0.0166584	-0.00423004	0.0216958	-0.0244032	-0.0207985	-0.0215911	0.0100543	-0.0130837
b1346	0.0016286	0.00188383	0.0184816	0.00971244	0.00126701	0.00082777	0.0182783	0.0165631	0.00953484	-0.00022658	0.0102135	0.0249148	-0.0041417	0.0053276	0.00379575	-0.0259052	0.00863513	0.00420501
b1347	0.00417961	-0.00596665	0.0199631	-0.0373057	-0.0145924	-0.00252498	0.015015	-0.00117567	-0.0032262	0.0162907	0.00700793	0.0251735	0.0109494	-0.0269658	0.00207267	0.0331813	-0.00428242	-0.00227171
b1348	0.000120968	0.000340784	-0.0228126	-0.0054272	-0.00158616	-0.0142398	0.00441708	0.0189013	-0.0141532	0.0392884	0.0369562	0.0024439	0.0162166	-0.00996594	-0.00531084	0.0100237	0.0255094	-0.0017502
b1349	0.00724963	0.00896879	-0.00789376	0.0037572	-0.00420995	0.00956948	0.00185805	-0.0109794	-0.0168143	-0.00974319	-0.0102404	0.0316708	-0.0142588	-0.0156838	-0.0229582	-0.0153891	0.00234739	-0.000972372
b1350	-0.00120653	-0.000646822	0.000485675	-0.0018818	-0.000554338	-0.00118101	-0.00236189	-0.000689687	-0.000943797	-0.00316506	0.000340752	-0.000573272	-0.00102557	-0.000805895	-0.00212738	-0.00117414	0.000760544	-0.00090334
b1351	0.00664464	-0.00844288	0.0167344	0.00594891	-0.00147601	0.00677268	0.00956263	0.00807899	-0.0159837	-0.003496	2.7372e-05	-0.0265067	0.0351329	-0.0216476	0.00898876	0.0107296	0.0387186	0.0183362
b1352	0.00139916	-0.00850202	-0.0117016	0.00945267	0.00264838	0.00104717	0.0102733	0.00632085	0.00214927	-5.97922e-05	0.0273073	-0.00764701	-0.00288479	-0.021508	0.00323113	-0.0384963	0.0134422	-0.0380436
b1353	-0.0144686	-0.00910095	-0.0219403	-0.00112601	-0.00394689	-0.00110377	0.00179888	-0.0122136	-0.0117206	0.000810467	0.0543332	-0.0138172	-0.0124091	-0.00919214	0.0240534	-0.0153474	0.0455208	-0.00733727
b1355	-0.00679736	-0.0419012	0.0251998	0.010361	0.0367302	0.0114269	0.00827968	-0.0188268	-0.0135774	-0.00341048	-0.00924731	0.0123361	0.010442	-0.0419017	-0.0148372	0.0295918	0.00226205	0.00192525
b1356	-0.00120653	-0.000646822	0.000485675	-0.0018818	-0.000554338	-0.00118101	-0.00236189	-0.000689687	-0.000943797	-0.00316506	0.000340752	-0.000573272	-0.00102557	-0.000805895	-0.00212738	-0.00117414	0.000760544	-0.00090334
b1357	-0.00120653	-0.000646822	0.000485675	-0.0018818	-0.000554338	-0.00118101	-0.00236189	-0.000689687	-0.000943797	-0.00316506	0.000340752	-0.000573272	-0.00102557	-0.000805895	-0.00212738	-0.00117414	0.000760544	-0.00090334
b1358	-0.00120653	-0.000646822	0.000485675	-0.0018818	-0.000554338	-0.00118101	-0.00236189	-0.000689687	-0.000943797	-0.00316506	0.000340752	-0.000573272	-0.00102557	-0.000805895	-0.00212738	-0.00117414	0.000760544	-0.00090334
b1359	-0.00120653	-0.000646822	0.000485675	-0.0018818	-0.000554338	-0.00118101	-0.00236189	-0.000689687	-0.000943797	-0.00316506	0.000340752	-0.000573272	-0.00102557	-0.000805895	-0.00212738	-0.00117414	0.000760544	-0.00090334
b1360	-0.00120653	-0.000646822	0.000485675	-0.0018818	-0.000554338	-0.00118101	-0.00236189	-0.000689687	-0.000943797	-0.00316506	0.000340752	-0.000573272	-0.00102557	-0.000805895	-0.00212738	-0.00117414	0.000760544	-0.00090334
b1361	-0.00120653	-0.000646822	0.000485675	-0.0018818	-0.000554338	-0.00118101	-0.00236189	-0.000689687	-0.000943797	-0.00316506	0.000340752	-0.000573272	-0.00102557	-0.000805895	-0.00212738	-0.00117414	0.000760544	-0.00090334
b1363	-0.00472929	-6.0037e-05	-0.0184287	0.00110422	-0.024109	0.00870937	0.00406538	-0.00390255	-0.000609696	0.00498841	-0.00135443	-0.00315837	0.000580371	0.00410516	0.00903436	0.00299819	-0.00384047	-0.00597231
b1365	0.00259268	-0.0204249	-0.0296967	0.00712498	-0.00725565	-0.0129346	0.0138101	-0.00468376	-0.0160554	0.00497986	-0.0171442	-0.00309731	0.0034241	-0.0362214	0.0136692	0.00674663	-0.00269685	-0.0246023
b1366	-0.00120653	-0.000646822	0.000485675	-0.0018818	-0.000554338	-0.00118101	-0.00236189	-0.000689687	-0.000943797	-0.00316506	0.000340752	-0.000573272	-0.00102557	-0.000805895	-0.00212738	-0.00117414	0.000760544	-0.00090334
b1368	-0.00120653	-0.000646822	0.000485675	-0.0018818	-0.000554338	-0.00118101	-0.00236189	-0.000689687	-0.000943797	-0.00316506	0.000340752	-0.000573272	-0.00102557	-0.000805895	-0.00212738	-0.00117414	0.000760544	-0.00090334
b1370	-0.00120653	-0.000646822	0.000485675	-0.0018818	-0.000554338	-0.00118101	-0.00236189	-0.000689687	-0.000943797	-0.00316506	0.000340752	-0.000573272	-0.00102557	-0.000805895	-0.00212738	-0.00117414	0.000760544	-0.00090334
b1372	-0.00120653	-0.000646822	0.000485675	-0.0018818	-0.000554338	-0.00118101	-0.00236189	-0.000689687	-0.000943797	-0.00316506	0.000340752	-0.000573272	-0.00102557	-0.000805895	-0.00212738	-0.00117414	0.000760544	-0.00090334
b1373	-0.00120653	-0.000646822	0.000485675	-0.0018818	-0.000554338	-0.00118101	-0.00236189	-0.000689687	-0.000943797	-0.00316506	0.000340752	-0.000573272	-0.00102557	-0.000805895	-0.00212738	-0.00117414	0.000760544	-0.00090334
b1374	-0.0043116	0.0072909	0.00335578	0.00973797	0.0261095	0.00901332	-0.00797455	0.0112646	-0.0149793	0.0263436	0.00156046	-0.0104642	0.00933414	0.00906122	0.00720631	-0.00919698	0.0051994	-0.00295968
b1375	-0.00120653	-0.000646822	0.000485675	-0.0018818	-0.000554338	-0.00118101	-0.00236189	-0.000689687	-0.000943797	-0.00316506	0.000340752	-0.000573272	-0.00102557	-0.000805895	-0.00212738	-0.00117414	0.000760544	-0.00090334
b1376	0.00300881	-0.0120992	-0.00639015	-0.0153819	0.00658252	-0.00533559	0.0152733	0.00992471	-0.0281563	0.00551212	-0.014588	0.00221668	-0.0156474	-0.00922572	0.0148813	-0.00527966	-0.0330415	-0.0050702
b1377	0.000329469	-0.000317571	-0.00330604	0.00614336	0.0127266	-0.0028956	-0.0127369	-0.00333826	-0.0162373	0.021673	0.00852789	0.0335277	0.00165217	-0.00352889	-0.000561862	0.0219591	0.0109378	-0.00192994
b1378	-0.00738598	0.0266514	0.00942318	-0.00251557	0.00363291	0.0130016	0.00291451	0.00244559	-0.0073855	0.0782893	0.0180643	-0.00161863	-0.00444001	-0.0299092	-0.00463246	0.00517476	0.0328117	-0.00308698
b1379	-0.008424	-0.00111287	-0.0185081	0.0162801	0.00624766	0.0213702	-0.0130485	-0.00621315	-0.0149626	-0.000385076	-0.00531781	-0.0374338	-0.00813027	0.0432784	-0.00942661	-0.00676737	-0.010119	-0.00243447
b1380	0.00173197	0.00464253	-0.0277962	-0.00458941	0.0203013	0.0089288	0.00254007	-0.00203257	-0.0155458	0.00101753	1.81616e-05	-0.0214669	-0.00626108	0.0513941	0.00149874	-0.0110907	0.0212977	0.0353278
b1381	0.000849902	2.48098e-05	-0.00301362	-0.000841847	-0.00342856	-0.00869745	0.00205309	0.00429078	-0.00249236	-0.00143363	0.00205826	-0.00437526	0.00681056	-0.00714664	0.00982804	0.00032048	0.00221129	-0.00413663
b1382	0.00131887	-0.00373959	-0.0256073	-0.00659054	-0.0108525	0.0151158	0.00371461	0.00654709	0.00308835	-0.0147102	-0.0129212	-0.00294158	0.00371912	-0.00959341	0.0111878	0.00920674	-0.0238451	0.00906473
b1383	-0.00274063	-0.0133667	-0.0127282	-0.00881918	-0.00490295	0.0122917	-0.00505615	0.0207865	-0.00556174	-0.0100508	0.00215243	0.00239398	-0.0156054	-0.00340496	0.00765058	0.0204956	-0.012036	0.0131949
b1384	0.0129166	0.0139983	-0.0160991	-0.00962848	-0.00610575	0.00957994	-0.0188522	-0.00910523	0.0366325	0.0081079	0.00787499	-0.00866878	0.00329853	-0.00176343	0.00518529	0.00104978	0.00540322	-0.00643837
b1385	0.00521777	0.00128772	-0.000508992	-0.00599558	0.00941833	-0.00211661	-0.0134577	-0.00348919	-0.00401245	0.0181302	0.00299815	-0.00109237	-0.00557529	-0.00501672	0.000185011	-0.00922513	0.00148953	9.90802e-05
b1386	-0.00312608	0.00239775	-0.00371083	0.00110825	0.0136249	0.00150235	0.000392312	-0.00356788	0.000174723	0.00123668	-0.0109693	-0.00142057	-1.69068e-05	0.0139314	-0.00260521	0.0096937	-0.00696429	0.0010278
b1387	-0.00120653	-0.000646822	0.000485675	-0.0018818	-0.000554338	-0.00118101	-0.00236189	-0.000689687	-0.000943797	-0.00316506	0.000340752	-0.000573272	-0.00102557	-0.000805895	-0.00212738	-0.00117414	0.000760544	-0.00090334
b1388	-0.00120653	-0.000646822	0.000485675	-0.0018818	-0.000554338	-0.00118101	-0.00236189	-0.000689687	-0.000943797	-0.00316506	0.000340752	-0.000573272	-0.00102557	-0.000805895	-0.00212738	-0.00117414	0.000760544	-0.00090334
b1389	-0.00120653	-0.000646822	0.000485675	-0.0018818	-0.000554338	-0.00118101	-0.00236189	-0.000689687	-0.000943797	-0.00316506	0.000340752	-0.000573272	-0.00102557	-0.000805895	-0.00212738	-0.00117414	0.000760544	-0.00090334
b1390	-0.00120653	-0.000646822	0.000485675	-0.0018818	-0.000554338	-0.00118101	-0.00236189	-0.000689687	-0.000943797	-0.00316506	0.000340752	-0.000573272	-0.00102557	-0.000805895	-0.00212738	-0.00117414	0.000760544	-0.00090334
b1391	-0.00120653	-0.000646822	0.000485675	-0.0018818	-0.000554338	-0.00118101	-0.00236189	-0.000689687	-0.000943797	-0.00316506	0.000340752	-0.000573272	-0.00102557	-0.000805895	-0.00212738	-0.00117414	0.000760544	-0.00090334
b1392	-0.00120653	-0.000646822	0.000485675	-0.0018818	-0.000554338	-0.00118101	-0.00236189	-0.000689687	-0.000943797	-0.00316506	0.000340752	-0.000573272	-0.00102557	-0.000805895	-0.00212738	-0.00117414	0.000760544	-0.00090334
b1393	-0.00120653	-0.000646822	0.000485675	-0.0018818	-0.000554338	-0.00118101	-0.00236189	-0.000689687	-0.000943797	-0.00316506	0.000340752	-0.000573272	-0.00102557	-0.000805895	-0.00212738	-0.00117414	0.000760544	-0.00090334
b1394	-0.00120653	-0.000646822	0.000485675	-0.0018818	-0.000554338	-0.00118101	-0.00236189	-0.000689687	-0.000943797	-0.00316506	0.000340752	-0.000573272	-0.00102557	-0.000805895	-0.00212738	-0.00117414	0.000760544	-0.00090334
b1395	-0.00120653	-0.000646822	0.000485675	-0.0018818	-0.000554338	-0.00118101	-0.00236189	-0.000689687	-0.000943797	-0.00316506	0.000340752	-0.000573272	-0.00102557	-0.000805895	-0.00212738	-0.00117414	0.000760544	-0.00090334
b1396	-0.00120653	-0.000646822	0.000485675	-0.0018818	-0.000554338	-0.00118101	-0.00236189	-0.000689687	-0.000943797	-0.00316506	0.000340752	-0.000573272	-0.00102557	-0.000805895	-0.00212738	-0.00117414	0.000760544	-0.00090334
b1397	-0.00120653	-0.000646822	0.000485675	-0.0018818	-0.000554338	-0.00118101	-0.00236189	-0.000689687	-0.000943797	-0.00316506	0.000340752	-0.000573272	-0.00102557	-0.000805895	-0.00212738	-0.00117414	0.000760544	-0.00090334
b1398	-0.00120653	-0.000646822	0.000485675	-0.0018818	-0.000554338	-0.00118101	-0.00236189	-0.000689687	-0.000943797	-0.00316506	0.000340752	-0.000573272	-0.00102557	-0.000805895	-0.00212738	-0.00117414	0.000760544	-0.00090334
b1399	-0.00120653	-0.000646822	0.000485675	-0.0018818	-0.000554338	-0.00118101	-0.00236189	-0.000689687	-0.000943797	-0.00316506	0.000340752	-0.000573272	-0.00102557	-0.000805895	-0.00212738	-0.00117414	0.000760544	-0.00090334
b1400	-0.00120653	-0.000646822	0.000485675	-0.0018818	-0.000554338	-0.00118101	-0.00236189	-0.000689687	-0.000943797	-0.00316506	0.000340752	-0.000573272	-0.00102557	-0.000805895	-0.00212738	-0.00117414	0.000760544	-0.00090334
b1402	-0.00120653	-0.000646822	0.000485675	-0.0018818	-0.000554338	-0.00118101	-0.00236189	-0.000689687	-0.000943797	-0.00316506	0.000340752	-0.000573272	-0.00102557	-0.000805895	-0.00212738	-0.00117414	0.000760544	-0.00090334
b1403	-0.00120653	-0.000646822	0.000485675	-0.0018818	-0.000554338	-0.00118101	-0.00236189	-0.000689687	-0.000943797	-0.00316506	0.000340752	-0.000573272	-0.00102557	-0.000805895	-0.00212738	-0.00117414	0.000760544	-0.00090334
b1404	0.00338101	0.0012873	0.00939345	-0.00679837	0.00714563	0.00139809	0.00379948	0.00981613	0.00658002	-0.00130827	-0.0105161	-0.00881576	-0.00708082	0.00114896	-0.00766549	0.046707	0.00125694	-0.00778825
b1406	0.00498421	-0.00764359	-0.0037895	0.00419097	0.00864156	0.00248134	0.0289321	-0.000872518	0.0054065	-0.00236	0.00551504	0.014712	-0.0139884	0.00982142	-0.0152542	0.0081126	0.0128143	-0.00801608
b1407	-0.00266374	-0.00831013	0.000152267	0.00501959	-0.00568125	0.0019357	-0.0100112	0.00311652	0.000269583	-0.00687773	-0.000103784	0.0081975	-0.00320889	-0.0069582	-0.00336758	-0.00331879	-0.0179228	0.000952963
b1408	0.013177	0.0103126	-0.0384123	-0.00462651	-0.00803618	-0.0100064	0.00960698	-0.0225644	-0.00155428	-0.0168648	0.000510268	0.0163816	0.00397056	-0.0131542	-0.000983105	0.00244736	-0.00495738	0.000503535
b1409	0.00680843	0.0163194	0.00538844	0.00543632	-0.00681073	-0.00347471	0.018084	0.0137592	-0.0102954	0.004569	-0.00683933	0.0122941	0.0171375	-0.0132174	-0.00385504	0.014473	0.00743656	-0.00495393
b1410	0.00497276	0.00608177	-0.00333096	0.00220644	-0.0125918	-0.00617074	0.00421988	-0.0102985	-0.0135676	-0.0026568	-0.00242961	-0.00837663	0.0132842	-0.00378394	-0.00703684	-0.00116692	-0.00463662	-0.00355966
b1411	0.00297634	0.00149315	0.00580081	0.0104501	-0.00777134	0.00331784	0.00143621	-0.00204173	-0.00222416	-0.00385531	0.0116729	0.00147293	-0.000255206	0.015639	0.000595244	-0.00699117	0.00321165	0.00112934
b1412	0.0027454	-0.00615384	0.00365384	-0.00738644	0.00580383	0.00623885	0.00768106	-0.00216813	0.0117925	0.0140725	-0.00319879	-0.00957247	0.00761593	0.00835066	-0.00905632	0.0108278	-0.00460158	0.00875492
b1413	-0.00144532	0.000646112	-0.000853075	-0.00617065	-0.00432106	-0.00371276	-0.00166074	-0.00335444	-0.00763263	-0.00025227	-0.00399535	-0.00462459	0.00763692	-0.00624124	0.00124762	-0.00240418	-0.000765609	-0.00173967
b1414	0.00166679	0.0063529	-0.00209766	0.00207214	-0.00471717	-0.0101927	0.00217257	-0.00558451	-0.0102037	0.00193221	-0.0100695	-0.000137403	0.00954966	-0.000780661	-0.00353571	-0.00116765	-0.00740645	0.00277072
b1415	0.00337833	0.00557184	-0.00458573	-0.00426655	-0.00954404	0.00785178	-0.038644	0.00809027	0.0788464	0.00327588	0.0098384	-0.0125819	0.0115365	-0.0156022	-0.00342534	-0.0138154	0.0177193	0.00535607
b1418	-0.00336804	-0.00788279	0.00049138	-0.00307055	-0.00089651	0.00416504	0.00317064	0.00700351	0.0181367	0.0109186	-0.00232279	-0.00453489	0.0110808	0.00394236	-0.00390431	0.000813459	0.00345686	0.0131031
b1419	-0.00519072	0.0131404	-0.000100572	0.00561739	-0.00103925	-0.00129286	0.0242799	-3.59866e-05	0.0155116	-0.00568136	-0.0145252	-0.00295039	-0.0102099	-0.000313777	-0.00854257	-0.000955078	0.012062	0.00283062
b1420	-0.00128479	-0.00602521	0.00312085	-0.0124055	0.0215105	-0.0112895	-0.00752193	0.0221037	-0.0149695	-0.0156761	-0.0117441	-0.0233767	0.0135811	0.0442751	7.29865e-05	0.041014	-0.0187037	0.0301214
b1421	0.00463576	0.00343015	-0.000300447	-0.00416934	0.00264133	0.00537193	-0.0065128	-0.015891	-0.00696416	-0.00252792	0.00370999	-0.00248078	-0.00196929	0.00783471	-0.00262322	-0.0100824	-0.00602956	0.00652555
b1422	0.0126336	0.0078985	-0.00456818	-0.00586064	0.0214563	-0.00314693	-0.0327494	0.00338962	0.0839361	0.0141145	-0.00203292	0.000622526	-0.00966369	0.000678711	0.00618756	0.00589487	-0.00474984	0.0118373
b1423	0.00811826	0.0171087	0.000715545	0.0139884	0.0182387	0.00694496	-0.0129121	0.006691	0.0131784	-0.0151334	0.00189653	-0.00425392	-0.0121521	-0.0189085	0.0064171	0.0119849	0.00492225	0.00447323
b1424	0.00328867	-0.00301548	-0.00527389	0.00393351	0.0108146	0.00682071	-0.010613	0.0152626	-0.00427542	-0.00642709	-0.00183885	0.00331677	0.00592507	0.005691	-0.00415703	-0.00202192	-0.0122307	-0.00739991
b1426	0.011255	0.0272632	-0.0208031	-0.00436774	0.0105902	0.00375765	0.0171035	0.000564635	-0.0116327	0.00219376	-0.0197952	-0.015814	0.00984752	0.0215751	-0.00405899	-0.0117613	-0.0137739	-0.00834076
b1427	-2.12465e-06	0.0140681	-0.00259855	0.00649827	-0.000681134	0.0117866	0.0205355	0.0102428	-0.00109826	0.00176904	0.000572904	0.0037983	0.00214338	-0.00760737	-0.000795667	-0.0127585	-0.0130577	-0.00198857
b1428	-0.00209555	-0.0122712	0.00620964	0.00657058	-0.00597797	0.00484343	-0.011701	0.00121951	-0.011593	-0.00642473	-0.016708	0.00533162	0.0116671	-0.00186658	0.0207776	0.00858447	-0.0112461	-0.00862597
b1429	0.0017633	-0.0129501	-0.00971254	0.00255097	-0.00270005	0.00561526	-0.0055046	-0.00799144	-8.04397e-06	0.019357	-0.0194453	-0.00329358	0.0151702	0.0008623	0.000360555	-0.00629317	-0.000760428	-0.00423197
b1430	-0.00134531	-0.00764672	-0.00507171	-0.0113662	-0.000435887	0.00777264	-0.00777613	-0.00492707	-0.00623392	0.0208336	-0.00823698	0.00418094	-0.000985465	-0.00573695	0.00226481	0.00741507	0.00248322	0.00290222
b1431	-0.00152346	-0.00866257	0.00912501	-0.00063785	0.00330977	0.0154735	-0.0159258	0.00591487	-0.0131808	0.033744	-0.0152605	-0.00182886	-0.00255875	-0.0176213	-0.0136312	0.0157842	0.0152475	-0.00818698
b1432	0.00188693	0.00352307	0.00779918	-0.00159938	0.015434	0.00162838	0.00433268	-0.00580271	-0.00932382	0.00501077	0.000215154	-0.000573266	0.0121386	-0.00954661	0.00627686	0.00788145	0.000436853	-0.000187735
b1433	-0.0131445	-0.00465968	-0.0274592	-0.0183008	-0.0161833	-0.00998303	0.000345182	-0.011094	-0.00603592	0.0187305	0.0359833	0.0356766	0.000235046	-0.00150781	0.00993779	0.0105395	-0.00124983	0.0100279
b1434	-0.0131823	0.00187705	-0.011067	0.000683914	0.00137388	-0.0158706	-0.00841372	0.00024564	-0.00171613	0.0179142	0.014538	0.0158042	0.00172282	0.00583623	0.0097572	-0.00392169	-0.0175392	-0.0144065
b1435	-0.00265393	-0.00170942	-0.0148742	-0.00258265	-0.0269318	-0.0084414	0.00690654	0.0102809	-0.00452369	0.0055725	0.00195291	0.00361372	0.00961998	-0.00395703	-0.00139129	-0.00167589	0.00374077	-0.00781068
b1436	-0.000110886	-0.0149431	-0.0176405	0.0047891	0.0744406	0.00988453	-0.00670992	0.0444169	0.00233469	0.016167	0.00126926	-0.00721443	0.00576277	0.00134073	0.0183857	-0.000308382	-0.00738913	0.000943939
b1438	-0.00228949	-0.0135243	-0.00431215	0.00167877	0.0150771	-0.00306749	-0.00234004	-0.000577393	-0.025031	0.035915	-0.0161624	-0.00298657	-0.00786987	-0.00139193	-0.0105486	0.006619	0.004938	0.00298992
b1439	-6.02272e-05	0.00302369	-0.00327922	0.0071242	-0.00504631	-0.00685408	-0.00703278	-0.00994049	0.00891658	0.0168819	-0.00492484	0.00105564	0.00267983	0.00450824	-0.00467885	-0.00171545	-0.0120574	-0.00476479
b1440	0.000200267	0.00247001	-0.00546022	0.0501114	-0.0150502	0.00313694	0.00165751	0.00039518	-0.00629958	-0.00965607	-0.0106139	-0.0126206	0.0107652	0.0111154	-0.00583572	0.0101236	0.00398404	-0.00525689
b1441	0.00535311	-0.00473181	-0.028971	0.0393701	-0.00814547	0.00776684	0.0052535	-0.00821454	-0.00758877	0.00281402	-0.00498859	-0.00144583	0.020132	-0.00761392	0.0114869	0.0279968	0.00327841	-0.00292467
b1442	-0.00884308	-0.0146672	-0.00503323	-0.000701977	-0.00881064	0.0182477	-0.00478456	0.00817427	0.00120146	-0.00327393	0.0128685	-0.0151519	-0.0156997	0.00140504	0.00224361	1.34561e-05	0.00119936	0.0117315
b1443	-0.00101825	-0.00567627	-0.0079145	0.0286434	-0.000705418	-0.00274495	-0.00684717	-0.0115225	-1.93078e-05	-0.0181099	-0.00401544	-0.0224733	0.0187729	0.0135186	-0.0066276	-0.000274974	0.0269745	0.0142174
b1444	0.00193741	-0.0155252	-0.0012332	0.0375433	-0.0010821	0.00515404	-0.00151559	0.00356961	-0.0117302	-0.0104363	0.0251905	-0.00701817	0.0027277	-0.00481407	0.00892138	0.000860165	0.00257417	0.000311536
b1445	0.00678873	-0.00141156	-0.0228279	0.000463368	-0.0071201	0.00536088	-0.000811806	0.0256886	0.034437	-0.00205345	0.036885	-0.0104444	0.014993	-0.0400125	-0.00430701	-0.00658441	-0.0163403	0.0163618
b1446	-0.00199124	0.000767237	-0.00762195	-0.00265458	0.0053797	-0.0166544	0.00736747	0.00431719	-0.00744317	0.00606434	0.000884766	-0.00199297	-0.00427987	-0.0210971	0.00161336	-0.00111766	-0.00797102	-0.0155722
b1447	-0.010602	-0.00809685	-0.00473008	-4.82793e-05	0.00532804	0.00183052	0.0103661	-0.00411988	-0.00307145	0.0109588	-0.0113594	0.0397839	0.0184615	-0.00395074	-0.0150108	0.00836573	0.00847958	-0.00591489
b1448	-0.00392323	-0.00496191	-0.0025076	0.00135746	0.0264186	0.00915106	0.00780493	-0.00177983	-0.0105514	0.0105118	-0.00794389	0.045362	0.00812971	0.00152891	-0.0102143	0.00605557	0.0126799	-0.00101469
b1449	-0.00111721	-0.000317868	0.00948286	0.0155055	0.0016509	-0.00460218	-0.00362552	-0.00393971	-0.00728107	-0.00522325	0.00489151	0.00787827	0.000518524	0.00289616	0.0350542	0.00189809	-0.00904077	-0.00540914
b1450	-0.00908791	-4.05297e-05	-0.0171922	0.0266279	-0.00573292	-0.00515832	-0.0107635	-0.0149824	0.0122395	-0.00237049	0.00437528	0.0102403	-0.00732497	-0.026661	0.0198658	0.00139415	0.00231945	0.0042295
b1451	0.00396427	-0.0142429	-0.0242459	-0.00694182	-0.0208639	0.0124705	-0.00416978	-0.00823382	0.0530121	0.0307124	-0.00752308	-0.00194316	-0.024102	0.0139205	0.00380756	0.000164237	0.00410725	0.00958548
b1452	0.14392	-0.0027708	0.00860067	0.00263535	0.00794098	-0.0099878	0.00350102	0.0110303	0.0257309	-0.00383017	-0.0119849	-0.00978288	0.0174727	0.0133228	0.00342402	0.000531626	-0.0142601	0.00981882
b1453	-0.0221123	-0.00251611	-0.00294383	0.00257395	-0.0196583	-0.0126065	0.00329553	-0.0242446	0.00842555	0.0068247	-0.0100818	0.00289504	0.0256535	-0.0126347	0.00346706	-0.0182923	-0.0103529	-0.00381369
b1454	-0.010305	-0.00346772	-0.00542247	-0.0233572	0.00529692	0.0170375	-0.00878296	0.00259233	-0.000652533	-0.00549341	0.00501224	0.00141918	-0.00432498	-0.00641069	0.0212531	0.0142662	0.0115257	0.0148645
b1455	-0.00675303	0.00706192	0.0154619	0.00790003	0.00356817	-0.00657857	-0.013239	-0.00403233	-0.00890869	-0.0284507	-0.00134925	-0.00323841	0.0101458	0.0128364	0.0207944	-0.00498514	-0.00469783	-0.013594
b1457	-0.0027552	0.029032	0.00437621	-0.0177361	0.00786352	0.00588078	-0.0137217	-0.0089929	-0.00414554	-0.00477974	-0.00247259	-0.00982363	-0.0161091	0.0110208	-0.00445489	0.00828014	-0.0115193	-0.0219191
b1460	-0.00120653	-0.000646822	0.000485675	-0.0018818	-0.000554338	-0.00118101	-0.00236189	-0.000689687	-0.000943797	-0.00316506	0.000340752	-0.000573272	-0.00102557	-0.000805895	-0.00212738	-0.00117414	0.000760544	-0.00090334
b1461	0.0115506	-0.00790411	0.0139597	0.0279978	0.0039353	0.0183102	0.00700556	-0.00351361	-0.0249111	-0.00046596	0.00693287	0.00531003	0.0147508	0.035518	0.0144914	0.0247654	-0.0326215	-0.0281677
b1462	-0.00588957	0.00626663	0.00881279	0.0146627	0.00103468	0.00968477	0.0144235	-0.00415734	-0.00567475	-0.0094962	-0.00141674	0.00479674	0.00161149	-0.0109147	0.0162411	0.00757372	0.00764251	-0.00701522
b1463	0.0032585	0.00694723	0.00847825	0.00105402	-0.0105024	-0.00432055	0.00760523	-0.000882739	-0.00125812	0.0539449	0.00177939	-0.00788598	-0.0134329	-0.00495792	-0.010653	0.000403894	-0.0130069	-0.00921382
b1464	-0.00120653	-0.000646822	0.000485675	-0.0018818	-0.000554338	-0.00118101	-0.00236189	-0.000689687	-0.000943797	-0.00316506	0.000340752	-0.000573272	-0.00102557	-0.000805895	-0.00212738	-0.00117414	0.000760544	-0.00090334
b1465	-0.00342962	0.01253	-0.0144713	-0.0110538	-0.00535771	-0.00946903	-0.00251403	-0.0153399	0.000248866	-0.00121596	0.00466898	0.00748105	-0.00542306	0.0110526	-0.0106994	-0.00110885	0.0155733	0.000881112
b1466	-0.00255203	0.00832182	-0.0203589	-0.00458131	0.00203741	-0.000243302	0.019072	-0.00154052	-0.00593955	0.00258127	0.00549031	0.00813708	0.0102268	-0.00304464	-0.00722086	0.0116377	0.00136949	-0.00627906
b1467	-0.00161297	0.0121787	-0.00929957	-0.0159815	-0.00583247	-0.00586132	0.00718992	0.00438054	-0.0177153	-0.00298471	-0.00534711	0.017319	0.00216598	-0.00707063	0.00577241	0.00644515	-7.69588e-05	-0.00113927
b1468	-0.00854766	0.00534087	-0.00851028	-0.011389	-0.0092152	-0.00672524	0.00357782	0.00644282	-0.00470751	-0.0156074	-0.00490248	0.0194874	0.00126454	-0.00425321	0.00183376	-0.00276194	0.00571849	-0.00666101
b1469	-0.0184682	0.00089403	0.00410946	0.00981541	-0.0163648	0.00596684	0.000993917	-0.0157502	-0.00357333	-0.0115999	-0.0164859	0.0239548	0.00661645	-0.000966094	0.00369892	-0.00245322	-0.00567882	0.0161913
b1471	-0.00583457	-0.0150057	-0.00557452	-0.0113235	0.0084915	-9.94859e-05	0.00990824	0.00102171	0.00313122	-0.015482	0.00535041	-0.00169617	-0.000947044	0.00759904	0.00574697	-0.0223835	0.0266315	0.00246154
b1472	0.0058865	-0.0139093	-0.0156208	-0.0247113	0.0101274	-0.00754763	-0.0043387	0.00254439	-0.00280893	-0.0141554	0.0280753	-0.00674757	-0.00715253	-0.00481127	0.00655406	0.0136187	0.0189649	0.0200119
b1473	0.00190457	-0.000333608	0.000241546	6.43316e-05	-0.0118914	-0.00174999	0.00500062	0.00431533	-0.00408457	-0.00257599	0.00704438	-0.00531955	-0.00759772	0.000708539	0.0126953	0.000175662	0.00925536	-0.00390003
b1474	-0.00210112	0.00038249	0.0178069	-0.00239667	-0.00450606	0.01102	0.0432319	-0.00580498	-0.000923964	-0.000664485	0.00454708	-0.000145521	0.00248771	-0.00589949	-0.00545948	-0.000869482	-0.00109592	0.00154256
b1475	-0.0019991	0.011732	0.031125	-0.0164046	0.0141304	-0.0065614	0.00552495	-0.00047241	0.0023407	0.0205879	-0.00033699	-0.0178936	0.00691128	0.0308628	-0.00340747	-0.00589682	-0.00813938	-0.00367249
b1476	0.0080956	0.00726754	0.013512	0.0144753	-0.00765736	0.013829	0.0017755	-0.00169627	-0.00944078	0.0186777	-0.0121032	0.00965446	-0.0278044	-0.00478593	-0.00933672	0.0231946	-0.00286535	0.00124278
b1477	0.000491451	0.000604777	0.00333368	0.000154031	0.00378076	-0.0069914	6.42693e-05	-0.00868216	-0.0180832	0.0172855	-0.0301181	0.00539502	0.0126797	0.0189941	-0.0121092	-0.00959925	0.0193203	0.0148472
b1478	0.0153786	-0.00299248	-0.00731736	0.029852	0.000965261	-0.00322911	-0.00481361	-0.00231186	0.0241792	0.0101652	0.00945068	0.00654468	-0.0119603	0.00138653	0.0429708	0.0253936	0.00788461	-0.0198835
b1479	0.00192882	0.0119443	-0.00430982	0.00344809	0.00552648	-0.00479706	-0.00710643	0.000459951	0.00887758	-0.000121238	-0.00862799	0.00833064	0.00426664	0.00569594	0.00390845	-0.00304065	-0.00765785	-0.00216742
b1480	0.000566929	0.0027921	-0.00422478	0.0219414	0.00483316	-0.0129555	-0.0099295	0.0101387	0.00865553	-0.00960447	0.012825	0.0212385	0.00487375	0.0288002	0.0495474	-0.000324151	0.0293394	-0.00635396
b1481	0.0022863	0.00108876	0.010545	-0.0302101	0.00228822	-0.00480984	-0.0165777	-0.0160043	-0.0140648	-0.0506438	0.00578482	0.0265163	-0.0120926	-0.0139453	0.0284666	-0.0347081	-0.00456832	0.0210218
b1482	0.00439663	0.0104797	0.030059	0.0163257	0.00458208	0.0136744	-0.00837357	-0.00859294	0.0048675	0.000696971	0.0159954	0.0180037	-0.0020786	-0.00292514	0.0473319	0.0156387	0.00360944	-0.00915331
b1483	-0.000704193	-0.0033229	-0.00576282	0.0252181	0.00635622	-0.00458196	-0.00130425	-0.0102951	-0.00326577	-0.00746672	0.0136775	-0.00824	0.0118004	0.019677	-0.00206553	-0.000645521	-0.00563789	0.00308941
b1484	0.00346427	0.00298292	-0.0166429	0.0284697	-0.00967397	-0.0103913	0.00353147	-0.0194182	0.00814915	0.000741921	0.00666751	-0.00763616	0.00706574	-0.00410437	0.00633168	-0.011051	0.0147734	0.00924024
b1485	0.00141917	0.00648657	-0.00538584	0.0387697	-0.00630422	0.0023692	-0.00544809	-0.0106272	0.00593782	-0.00193069	0.0124022	-0.0123427	0.00059855	0.000604176	0.0114107	-0.00576918	-0.0203195	-0.0100077
b1486	-0.00698738	-0.00627861	0.0021984	0.0261623	-0.00641307	0.0113217	-0.0215529	-0.00793286	0.00509333	-0.00298011	0.0135515	-0.0109615	0.00313924	0.000365036	0.0158102	-0.00252138	-0.00819556	-0.00498231
b1487	-0.00289189	0.00919014	0.00439286	0.0394407	-0.00378811	-0.00871944	-0.0303923	-0.0160039	-0.00755006	0.00240001	-0.00560092	-0.0102028	0.0117978	-0.005866	-0.00132319	0.0101176	-0.0113223	0.00142239
b1488	0.00709918	0.023477	-0.0142894	0.0524976	-0.00988059	-0.00159505	-0.02056	-0.0181571	0.00898455	-0.00650285	0.00573873	-0.0014709	-0.020173	-0.0108173	0.00265587	-0.0140016	-0.00564648	-0.0129057
b1489	0.00393746	-0.0153524	0.00594038	0.00908396	0.00214906	0.0149099	-0.0128396	-0.00457234	-0.00703046	-0.00999584	-0.00931541	0.0131889	0.0187058	0.00256681	-0.00449778	0.00869379	-0.00040648	-0.00746646
b1490	0.00284067	-0.0259394	0.00425733	-0.00139213	0.00344472	0.0106627	-0.00638454	0.000268934	0.00366372	-0.00498547	-0.0184581	0.031402	0.0122315	-0.0111762	-0.00899365	0.0194961	0.00281492	-0.00492082
b1491	-0.000937116	0.00276319	-0.0131393	0.00554015	0.00956176	-0.00503594	0.00116738	-0.00287175	0.00364776	0.00441147	0.00638543	-0.00898732	0.00417787	0.00278044	-0.0135348	-0.00288595	-0.00325164	-0.00296304
b1492	0.00931863	0.0105789	0.00929634	-0.000687676	-0.0168239	-0.0159811	0.00439514	-0.010168	-0.0144454	0.0138878	-0.00938762	0.016951	-0.0105383	0.00995701	0.0134482	-0.00666181	-0.00360701	-0.00402669
b1493	0.0155086	0.0051257	-0.0144968	-0.00775702	-0.00754719	-0.00406324	0.00969468	0.00450005	-0.0243267	-0.00016397	0.00174077	0.0136926	2.02219e-05	0.00853905	0.0257703	0.00199553	0.00488026	-0.0294594
b1494	0.0733742	-0.00877909	0.0105642	0.0162528	-0.00219442	-0.00191374	-0.0010185	0.0188811	-0.000853364	-0.00282108	-0.0158316	0.026621	0.0116184	-0.0155116	-0.00483892	0.00758912	-0.0217005	0.00441983
b1495	0.0773344	-0.0222263	0.000996977	0.0158	-0.00409545	-0.00678004	0.00906827	0.00437874	0.00207696	0.00514811	-0.0162632	0.0117361	0.0130898	-0.00879215	0.000965212	0.00630929	-0.00333032	-0.00325832
b1496	0.0922293	-0.0216161	-0.010444	0.0160445	-0.0207611	0.0121157	0.00312136	0.00101829	-0.00650837	0.00440204	0.00219374	0.0211599	0.0128129	-0.00518076	0.00404663	0.00338505	0.00973025	-0.00310878
b1497	-0.00103973	0.00223993	0.0107574	0.0448057	0.00474725	-0.00634885	-0.0163392	-0.0146435	-0.00261586	-0.0226821	0.00277371	0.0115912	-0.00765421	-0.00305934	-0.0144281	-0.0206342	0.0123687	0.0158872
b1498	-0.00767151	0.00998312	0.00760014	0.0180365	0.0222331	-0.0306493	-0.00473444	-0.00365536	-0.00182046	0.00413983	-0.0235974	-0.000931012	0.023589	-0.0092492	-0.0162999	-0.0177222	-0.011203	0.0167409
b1499	0.000850003	-0.0206518	-0.0339364	-0.0125564	-0.00162491	-0.0123637	-0.0022117	-0.0120927	-0.00241334	-0.0129251	0.0113379	0.0225358	0.00520005	0.00245552	-0.00363959	-0.00780356	0.0194782	-0.0114197
b1500	-0.00582266	-0.00955742	0.0293986	-0.0270889	0.0153051	0.0030579	-0.0253657	0.0253803	-0.00269447	-0.0143899	-0.0100242	0.00903662	0.00143015	0.0332941	-0.00255866	0.0296586	-0.0132739	0.00309398
b1501	-0.00082965	-0.00552764	-0.00505192	0.00998796	-0.00212479	0.00832553	-0.0100851	0.00482494	-0.00328511	0.00241847	0.011497	0.0118911	-0.00877168	0.00796885	-0.00272448	-0.00281381	-0.0168693	-0.0106025
b1502	0.00381708	0.000678983	-0.0255343	0.0189744	-0.00218313	-0.0144397	-0.00852179	-0.00981872	-0.000484585	-0.00842693	-0.0134051	0.0139815	-0.0381942	-0.000226012	-0.0105539	-0.00182297	0.0163629	0.032862
b1503	0.00451533	0.00263006	0.00590802	0.00564453	-0.00112317	-0.00266311	-0.00854204	0.00440486	-0.00660328	-0.00521611	0.014015	-0.00921945	-0.00462215	-0.00494616	0.00496277	-0.029708	0.00785492	0.00480523
b1504	-0.00600524	-0.0228136	-0.0166911	-0.0152156	-0.00937757	-0.0184551	0.000853144	0.01007	-0.0100042	0.00383898	-0.0154034	0.0136679	-0.000744439	-0.0262131	0.00803627	-0.00136897	-0.00426591	0.021851
b1505	-0.00011054	-0.0118665	-0.00519124	0.00907961	-0.0025726	-0.00522434	-0.0105014	-0.00241679	-0.00664871	0.00940404	0.000830269	0.0088258	-0.0126419	0.0137571	0.00455222	-0.0168116	-0.001288	-0.0119728
b1507	-0.00464802	-0.00438434	0.00837153	-0.0179135	-0.00946716	0.00197273	0.00112661	0.0112487	-0.00372004	0.00196298	-0.0192446	-0.0066836	0.00705309	0.00560649	0.00704654	-0.0102931	-0.00115183	0.00161449
b1508	-0.00741492	-0.01255	-0.000394334	-0.016635	0.0130306	-0.00944614	0.000774304	0.0204893	-0.00183035	0.00213552	-0.0143788	-0.00482264	-0.00022589	-0.00407723	0.0140989	-0.0138984	-0.0163134	-0.00748388
b1511	-0.00120653	-0.000646822	0.000485675	-0.0018818	-0.000554338	-0.00118101	-0.00236189	-0.000689687	-0.000943797	-0.00316506	0.000340752	-0.000573272	-0.00102557	-0.000805895	-0.00212738	-0.00117414	0.000760544	-0.00090334
b1512	-0.00120653	-0.000646822	0.000485675	-0.0018818	-0.000554338	-0.00118101	-0.00236189	-0.000689687	-0.000943797	-0.00316506	0.000340752	-0.000573272	-0.00102557	-0.000805895	-0.00212738	-0.00117414	0.000760544	-0.00090334
b1513	-0.00120653	-0.000646822	0.000485675	-0.0018818	-0.000554338	-0.00118101	-0.00236189	-0.000689687	-0.000943797	-0.00316506	0.000340752	-0.000573272	-0.00102557	-0.000805895	-0.00212738	-0.00117414	0.000760544	-0.00090334
b1514	-0.00120653	-0.000646822	0.000485675	-0.0018818	-0.000554338	-0.00118101	-0.00236189	-0.000689687	-0.000943797	-0.00316506	0.000340752	-0.000573272	-0.00102557	-0.000805895	-0.00212738	-0.00117414	0.000760544	-0.00090334
b1515	0.00567973	0.00621434	-0.00543638	0.000626199	-0.00829454	-0.0192091	-0.00455434	0.00361539	-0.0244321	0.010029	0.0101432	-0.0127627	0.0146559	0.0113331	-0.0119806	0.0191995	0.000518931	0.00106726
b1516	0.0104046	0.00630617	-0.00631705	0.00439162	-0.00377313	-0.000531765	0.00971982	0.000982637	-0.00308453	0.00233398	0.035072	-0.0108646	0.00294429	0.00476053	0.0010841	0.00636563	-0.0139817	0.000377499
b1517	-0.00494932	-0.00936404	-0.000145591	-0.0213973	0.00305067	-0.0206122	0.0121258	-0.0135933	-0.000323982	0.0108455	0.00479044	-0.00315728	-0.000421158	0.000944828	0.00038541	-0.00238168	0.017413	-0.0200697
b1518	-0.00341795	-0.0377549	0.0196378	0.0120512	0.0190957	0.00724419	0.0117916	-0.0331597	-0.000911953	0.0179596	0.00695059	-0.0124637	-0.0227719	0.00662839	-0.0140045	0.0179913	0.0056754	0.0237704
b1519	-0.00131807	-0.00141565	0.00312396	0.00235278	0.000957871	0.00297205	-0.00966403	-0.00130717	0.00163672	0.00382918	-0.0148671	0.00443565	0.00472631	0.00112534	0.00949941	-0.00144813	-0.0134013	-0.00163784
b1520	0.00312622	-0.007811	-0.0118963	0.0116603	-0.0275495	-0.00658386	-0.000578058	-0.00822915	0.0104795	-0.00414604	0.00338734	0.00923776	-0.00833169	0.018633	-0.0210086	0.00423425	0.00191466	0.0168213
b1521	0.00575402	0.00872573	0.00362752	0.00533563	-0.01074	0.0127377	0.0150042	-0.0136529	-0.00589473	0.0154816	-0.00130021	-0.000802904	-0.00382775	-0.000659248	-0.000642084	-0.00403429	0.00124535	0.00690028
b1522	0.00464006	-0.0023076	-0.0124286	-0.00854454	-0.0101299	0.000715172	0.0028782	8.65515e-06	-0.00497414	0.021005	-0.00945605	0.00018617	0.00116671	0.0206698	-0.00574641	0.00364322	-0.0145156	-0.00130489
b1523	0.00709892	0.00501012	-0.0127986	0.0109144	-0.00281105	-0.0105939	0.00391105	-0.00870037	0.00412641	-0.014245	0.0106053	0.00816172	0.0156866	-0.00200336	-0.0011781	0.00388157	-0.00496893	0.00309871
b1524	-0.00197117	-0.0106419	-0.00139273	0.00585529	-0.000130789	0.00439137	-0.00498705	-0.00344495	-0.00311298	0.0029564	-0.00360964	0.00179119	0.0119913	0.00405213	0.00450725	0.0103035	-0.00872718	-0.0034072
b1525	0.00282183	-0.00159155	-0.000773592	-0.011258	0.0650154	-0.0108208	0.0220356	-0.00153258	-0.00664492	0.00276558	0.0203467	0.0244352	0.00456331	-0.00426206	-0.00106822	0.00452278	0.0050056	-0.00263715
b1526	0.00658267	0.00134726	-0.0226715	0.00258671	0.00316472	-0.00491688	0.00209574	0.00591329	0.000967965	-0.00599011	0.0253093	0.00947898	-0.00180534	-0.0166542	0.00470106	0.000181565	0.0227837	-0.0026413
b1527	-0.00275959	-0.0184406	-0.00238204	-0.0042586	0.0134206	0.00813073	-0.00504604	-0.000177574	-0.00164404	-0.0075106	0.00530167	-0.0114488	0.00683224	0.00868582	-0.000638614	0.00841241	0.0052532	0.000820548
b1528	-0.00703718	-0.00234862	0.0126547	0.00774668	0.0240059	-0.0014783	-0.0192173	-0.0138507	0.0141636	0.00561094	0.0017133	0.0121357	0.000708488	0.0175935	0.00248098	-0.0194	0.010124	-0.000800548
b1529	0.000718043	0.00995023	0.00872955	0.005647	0.00472874	-0.00340906	-0.00845057	-0.00819824	-0.00101421	0.0132066	-0.0143344	-0.00351117	-0.00486606	3.97817e-05	0.00329637	-0.0109601	-0.00109719	0.00379465
b1530	0.00847538	0.00888952	-0.0314972	-0.0045633	0.00466207	-0.0113814	-0.0164526	-0.00495071	-0.0148786	0.0335375	-0.0123106	0.0186348	0.00332928	-0.0149383	-0.016292	0.00123378	-0.00519551	0.0279804
b1531	0.00399356	0.00878516	-0.0240655	0.0108577	0.00317471	-0.0118471	0.00159674	-0.0109831	-0.0167543	0.0430522	-0.00887239	0.00623743	0.0016268	0.0172306	-0.00799341	-0.000456836	-0.0183325	0.00955886
b1532	0.00473868	-0.0180863	-0.0156076	-0.00516908	-1.04176e-05	-0.00567991	-0.00351375	-0.00946624	-0.0249394	0.0215312	-0.0086546	0.0434653	-0.0218884	-0.00824369	-0.015994	0.014323	-0.000533012	0.0261725
b1533	0.00289358	-0.0240425	0.0100049	-0.0224702	-0.0156245	0.00976512	-0.0235467	0.0216963	0.0192012	0.0492226	-0.000697701	0.0138139	-0.0108986	0.0112069	-0.0037936	-0.00654712	0.00268979	0.0165856
b1534	-0.0026596	0.0380193	0.00272518	-0.00118432	-0.00798303	0.00817757	-0.00400515	-0.000871186	0.019813	0.0644723	-0.0151835	0.000811394	-0.0164594	0.00833751	-0.00490688	-0.0119388	-0.0138464	-0.0159028
b1535	0.000511414	0.00889173	-0.0137677	0.00589407	0.0249042	0.00130362	0.00328505	0.00888428	-0.00214519	0.0153075	-0.000574586	0.00825931	-0.00931427	0.00022104	0.0123647	-0.00644942	0.00607084	-0.00513575
b1536	-0.00250374	0.0105764	0.00671445	0.027464	-0.0147012	0.0263365	-0.0127314	-0.0169053	-0.0234873	-0.010804	-0.0108289	-0.000589652	0.0264375	-0.00760473	0.0507825	-0.0155831	-0.023859	0.0181872
b1537	-0.00224914	-0.00186226	-0.00937084	0.00417014	0.00399094	-0.0190305	-0.000821664	0.00139149	-0.00718115	-0.0189167	-0.00899401	0.0177125	0.024232	0.00177227	0.0248406	-0.00344967	0.00184459	0.000286638
b1538	-0.00135616	0.00238788	0.00848282	-0.00344426	-0.00681832	2.86394e-05	-0.00713776	0.00540378	0.000692655	0.0118302	-0.00128447	-0.00420331	0.00762943	0.00612195	0.00020469	-0.00904816	0.00597679	0.00112273
b1539	-0.00613374	-0.00630526	-0.00302598	-0.00854274	0.00971934	0.0104675	0.00397789	0.0126374	-0.00315796	0.00408284	0.00886008	-0.00811566	0.00974567	0.00160944	0.00497317	0.00537945	0.00157192	0.00307882
b1540	-0.00803814	-0.00208753	0.005173	-0.00890202	0.00812999	0.00771402	0.00785186	-0.000427551	-0.00276482	0.000221665	0.0054654	-0.00953674	0.000852433	0.0151178	0.00978398	-0.00244219	-0.00516298	0.0101527
b1541	-0.0111256	0.00987461	0.0322542	0.0218326	0.00721274	-0.00176797	0.075727	-0.0145693	-0.0116764	0.00599507	-0.00746154	-0.0170222	0.0164045	0.0220147	-0.0186107	-0.0112007	0.0140823	0.00450817
b1542	0.00142782	-0.0112619	-0.000813077	-0.00105558	-0.00322966	-0.0043985	0.00150586	-0.00488463	-0.00672344	0.013013	-0.00704805	0.00457526	0.00148369	0.00387095	-0.00419011	0.00593035	-0.00129205	-0.001902
b1543	-0.0052052	-0.0229199	0.00902572	-0.0169369	-0.0108723	-0.000929605	-0.00725149	-0.0142763	-0.0186826	0.0242482	-0.0068423	-0.000202798	0.0233142	0.0105207	-0.00518848	0.0124865	0.00556112	0.0145186
b1544	0.0113274	0.0278951	0.00733581	-0.00143704	-0.0142562	-0.00038243	-0.00630403	-0.00131303	-0.0547196	0.0107576	-0.0230073	0.0512781	0.0171043	-0.0374085	0.0130241	0.00943867	-0.0401392	0.0134855
b1545	0.00544522	-0.00147996	0.00214264	-0.00110807	-0.00562512	0.0111508	-0.00453339	-0.00168151	-0.00368022	0.00321758	0.00364275	0.00618698	0.00892239	0.000884522	-0.00800687	-0.000310294	-0.0114826	-0.00805533
b1546	-0.00120653	-0.000646822	0.000485675	-0.0018818	-0.000554338	-0.00118101	-0.00236189	-0.000689687	-0.000943797	-0.00316506	0.000340752	-0.000573272	-0.00102557	-0.000805895	-0.00212738	-0.00117414	0.000760544	-0.00090334
b1547	-0.00120653	-0.000646822	0.000485675	-0.0018818	-0.000554338	-0.00118101	-0.00236189	-0.000689687	-0.000943797	-0.00316506	0.000340752	-0.000573272	-0.00102557	-0.000805895	-0.00212738	-0.00117414	0.000760544	-0.00090334
b1548	-0.00120653	-0.000646822	0.000485675	-0.0018818	-0.000554338	-0.00118101	-0.00236189	-0.000689687	-0.000943797	-0.00316506	0.000340752	-0.000573272	-0.00102557	-0.000805895	-0.00212738	-0.00117414	0.000760544	-0.00090334
b1549	-0.00120653	-0.000646822	0.000485675	-0.0018818	-0.000554338	-0.00118101	-0.00236189	-0.000689687	-0.000943797	-0.00316506	0.000340752	-0.000573272	-0.00102557	-0.000805895	-0.00212738	-0.00117414	0.000760544	-0.00090334
b1550	-0.00120653	-0.000646822	0.000485675	-0.0018818	-0.000554338	-0.00118101	-0.00236189	-0.000689687	-0.000943797	-0.00316506	0.000340752	-0.000573272	-0.00102557	-0.000805895	-0.00212738	-0.00117414	0.000760544	-0.00090334
b1551	-0.00120653	-0.000646822	0.000485675	-0.0018818	-0.000554338	-0.00118101	-0.00236189	-0.000689687	-0.000943797	-0.00316506	0.000340752	-0.000573272	-0.00102557	-0.000805895	-0.00212738	-0.00117414	0.000760544	-0.00090334
b1552	-0.00120653	-0.000646822	0.000485675	-0.0018818	-0.000554338	-0.00118101	-0.00236189	-0.000689687	-0.000943797	-0.00316506	0.000340752	-0.000573272	-0.00102557	-0.000805895	-0.00212738	-0.00117414	0.000760544	-0.00090334
b1553	-0.00120653	-0.000646822	0.000485675	-0.0018818	-0.000554338	-0.00118101	-0.00236189	-0.000689687	-0.000943797	-0.00316506	0.000340752	-0.000573272	-0.00102557	-0.000805895	-0.00212738	-0.00117414	0.000760544	-0.00090334
b1554	0.00149649	-0.00442591	-0.0153561	-0.0188916	0.0165592	0.00669236	0.00475498	0.0244226	-0.00571117	-0.0278726	0.0289317	0.0229466	-0.00454624	0.00625346	-0.00392142	0.0317931	-0.0139423	0.0171847
b1555	-0.00120653	-0.000646822	0.000485675	-0.0018818	-0.000554338	-0.00118101	-0.00236189	-0.000689687	-0.000943797	-0.00316506	0.000340752	-0.000573272	-0.00102557	-0.000805895	-0.00212738	-0.00117414	0.000760544	-0.00090334
b1556	0.000344064	-0.00768884	0.0135413	0.0187243	-0.0149906	-0.00928013	0.00846097	-0.0119246	0.0151941	-0.00904686	0.00359034	0.00401294	0.0012917	0.0254675	-0.00171315	-0.0104823	-0.0255461	-0.0139616
b1557	-0.00120653	-0.000646822	0.000485675	-0.0018818	-0.000554338	-0.00118101	-0.00236189	-0.000689687	-0.000943797	-0.00316506	0.000340752	-0.000573272	-0.00102557	-0.000805895	-0.00212738	-0.00117414	0.000760544	-0.00090334
b1558	-0.00120653	-0.000646822	0.000485675	-0.0018818	-0.000554338	-0.00118101	-0.00236189	-0.000689687	-0.000943797	-0.00316506	0.000340752	-0.000573272	-0.00102557	-0.000805895	-0.00212738	-0.00117414	0.000760544	-0.00090334
b1559	-0.00120653	-0.000646822	0.000485675	-0.0018818	-0.000554338	-0.00118101	-0.00236189	-0.000689687	-0.000943797	-0.00316506	0.000340752	-0.000573272	-0.00102557	-0.000805895	-0.00212738	-0.00117414	0.000760544	-0.00090334
b1560	0.00125338	0.0195881	-0.0235751	0.000627125	-0.00349473	-0.00267169	0.00440691	-0.0184127	-0.00280218	0.010583	-0.0112185	-0.00509169	-0.00243076	0.00989669	-0.0192759	0.0154559	-0.0283582	0.0186137
b1561	0.001074	0.00270936	-0.0165811	0.0112947	0.015735	0.00262859	-0.00962535	-0.00365176	0.00283586	-0.000201402	-0.0183794	0.00551363	-0.000683235	-0.00369872	-0.0246397	0.0206251	-0.0268531	-0.00757228
b1562	0.00372555	0.0231951	-0.0122094	-0.0140867	-0.00560545	-0.00314117	-0.000933963	-0.0200177	-0.0118218	0.00106704	0.00737748	0.00574304	-0.000520323	0.0194195	-0.00541848	0.0120544	-0.0225088	-0.0215836
b1563	-0.00120653	-0.000646822	0.000485675	-0.0018818	-0.000554338	-0.00118101	-0.00236189	-0.000689687	-0.000943797	-0.00316506	0.000340752	-0.000573272	-0.00102557	-0.000805895	-0.00212738	-0.00117414	0.000760544	-0.00090334
b1564	-0.00120653	-0.000646822	0.000485675	-0.0018818	-0.000554338	-0.00118101	-0.00236189	-0.000689687	-0.000943797	-0.00316506	0.000340752	-0.000573272	-0.00102557	-0.000805895	-0.00212738	-0.00117414	0.000760544	-0.00090334
b1565	-0.00120653	-0.000646822	0.000485675	-0.0018818	-0.000554338	-0.00118101	-0.00236189	-0.000689687	-0.000943797	-0.00316506	0.000340752	-0.000573272	-0.00102557	-0.000805895	-0.00212738	-0.00117414	0.000760544	-0.00090334
b1566	-0.00120653	-0.000646822	0.000485675	-0.0018818	-0.000554338	-0.00118101	-0.00236189	-0.000689687	-0.000943797	-0.00316506	0.000340752	-0.000573272	-0.00102557	-0.000805895	-0.00212738	-0.00117414	0.000760544	-0.00090334
b1567	-0.00120653	-0.000646822	0.000485675	-0.0018818	-0.000554338	-0.00118101	-0.00236189	-0.000689687	-0.000943797	-0.00316506	0.000340752	-0.000573272	-0.00102557	-0.000805895	-0.00212738	-0.00117414	0.000760544	-0.00090334
b1568	-0.012506	-0.00574173	0.0192737	-0.000702609	-0.00248026	0.0076798	-0.0164188	-0.0104838	-0.00271208	0.00762804	-0.0106943	-0.000396953	-0.0228414	0.0179924	-0.0145487	0.0318215	0.01801	0.0158115
b1569	-0.00120653	-0.000646822	0.000485675	-0.0018818	-0.000554338	-0.00118101	-0.00236189	-0.000689687	-0.000943797	-0.00316506	0.000340752	-0.000573272	-0.00102557	-0.000805895	-0.00212738	-0.00117414	0.000760544	-0.00090334
b1570	-0.00120653	-0.000646822	0.000485675	-0.0018818	-0.000554338	-0.00118101	-0.00236189	-0.000689687	-0.000943797	-0.00316506	0.000340752	-0.000573272	-0.00102557	-0.000805895	-0.00212738	-0.00117414	0.000760544	-0.00090334
b1571	-0.00120653	-0.000646822	0.000485675	-0.0018818	-0.000554338	-0.00118101	-0.00236189	-0.000689687	-0.000943797	-0.00316506	0.000340752	-0.000573272	-0.00102557	-0.000805895	-0.00212738	-0.00117414	0.000760544	-0.00090334
b1572	-0.00120653	-0.000646822	0.000485675	-0.0018818	-0.000554338	-0.00118101	-0.00236189	-0.000689687	-0.000943797	-0.00316506	0.000340752	-0.000573272	-0.00102557	-0.000805895	-0.00212738	-0.00117414	0.000760544	-0.00090334
b1573	-0.00120653	-0.000646822	0.000485675	-0.0018818	-0.000554338	-0.00118101	-0.00236189	-0.000689687	-0.000943797	-0.00316506	0.000340752	-0.000573272	-0.00102557	-0.000805895	-0.00212738	-0.00117414	0.000760544	-0.00090334
b1575	0.00208638	0.0237499	0.0142097	0.00843706	-0.00239776	0.00498591	-0.0344315	0.00366025	-0.0241591	-0.00969841	0.00428556	0.00298164	-0.0183839	0.0124378	0.00363802	0.0196768	0.0411032	0.0003164
b1576	-0.015909	-0.0156936	0.004384	0.00760508	0.00605014	-0.00427673	0.00401343	-0.0360982	0.0194939	-0.0238773	-0.0119882	-0.0100442	0.00207419	0.0112978	-0.0204657	-0.00088729	0.0202946	0.000582177
b1580	0.000943644	-0.0248079	-0.00727653	0.00469721	0.00830201	-0.00390678	0.0169177	-0.00316713	0.00305556	0.0155985	0.000484718	0.00877488	-0.0125777	0.00698917	0.000471815	0.00789415	0.0124038	-0.013897
b1581	0.00475372	-0.00922428	-0.0073125	0.0206815	-0.00540685	-0.0267691	0.000786764	0.00642787	-0.0108347	0.0211642	-0.0191446	0.0050244	-0.0036217	-0.00441582	-0.00289615	-0.000868314	-0.00303617	0.00406478
b1582	-0.00189162	-0.000566667	0.00329178	0.00359579	0.00771055	0.010988	-0.00804541	0.0223458	-0.0103751	0.019107	-0.00130601	0.00589366	0.0101484	-0.00463837	-0.000480963	0.00888311	-0.0071543	0.0131089
b1583	0.000721579	0.00269116	0.00413885	-0.00269825	0.0334993	-0.0037079	-0.00352284	-0.00459568	0.00231094	0.00688137	-0.00753597	0.00324748	-0.0120493	-0.00212002	0.00233214	0.00182902	-0.0117635	-0.00317894
b1584	-0.0031572	0.00331523	0.00614613	0.0121271	0.00358734	-0.00334778	-0.000304914	-0.0112254	0.0116998	0.00304391	-0.00938308	-0.000575047	-0.00717783	-0.00718818	-0.000888395	0.00918248	-0.0219376	-0.00567267
b1585	-0.00239689	-0.0029399	0.0018675	-0.0131733	-0.000206956	0.00595326	-0.0106926	0.0111381	-0.00246496	0.000920164	-0.00747424	-0.00306813	-0.00885282	-0.0105995	0.0028707	0.00424589	0.0023118	0.000957478
b1586	-0.0072893	-0.0080505	-0.00323627	-0.0115983	0.0289184	-0.000860615	-0.00269985	-0.000539753	-0.0129374	-0.00859933	-0.0256067	-0.0223765	-0.00603895	-0.0117545	0.0170938	-0.0181532	-0.0373807	0.0107675
b1587	-0.00130412	-0.00648218	-0.00108512	7.43232e-05	-0.000574146	-0.010069	0.0224531	0.00766061	-0.00912594	-0.00059525	-0.0151685	-0.0120505	-0.00593774	0.00988805	-0.00162208	-0.0120867	-0.00596079	1.03048e-05
b1588	-0.0198393	0.00435437	-0.0223758	0.00412274	-0.00214238	-0.0109901	0.0331591	-9.94004e-05	0.0064194	0.0101663	-0.00378861	-0.00373437	0.005251	-0.00237362	0.000998697	-0.00808385	-0.00299544	-0.00968442
b1589	-0.021638	-0.00419736	-0.0249953	0.00797382	-0.0101993	-0.0100628	0.013846	0.0170969	0.00265454	0.017649	-0.00525574	-0.00098045	-0.00106214	-0.00970205	-0.00346355	-0.0196952	0.00592088	0.0244984
b1590	-0.00497216	-0.00056743	-0.0156899	0.00239865	0.000185881	-0.00210723	0.00171292	0.00145505	-0.00573423	0.00297798	-0.00211326	0.000869261	0.00998407	0.00463429	-0.00591151	-0.0164024	0.000114333	-0.00712224
b1591	-0.0025621	-0.0161768	0.00524969	-0.00161179	0.0042937	0.00953375	0.00355972	0.00115143	-0.00466919	0.00759783	-0.00692467	0.00587523	5.3916e-05	0.0159631	-0.00398502	-0.00248995	0.00125375	-0.0013696
b1592	-0.000660211	-0.00435679	-0.0149302	0.0126565	-0.00182751	-0.0116578	0.00784039	-0.00825131	-0.000467339	0.027012	0.0176126	0.00279699	-0.00411977	0.010252	-0.00550844	-0.0128917	0.0167299	-0.0174022
b1593	-0.0105408	0.00985662	0.0159771	-0.00102147	0.00643289	0.00488425	0.0496913	-0.00462599	-0.00431776	-0.00388427	0.00481097	-0.0206794	-0.00895698	-0.0183138	-0.0070319	-0.00243267	-0.00273469	0.0103495
b1594	-0.00018126	0.00960447	0.00669988	0.00935218	-0.0241939	-0.00519348	0.00534473	0.0158792	-0.00759556	-0.00791641	-0.00316117	0.00936348	-0.0213984	-0.0078621	0.00210295	-0.00279784	0.0059695	0.00384202
b1595	-0.0020066	-0.00445272	-0.00160442	0.00359091	-0.0115372	-0.0134002	-0.00601862	0.000272614	-0.010978	0.00175927	-0.0018708	0.00421013	-0.00481754	-0.00740497	0.0094524	0.00974232	0.0143272	-0.0178016
b1596	0.0206964	0.0167202	-0.0281819	0.00717245	-0.00224357	-0.00407708	0.0193032	0.0230993	0.0295308	-0.00325899	-0.0297899	-0.00663833	-0.000650663	0.0275688	0.00873071	0.03495	0.00548478	-0.00542826
b1597	0.00709103	0.012416	-0.0069487	0.0121814	0.127224	0.0125214	-0.00412267	-0.072701	0.0292306	-0.0452253	0.0329866	-0.0087518	0.0774398	-0.00391136	-0.0257285	0.0259766	-0.0243247	0.0700918
b1598	-0.00448457	-0.00197446	0.00915623	-0.00201715	0.018841	0.00869495	-0.00350878	-0.00653412	0.00303599	-0.0101086	-0.0132047	-0.0183424	0.0123595	-0.00184126	0.00328157	-0.00223394	-0.00246765	0.00253822
b1599	-0.00230283	-0.00913153	0.00119712	-0.0099692	0.0150661	-0.0228821	0.0131862	0.0278483	0.0104973	-0.0441143	-0.0372547	-0.0265972	0.0551151	-0.0323258	0.0148183	0.0312971	-0.02017	0.0575617
b1600	0.00481121	-0.0174036	-0.010854	-0.0628578	0.00624862	-0.00836421	-0.00286794	0.0452053	-0.0047444	0.0122166	-0.0252991	-0.0187021	0.00318007	-0.00856736	0.0184945	0.0200141	-0.0330768	0.0114094
b1601	-0.00114401	-0.00128296	-0.00946323	-0.0112521	0.00695136	-0.0060064	0.0255676	0.00896233	0.00568168	0.0032136	0.00207038	-6.22105e-05	0.0113082	0.00764394	0.0205734	0.00175148	-0.00406629	-0.00218439
b1602	-0.00185504	-0.0468199	0.00972912	-0.0179727	-0.0129787	-0.0117537	-6.10858e-05	0.0163293	0.0232924	-0.00691123	-0.00634371	0.0008808	0.0209638	0.00797323	-0.00153782	-0.0228803	-0.0367451	0.0243172
b1603	0.000684495	-0.0461609	0.00403207	-0.0121796	-0.00944045	-0.0103554	-0.00418794	0.00682082	0.0234941	-0.0125874	-0.00515958	-0.00317146	0.0217509	0.000595908	-0.00705157	-0.0206879	-0.0404338	0.0221732
b1604	0.00276917	-0.00837476	0.00961513	0.00730838	0.0196496	0.0108438	-0.00827599	0.00771641	0.0030984	-0.000878337	0.00181984	-0.00197638	0.00207064	0.0133036	0.0033509	-0.0118749	0.0264378	-0.00131495
b1605	-0.00646809	0.0464831	0.00885115	0.00795026	-0.0179909	0.0153656	-0.00961064	0.0197047	-0.000884232	-0.00948914	-0.00121077	-0.0209692	-0.00150601	-0.00215454	0.00816833	-0.00709371	-0.00879002	-0.00206848
b1606	-0.0050674	0.0181187	9.68749e-05	0.0039337	-0.0101488	0.0055159	-0.0194795	0.0027843	-0.00433247	-0.0130056	-0.0108545	-0.0116806	0.00079059	0.00611043	-0.00984596	-0.00668216	-0.0269662	0.00222725
b1607	-0.00166796	-0.0071039	0.000813942	-0.0129962	-0.00536786	0.00973669	-0.0178761	0.0118223	0.0328659	0.0156915	0.00381929	-0.0083088	0.00579175	-0.001405	0.00356157	0.00195237	0.00343405	0.0132788
b1608	0.00516861	0.00936487	0.0126765	-0.00639195	-0.00152171	0.0159939	-0.00836632	0.0105378	0.0118898	0.000143888	-0.00850865	0.000291027	0.0105124	0.00729924	-0.00473509	0.000394843	0.0103711	-0.00822735
b1609	0.010235	0.00662904	0.00483478	-0.0107133	-0.00621128	0.0110619	-0.00498118	0.0198296	0.00978062	0.00468565	-0.0132864	0.00475772	0.0139506	0.0236109	-0.00622558	0.00425273	0.00661987	-0.00795018
b1610	0.00309113	0.0168161	0.00327698	-0.000844039	-0.000481525	-0.00198817	-0.00842062	-0.00160484	-0.00134356	-0.0207448	-0.00421541	-0.0160292	0.0163877	-0.0001001	0.0159567	0.00628351	-0.0135188	-0.0196336
b1611	-0.00368962	0.00136017	0.00241613	-0.00147254	0.0224292	0.00737714	0.010335	0.0131583	0.0826852	0.122072	0.00105275	0.00436086	-0.0322441	-0.0388781	-0.0156366	0.000632292	0.0366406	-0.00313366
b1612	-0.0396931	-0.00238978	0.00609667	-0.00254353	-0.00697327	0.0105452	-0.00649707	0.0019934	0.0691189	-0.00370153	-0.000431306	0.0014173	0.0200071	-0.00862963	0.00373328	0.00204067	0.00717812	-0.00382728
b1613	-0.00292895	0.0114219	0.00176776	0.00351028	0.00578617	-8.90558e-05	0.00478922	-0.00230261	-0.00665011	0.00228421	0.000836688	-0.00493796	-0.00351775	0.00574835	0.00693176	0.00463656	-0.0290644	0.00920895
b1614	-0.00170533	-0.00315352	0.00887622	-0.0097808	0.00217361	0.010046	-0.00577658	0.0030368	-0.00318074	-0.0101798	-0.0205191	-0.00440639	0.00358017	-0.00444357	0.0136484	-0.00473845	-0.013825	0.00351561
b1615	-0.00593276	-0.0020727	0.00097986	0.0109119	0.000802524	-0.0137396	-0.0150097	-0.0025654	0.0057397	-0.0062069	-0.00442317	0.00371936	-0.0128559	0.00752097	0.00523969	-0.00426838	-0.0218906	-0.00668958
b1616	-0.00720879	-0.00620784	0.0111956	0.0148652	0.00464679	-0.0259181	-0.0120256	-0.00366314	0.00188759	0.000125418	0.00169292	0.00123956	0.00218466	0.0101795	0.00464358	-0.0206346	-0.00833974	0.00575216
b1617	-0.00604007	0.00173686	-0.00102213	0.036052	0.00716195	-0.0387865	-0.00719433	0.00377665	0.001296	-0.0144016	0.018519	-0.00160424	0.0163152	0.0038546	-0.00627372	0.00418422	0.00286377	0.00488274
b1618	-0.00294397	-0.00574052	-0.00152451	-0.0102154	0.01967	0.00217585	0.00921776	0.00406172	-0.00529625	0.00149087	-0.010884	0.0029632	0.0019689	-0.00495684	0.00209761	-0.0053375	0.00526243	0.00339799
b1619	-0.00682121	0.00142987	0.00837338	-0.00859879	8.78672e-05	-0.0164903	-0.00427163	0.0052548	0.000718289	0.00106142	-0.0106314	0.00214112	0.00289248	0.0221406	0.014126	-0.00616387	-0.00333383	0.00570784
b1620	0.00055896	0.019175	0.00113517	0.00112373	0.0191021	-0.00601464	0.0188851	0.00980448	0.000115999	0.00358564	-0.0199176	0.00558769	0.00410112	-0.0156834	0.000778095	0.0137673	0.00272	0.00589747
b1621	-0.00637043	0.0135886	-0.00051752	0.0107131	-0.00679301	-0.00589716	-0.000970777	-0.00321626	-0.0168126	0.00936541	0.00122803	-0.00262124	0.00634081	0.000731536	-0.00510692	0.000730317	0.000317241	0.0129205
b1622	0.000725157	0.0141719	0.00174432	0.014745	0.0131924	-0.0131314	0.000474712	-0.0071978	-0.00354661	0.00642467	-0.000299141	0.00822935	0.00519582	-0.0111992	0.00113285	-0.00199326	0.0109218	-0.00583807
b1623	0.00645269	-0.000975503	-0.0210117	0.0414301	-0.0101421	0.00101368	0.0297235	0.0132343	-0.00411039	-0.00385153	-0.130839	0.0079159	0.0128167	-0.0100598	0.0070463	-0.0215022	-0.0124509	0.0189911
b1624	0.000595244	-0.0143739	-0.00772427	-0.00292192	0.00272158	0.00419512	-0.00265867	-0.00481306	0.0011645	0.00655479	0.00730217	0.0165317	0.00368892	0.00634329	-0.0030719	-0.000497123	0.0108849	0.000865945
b1625	-0.0109228	0.0222871	0.0136808	-0.00919935	-0.0164015	-0.0259084	6.33112e-05	0.00163467	-0.0082329	-0.00747046	-0.0451232	0.0210481	0.0241654	0.012143	-0.0274506	-0.00400992	0.00772202	0.0220852
b1626	-0.00521641	-0.00765038	-0.00798004	-0.00422329	0.00225362	-0.00126545	-0.00152944	0.00416036	0.000293695	0.00419955	0.00171149	0.00562686	0.00290261	-0.00706316	0.00912118	-0.0188822	0.0095201	-0.0110976
b1627	0.00893475	-0.0136521	-0.00302701	-0.0135223	-0.00304067	0.0013031	-0.00932965	0.000400684	-0.00376208	0.00138793	0.00434193	0.0156793	-0.00412314	-0.0349334	0.0058559	0.00465288	0.0158736	0.00427717
b1628	0.00969824	-0.0140556	-0.0133354	-0.00462528	0.00133388	0.00986832	-0.00733234	-0.00727923	0.00819073	-0.00359201	0.00599566	0.0103839	0.00572672	-0.0193191	0.00361912	0.00384234	0.00789883	0.00249486
b1629	0.0127435	-0.00104489	-0.00632034	0.00414174	-0.00742295	0.00592423	-0.00424717	-0.00775068	0.00721047	-0.00706696	-0.000593292	0.0149504	0.00176394	-0.0131936	-0.00419557	0.0245718	-0.000273598	-0.00647658
b1630	0.00752172	-0.0086272	-0.0116633	-0.000726472	-0.0101376	0.00669708	0.0166781	-0.00747031	0.0129739	-0.00258151	0.00361249	0.00670299	0.00637084	-0.018507	-0.00137311	0.0125923	0.00587766	-0.0208555
b1631	0.00298747	0.0090443	0.0174498	0.0107693	-0.00542731	0.016585	0.0157313	0.0010074	0.00759319	-0.00687595	-0.00070147	0.00692781	0.006272	-0.0140965	-0.00338732	0.00990459	-0.000258796	-0.00434887
b1632	0.000807094	-0.0052172	0.00214113	0.00299855	-0.00561125	0.00565697	0.0252169	0.00155717	0.0180635	-0.0105934	-0.0043861	0.00141602	0.0074193	-0.00936965	-0.00385569	0.0160862	0.000364591	-0.00902279
b1633	0.00918741	0.00527117	-0.000659554	0.0106938	-0.00593479	-0.0012951	0.014481	-0.0113416	0.00100541	-0.00925952	-0.000192009	0.0113509	0.00546123	-0.00664839	-0.00675418	0.00755026	0.00836368	-0.00506582
b1634	-0.00783767	0.0328811	-0.0150447	-0.00232936	-0.00739712	-0.00270168	0.00575536	0.00411488	-0.0187085	0.0133136	-0.00531699	-0.00261003	0.00185866	0.0127479	0.0062017	-0.0207459	-0.0164283	-0.0130069
b1635	0.00274351	-0.00877455	0.00212417	-0.00986728	0.0299964	-0.00111695	0.00328364	0.00808389	0.000602863	0.0142133	-0.0118365	-0.0037015	0.00943216	0.00856123	0.00393972	0.00466378	-0.00985529	0.00856405
b1636	0.00660072	0.000829825	0.0075342	0.00120175	-0.00208226	0.00635164	0.00152052	0.0102969	0.000816293	-0.014281	-0.00605924	-0.0104862	0.000861341	0.0118912	0.00557848	0.0031087	0.00650811	-0.000173094
b1637	0.000265283	-0.00510698	-0.00038257	3.04709e-05	-0.0019504	0.003992	0.00218833	0.00142023	0.00171465	-0.00280174	-0.0061331	0.0140652	0.00276735	0.00956676	0.000503318	-0.00453449	0.00934042	0.00662936
b1638	0.00189229	0.00166202	-0.00427962	0.003697	0.015365	0.00565196	0.00830462	-0.00831572	0.00384269	0.000580459	-0.00781326	0.00286798	0.000612429	0.0122753	-0.000468683	0.00686145	0.0118949	0.00496509
b1639	-0.00659349	0.00604344	0.00281803	-0.00281319	8.9029e-05	-0.00232481	0.00231497	-0.0263548	-0.00599731	0.00379472	-0.00946866	-0.00975901	0.00765594	0.00758614	0.00725493	0.0171503	-0.0200952	0.00641022
b1640	0.00181622	0.0102706	-0.000233798	0.00787086	0.00946118	0.00607373	0.00216646	-0.00972651	0.000180612	-0.00315343	-0.000451208	0.00319081	0.00403385	0.000912409	-0.00400593	0.0017384	-0.0171991	0.00734968
b1641	0.00377667	-0.00618802	0.0128373	-0.0161029	0.00467228	0.00602466	-0.00275989	0.0231058	0.00427839	-0.0113571	0.00152288	0.00586039	-0.00498337	0.0111951	0.00380144	-0.000142688	-0.00718977	-0.00440631
b1642	0.00293474	-0.00317618	-0.00749938	0.000170057	0.00750238	-0.00701502	-0.00620181	-0.00376892	-0.017308	-0.0119907	-0.0124888	0.00972827	-0.00503282	0.0022797	-0.000971931	-0.0030518	-0.00915193	-0.0094901
b1643	0.00495001	-0.013689	-0.0194558	-0.00105251	-0.000333077	-0.00640633	-0.000488245	0.00382461	0.00541442	-0.00847109	-0.00270074	-0.00793051	-0.00943363	-0.0290654	0.0144014	-0.0128916	-0.0273932	0.00292612
b1644	-0.00194795	-0.0183424	-0.00701166	-0.00236778	-0.0076399	-0.0083343	-0.00242111	0.0115232	-0.00391676	0.000650052	-0.00657395	-0.012484	2.38202e-05	-0.015263	-0.00222337	0.00541564	-0.00227652	0.0107522
b1645	-0.000422194	0.00538017	-0.00132781	0.00256541	-0.0150282	-0.00635537	0.00129833	-0.00248821	0.00171093	0.00381191	-0.0123154	-0.00470451	-0.000892937	0.00375863	0.00622279	-0.00672453	0.000889154	-0.000681403
b1646	-0.0047015	0.000709341	0.0158181	-0.0109711	0.00546357	-0.0203689	-0.00628222	-0.037698	-0.0167733	-0.00913133	-0.00264586	-0.00454394	0.00939872	0.000830429	0.0317034	0.00896945	-0.012138	-0.0060473
b1647	-0.000359114	0.00488238	-0.000505213	0.00536479	-0.00242061	-0.000548506	0.0108725	-0.00275806	-0.00797745	-0.00646271	0.000144529	-0.0141526	0.00978705	-0.00679464	0.00451342	0.00379029	-0.00521114	-0.001023
b1648	-0.00351307	-0.00495853	-0.0156173	-0.0107324	-0.0158517	0.00100233	0.0133817	-0.00440919	0.0031179	-0.0127263	-0.0150621	-0.00483803	-0.00225242	-0.00365775	0.00920406	0.000893815	0.00601473	-0.0105121
b1649	0.00130215	-0.0177192	-0.00825643	-0.00099931	0.0116491	0.000949239	0.00036611	-0.00704243	0.00387512	-0.00321462	-0.0034885	-0.0073886	-0.00268318	0.00185303	-0.00189104	0.000395759	0.0142891	0.00848529
b1650	0.00220729	0.0110308	0.000920097	-0.00502988	0.00609004	0.00878417	-0.0126508	-0.00303928	-0.00408192	0.00326166	-0.0019295	0.0078229	-0.008572	-0.0131049	0.000736459	-0.000400635	0.00949348	-0.00586651
b1651	-0.00332608	0.000136249	0.0115034	-0.0217982	-0.00127406	0.0112172	-0.0054053	0.0126514	-0.0137659	-0.0110883	-1.11252e-06	-0.0140585	-0.0105391	-0.00912445	0.00375693	0.000682607	-0.00782423	0.0253707
b1652	0.00472298	-0.00261932	-0.00498361	0.0102409	-0.01127	-0.0107187	-0.00398792	-0.020098	-0.00661751	-0.00112161	-0.00384101	0.0100303	-0.00372534	-0.00348505	0.00105096	0.0106847	-0.00151131	-0.00901672
b1653	0.00515378	0.00859155	0.00879365	0.00142606	-0.00667365	-0.00231156	-0.000665744	-0.00352146	-0.00636647	-0.00257307	0.0146936	0.00324772	0.0040238	0.0125426	0.00995824	0.00298327	-0.00137332	-0.00223531
b1654	-0.0285192	-0.0196847	-0.0215431	-0.0130446	0.00823308	0.0126657	-0.0039989	0.0113943	-0.0120575	0.00922899	-0.00832375	0.0220869	0.00703991	0.00486016	-0.00951992	-0.00549918	-0.0170632	0.0078839
b1655	-0.00145125	-0.00234606	0.0175963	0.00805589	-0.0324266	0.010065	-0.00806938	0.00957689	-0.00586677	-0.00627559	-0.0130253	0.0175195	0.00810527	0.0184494	-0.0175091	0.00119302	-0.0136853	0.00801515
b1656	-0.106891	-0.0100609	-0.0154294	0.0014284	0.0102095	-0.0246747	0.0272805	0.0207846	0.00428058	-0.00556598	0.00341024	-0.0200745	0.021014	0.0505625	0.00651515	-0.0313751	0.0139391	0.029633
b1657	-0.00514463	-0.0015657	-0.00598835	-0.0161661	0.0214678	0.00086149	-0.0109026	0.0188284	0.0113367	-0.00236763	-0.0142405	0.0834677	0.00534723	0.00806069	-0.00464618	0.0136749	0.0351215	-0.00255965
b1658	-0.00151216	0.00149469	0.00829131	0.0021017	6.33531e-05	0.00677714	-0.0158042	-0.00324886	-0.00643553	0.00987624	0.0487901	0.0132097	-0.00415628	0.00734719	-0.0100411	0.00282917	0.00358897	-0.00334092
b1659	-0.00378521	-0.00986989	-0.00375011	-0.00952013	0.0098595	-0.0144222	1.82837e-06	-0.00436361	-0.00779181	0.000444028	-0.00209819	-0.00750412	0.0184841	-0.00264621	0.00582357	0.00488562	-0.000222772	0.00417481
b1660	-0.00729253	-0.0126214	-0.00155572	-0.0016659	0.0170096	0.00256228	0.0190701	0.0130196	-0.0126175	-0.00569031	-0.0313874	-0.0227302	-0.00867578	-0.0428102	0.0412788	0.00195434	0.0114418	0.00960535
b1661	0.00335198	0.00609293	0.00813573	-0.00463715	-0.0186147	-0.000224171	0.0109008	0.00112697	-0.0104892	0.0125536	0.00326453	-0.0233418	0.00630053	0.0302563	0.0205607	0.0161805	0.0277314	0.00904554
b1662	-0.00524284	0.00296105	-0.0042099	0.000207042	-0.000372139	0.00386575	0.00259329	0.00953652	-0.0121701	0.00248045	0.00763528	0.00629991	-0.00354773	0.00791514	0.0029549	-0.0061305	-0.0108066	-0.0024313
b1663	-0.0111915	0.00447957	0.00161946	0.00355809	0.00537302	-0.00200659	0.0167601	-0.0102502	0.00170379	0.00747577	-0.00762116	0.00455587	-0.00186128	0.00501718	0.00115067	-0.00445121	-0.0212675	0.00893954
b1664	-0.00163828	0.00888853	-0.000280566	-0.000290434	0.00366878	-0.00196622	-0.00829741	0.00479052	-0.00135263	-0.012587	-0.00928755	0.000209516	-0.00390741	0.00593146	0.00984828	-0.0105562	0.00449016	0.0100686
b1667	0.00277776	-0.0061868	0.00270743	-0.0177977	0.0146183	0.00797983	0.000480218	0.0126681	0.00233622	0.00117991	-0.00133691	-0.00548519	0.00680297	0.0210198	0.0108522	0.00746692	-0.0088036	0.00425253
b1668	-0.00283193	-0.00478115	0.00198296	0.0212774	-0.0119788	0.00526925	-0.00733304	-0.018653	-0.00360383	-0.00350936	-0.0136779	0.00986626	0.00700965	0.0192688	0.0169884	0.0129516	-0.00343945	0.0162478
b1669	0.00174205	0.00890481	0.0177099	0.0166857	-0.00910278	-0.00241062	-0.00142489	0.00478828	-0.00448939	0.0310112	-0.0294063	-0.00326473	-0.0213925	0.00955572	-0.0058152	0.00778082	0.0148286	-0.0375028
b1670	0.00331805	-0.00454768	-0.0106136	-0.00481205	-0.00737884	0.00902231	0.015427	-0.00404408	-0.00879814	-0.000465515	0.00609369	0.0030252	-0.0150056	0.00350108	-0.00282744	-0.0203529	0.00285727	0.00711346
b1671	-0.00363022	-0.0212272	-0.0104143	0.000363899	0.000663657	-0.00788851	0.00607986	-0.00362047	-0.00794296	0.0195704	0.00993657	0.00695855	0.00564241	-0.0108758	-0.00186124	0.00808953	0.0216551	-0.00504328
b1672	0.00559011	-0.000907348	0.0128688	0.000169644	0.00471426	-0.00294104	0.00444087	0.00463218	-0.02434	0.00400726	0.0117066	0.0100046	-0.000629253	-0.0101205	-0.0152999	-0.00687401	-0.00966183	0.04173
b1673	-0.00729818	-0.00315833	0.0176497	-0.00938337	-0.00931532	0.0140262	0.0467223	-0.00796608	0.00760817	0.000378893	-0.0206893	-0.0152814	0.0106265	0.00580221	0.00254284	-0.00368138	0.00743325	0.00128418
b1674	-0.0178034	-2.82114e-05	0.0408588	-0.013715	0.00343896	0.0431472	0.0658377	0.0147612	0.004547	-0.0137121	0.000266877	0.0181485	0.00426857	-0.0235665	0.00162828	-0.0122942	-0.0106281	0.00167485
b1675	-0.00643876	-0.0364867	0.0150055	-0.026385	-0.0146843	-0.0126428	0.00194202	0.00596872	0.000719509	-0.0132184	0.0291766	-0.00817256	-0.0100723	-0.0222964	0.00746691	0.0142138	0.000593656	0.0329185
b1676	6.02529e-05	-0.0162969	0.00100333	-0.000741586	-0.0068839	0.0271455	0.00906445	0.0132051	-0.0274703	-0.0125435	-0.00217511	-0.017569	-0.00491535	0.00402432	0.00244926	0.00590803	0.00438164	0.0123606
b1677	0.0030028	0.00166268	-0.0153122	-0.00166293	-0.0049242	0.00307432	0.0124982	-0.0151698	0.0049991	-0.00576516	0.0133299	-0.00287779	-0.00246125	0.00385852	0.000563679	0.0254642	-0.00281856	-0.0110267
b1678	0.0271044	0.0111038	0.00705909	-0.0169832	0.00633143	0.00144339	0.00511975	-0.0114844	-0.0100219	-0.00508351	-0.0158394	0.00283412	0.0100503	0.0109533	0.0258948	0.0116221	-0.00196521	0.00677595
b1679	0.0839417	-0.00481425	0.00461978	-0.00790357	-0.001805	-0.00300389	-0.0161804	0.00446492	-0.00632237	0.00392404	-0.00228675	-0.00228997	-0.0140684	-0.0222872	0.0269609	0.0161568	0.00078757	-0.0129984
b1680	0.0986664	0.00573112	0.00325994	-0.00360337	0.00129011	-0.00693159	-0.00402436	-0.0102596	-0.00540012	-0.00341374	-0.00446183	0.00732572	-0.00843183	-0.023224	0.0223785	0.0118365	-0.00847161	-0.010417
b1681	0.100921	0.0120543	0.00153443	-0.00959361	-0.00166858	-0.00893258	-0.00221992	-0.0141906	0.00184065	0.00243964	-0.00296317	0.00403167	-0.00585638	-0.0344064	0.0176019	0.0103255	0.000234824	-0.000924413
b1682	0.0965571	0.00692278	0.0143098	-0.0119747	0.0026296	-0.00134314	-0.00752496	-0.0153582	-2.16627e-05	0.00428023	-0.00853443	-0.00706399	0.0178107	-0.0203122	0.0177193	0.0148201	0.00358332	0.00285183
b1683	-0.00120653	-0.000646822	0.000485675	-0.0018818	-0.000554338	-0.00118101	-0.00236189	-0.000689687	-0.000943797	-0.00316506	0.000340752	-0.000573272	-0.00102557	-0.000805895	-0.00212738	-0.00117414	0.000760544	-0.00090334
b1684	-0.00120653	-0.000646822	0.000485675	-0.0018818	-0.000554338	-0.00118101	-0.00236189	-0.000689687	-0.000943797	-0.00316506	0.000340752	-0.000573272	-0.00102557	-0.000805895	-0.00212738	-0.00117414	0.000760544	-0.00090334
b1685	0.00503706	0.0109837	0.028275	0.00324944	0.0205876	0.0117405	0.0167473	-0.00193292	-0.00214502	0.0152199	0.000149017	-0.0120817	0.0265088	0.00934059	0.0168448	0.00221915	0.0259594	0.00200171
b1686	-0.0209788	-0.007937	0.00770173	-0.000831514	-0.00160893	0.00503058	0.000281222	-0.000835143	0.00372264	0.0265915	0.0399769	0.00598636	0.0207514	0.00511112	-0.00850636	-0.00550677	-0.00293174	0.00310067
b1687	-0.0236928	-0.000793723	0.0127501	-0.00370734	-0.012905	0.000365391	-0.00865957	0.00298534	0.00543259	0.0148476	0.0435027	0.0138423	0.0129204	0.0132987	-0.00440639	-0.00708891	-0.00130303	-0.00523658
b1688	0.00248158	0.00343016	-0.0116399	-0.00188772	-0.000383397	0.000240575	-0.00186207	0.00129218	0.00295994	0.0120638	-0.00702767	-0.00456257	-0.00715165	-0.00762977	0.0122901	-0.00898166	0.0106613	-0.0066127
b1689	-0.002077	0.0142099	-0.00951887	0.0315564	-0.0132707	0.00314066	0.0207706	-0.000799363	-0.015355	0.00420903	-0.00577465	0.00411468	-0.0108195	0.00821046	0.00175593	-0.0103388	-0.0131925	-0.00600944
b1690	-0.00120653	-0.000646822	0.000485675	-0.0018818	-0.000554338	-0.00118101	-0.00236189	-0.000689687	-0.000943797	-0.00316506	0.000340752	-0.000573272	-0.00102557	-0.000805895	-0.00212738	-0.00117414	0.000760544	-0.00090334
b1691	0.00166994	-0.00803358	0.00176751	-0.00626581	-0.00594576	-0.0217547	0.0022847	0.00159642	-0.0128907	-8.3393e-05	-0.0168723	0.0174045	0.00478724	-0.0100446	-0.00354538	-0.0118261	0.00780151	0.0143519
b1692	0.000302646	-0.00746286	-0.00975493	-0.0125348	-0.00317661	-0.0167626	0.0104009	-0.00482681	0.00289979	0.0101516	-0.00148189	0.00931059	-0.00297024	-0.0184078	-0.00729297	0.0189083	0.0108063	0.00574092
b1693	0.00797763	0.00468489	-0.00228348	0.0165175	0.0124507	0.0202784	-0.00770534	0.00270477	0.00784057	0.000890087	0.00462428	0.0141966	0.000782701	-0.00702482	-0.014195	0.009884	0.00489943	-0.00404772
b1694	-0.00308978	0.00355014	-0.00022308	0.0123069	0.00429915	-0.00220403	0.00138397	-0.000181136	0.0102071	0.00692495	0.000720175	-0.00024596	-0.0056416	0.0148268	-0.00125878	-0.00521305	-0.0147284	-0.0101324
b1695	-0.00110724	0.00286516	0.00881305	0.0125158	0.00393373	0.0156683	-0.00735362	-0.0136497	0.00179079	0.00418372	0.0117592	0.0111306	-0.0109098	0.0224298	-0.00842273	-0.00947031	0.00126217	0.00609891
b1696	-0.00652909	-0.00314087	0.00146967	0.00634387	-0.01367	-0.00303266	0.00104434	0.00498727	0.0083451	0.00407049	-0.015842	0.00171739	-0.00934849	0.0106886	0.00944627	-0.0126461	0.019387	-0.0211965
b1697	0.00341904	0.00309613	-0.00756495	0.00948869	0.0204559	-0.00770987	0.0164365	-0.015714	-0.00651915	0.00868624	0.00292811	-0.00246497	0.000663268	-0.00385573	0.0100534	0.00241962	0.0123197	-0.0254353
b1698	0.00645361	-0.00988126	-0.00874905	-0.025017	0.00100808	-0.00394274	0.0111086	0.0111027	-0.00413917	0.00684334	0.0140991	0.0277168	-0.0192692	0.00816954	0.0133752	0.00564905	0.00408894	-0.00896264
b1699	-0.00532412	-0.00274775	0.0115532	-0.00236804	-0.00399393	0.00919635	-0.0121449	-0.00621922	-0.00360259	-0.00334596	0.0135268	0.0075425	-0.00043967	0.0109401	-0.00982192	0.00429929	-0.00460461	0.00803754
b1700	0.00356792	0.0127539	0.00791088	0.027638	-0.00690994	0.0155999	0.0089433	0.0242593	-0.00410342	0.00800961	-0.00494623	0.0283653	0.00910454	-0.0110436	-0.00352697	-0.0112836	0.011196	0.00954571
b1701	-0.00118373	-0.000754173	0.00274667	0.0162329	-0.00781435	-0.00490135	-4.71966e-06	-0.00182408	-0.00507529	-0.00298081	-0.00651843	0.0181312	-0.00563706	0.0186012	-0.00658112	-0.00314716	-0.0218185	-0.0143862
b1702	0.00102121	0.00702315	-0.00315701	0.0214194	-0.0216525	-0.017264	-0.00835673	-0.027349	0.0425205	0.0209085	-0.00694902	0.000802997	0.0233746	0.0180972	-0.0302186	0.00204548	0.0175144	-0.00249645
b1703	0.00169958	0.0173707	-0.0109814	-0.000954795	-0.00470225	-0.0041294	-0.00513237	-0.0172637	0.025862	-0.00428719	-0.00352951	-0.00702151	0.00117966	-0.00962788	-0.00832927	0.00125591	-0.0161511	0.00353075
b1704	0.00895792	0.0103299	-0.01042	-0.0017246	-0.0115721	-0.0256886	-0.00326212	-0.00114566	0.0133769	-0.0178417	-0.00693067	-0.00842664	-0.00100339	0.0160782	-0.0259957	-0.0141587	0.00929033	-0.021771
b1705	0.116834	-0.0146858	-0.0116012	-0.0233135	-0.00123713	-0.00903774	0.0334795	0.0326873	0.0348486	-0.000560195	-0.0283277	-0.00199194	0.010766	0.0149047	-0.00115788	0.0119585	-0.00837151	0.00307916
b1706	0.0110238	-0.00683379	0.0115232	-0.0123368	0.0110053	0.00884762	-0.012715	-0.0193883	0.00846172	-0.0216026	-0.00548403	0.00769543	0.000208126	-0.0352635	0.011178	0.0120639	0.00591042	-0.00921286
b1707	-0.00747283	0.0076262	-0.00665601	0.0123338	0.000586227	-0.0188664	-0.00850478	-8.66231e-05	0.000489036	-0.00196296	-0.0101166	0.00781436	-0.0148262	0.0294748	-0.0116527	0.00958391	-0.00406352	0.00593774
b1708	-0.000248007	-0.00873483	0.00745923	-0.00417931	0.00400855	0.00292927	0.00316645	-0.00211469	-0.0146332	0.00575325	-0.00881696	0.00721925	-0.00530578	0.00141273	-0.00207781	0.00304403	0.00347041	-0.000636514
b1709	0.000351023	0.00244221	-0.00431536	0.00880067	-0.00729041	0.000650069	-0.0036669	-0.0164907	0.00154697	-0.0116328	0.00194331	-0.00458016	-0.00316856	-0.00557432	0.0144118	0.00143546	-0.00923044	-0.00977878
b1710	0.00316155	0.00190642	-0.000377232	0.0218011	-0.00305616	0.00545413	-0.0102083	-0.012115	-0.000813822	-0.0108158	0.0111376	0.00411364	0.0014868	-0.00926662	0.021414	0.00626083	-0.00569105	-0.00916749
b1711	-0.000467252	-0.000609161	-0.00112379	0.0113682	0.00250168	-0.0126646	-0.00320756	-0.0100307	-0.00659685	-0.0063941	0.0109061	0.0034694	-0.00268756	0.00437796	-0.000173014	-0.00767285	0.00944164	-0.00098331
b1712	-0.00361104	-0.0173601	0.00223084	-0.00815504	0.0036447	0.0195119	-0.00749225	0.00507872	-0.0141425	-0.00566489	-0.014069	-0.0109959	0.00565688	-0.0091552	0.0108646	0.00338104	-0.00423987	0.00581106
b1713	-7.92299e-05	-0.00814449	-0.000781452	-0.00479896	-0.0124328	0.00554747	-0.00390709	0.00576165	0.00054934	-0.0164337	-0.0115105	0.000816999	0.0136493	-0.014066	-0.00738087	-0.00298261	0.00179765	-0.00250126
b1714	0.00533723	-0.00989184	-0.00186407	0.0119142	-0.000327834	0.00885416	-0.00463703	0.00818537	0.00768194	-0.0148414	-0.00164861	0.0158909	0.00741863	-0.00330526	-0.0140927	0.00164353	0.00443382	-0.0070184
b1715	-0.00120653	-0.000646822	0.000485675	-0.0018818	-0.000554338	-0.00118101	-0.00236189	-0.000689687	-0.000943797	-0.00316506	0.000340752	-0.000573272	-0.00102557	-0.000805895	-0.00212738	-0.00117414	0.000760544	-0.00090334
b1716	-0.000388697	-0.00885634	0.0159588	0.000201891	0.00328497	0.0126769	-0.00449974	0.00529122	-0.00930161	-0.00629939	0.00956165	0.00990639	0.00211564	0.0232498	0.00305419	0.00467878	0.0111277	-0.00363824
b1717	-0.00192147	0.00186993	-0.00328086	-0.00691743	0.0031702	0.00234639	0.00449013	0.00495997	-0.00239716	0.00759661	0.0042517	0.00412611	0.006701	0.0124586	0.0016584	0.00460376	0.00384091	0.0130721
b1718	0.00266693	0.00363895	0.00475867	0.00324541	-5.75142e-06	0.00290683	-0.00483755	-0.00470293	-0.00800352	0.00437519	0.00364425	0.00237777	-0.00187255	0.00389573	-0.00155751	0.00686152	0.00379167	-0.00296476
b1719	-0.00479861	0.000475205	0.00377168	0.0044754	-0.000532089	-0.00170098	0.00558001	-2.44235e-05	-0.00500019	0.0084646	0.00014225	-0.00797573	-0.000468608	-0.00252342	-0.00163433	-0.00317273	-0.00196163	0.00218749
b1722	-0.00197018	0.0147394	-0.00925577	0.033671	0.0056439	0.0295094	-0.00486735	0.0146805	0.0225756	-0.0132054	0.00436386	0.000433895	-0.0178	-0.00154557	-0.0455973	0.00757315	-0.028259	-0.00386189
b1723	0.00308787	0.00473366	0.00108469	0.00448788	0.00783266	-0.00309183	-0.000910022	-0.00767736	-0.00613363	-0.00900814	0.00773803	0.00582344	0.00958442	0.0022739	0.00757283	0.00656789	-0.00553387	-0.0035309
b1724	-0.00233213	-0.0059676	-0.00251075	-0.00377696	0.00120206	0.00472961	-0.0193379	0.0065827	-0.00914042	0.00754932	0.00744952	0.00842416	-0.0145534	0.00662749	0.0238089	0.0116596	-0.00531622	0.0239562
b1725	-0.00193672	-0.00351054	0.0135516	-0.00520271	-0.00727293	-0.00563538	0.0297593	-0.00990544	0.00442331	0.00140545	-0.0122418	0.0167507	-0.00404731	0.0178996	0.00770539	0.00640922	-0.00302307	0.0161265
b1726	-0.00485989	-0.0126804	-0.00747072	0.00263032	-0.00938182	-0.00951249	-0.000869064	0.00490807	-0.00353001	-0.00977694	-0.00551615	-0.0052821	-0.000964385	0.00075705	0.00561649	0.00165224	0.000555724	-0.00662112
b1727	0.00238915	-0.0120939	-0.00857999	0.00646679	0.0107209	-0.00298093	-0.0024004	-0.00413631	0.000232808	0.00527631	-0.0069746	0.00513764	0.00295801	-0.00410983	-0.00650051	-0.00086472	-0.00148956	-0.00908755
b1728	-0.00194301	-0.00371222	-0.0214787	0.0150939	0.0171631	-0.00850527	-0.00124402	0.00801416	-0.0179249	-0.00602996	-0.00542415	-0.0154919	-0.00806641	0.00205486	0.01935	-0.0113448	0.00534025	-0.0172012
b1729	-0.00024983	-0.00856799	-0.0202983	-0.0242099	-0.0118567	-0.00510889	0.00879962	0.00315018	-0.00155811	-0.00465872	-0.00320079	0.0291034	0.107134	-0.00529499	-0.0102853	-0.00915618	-0.0296385	-0.0131578
b1730	-0.0135241	-0.00616777	-0.0267883	0.0102181	0.00632772	-0.0201695	-0.0158811	-0.0201835	-0.00127487	-0.000144961	0.00644507	0.00444315	0.0163857	-0.0204123	-0.00270941	-0.000677188	-0.0151943	-0.00510422
b1731	-0.0108779	0.0100854	0.00845532	-0.0102449	-0.010345	0.0168761	-0.00598407	-0.00485064	-0.00210636	-0.00111245	-0.0180065	-0.0147481	0.0080195	-0.0381069	0.010319	-0.00354159	-0.0397596	0.0180498
b1732	-0.00952351	0.00368432	-0.00596303	0.0271155	-0.0131631	0.000727114	-0.00849149	0.00216551	0.0240291	0.00869645	0.0125943	0.00795299	0.0245668	0.0106322	0.0609015	0.0107993	0.0220163	0.00442592
b1733	0.0029511	0.000248328	0.00705768	0.0126435	0.00982912	0.006794	0.0113977	-0.0110653	-0.0132603	0.0202912	0.0041763	0.00569279	0.00633913	-0.00612005	-0.00140342	-0.000478949	0.020263	0.0145069
b1734	0.0008348	0.000262727	0.0052281	0.0100883	0.00875651	-0.0128881	0.00598077	-0.0121984	-0.00237313	0.00885728	-0.013899	0.000768064	0.00711714	0.0155657	-0.00546839	0.00744059	-0.00722613	-0.0151297
b1735	-0.00960805	-0.0109163	0.0168404	0.00704335	0.0121456	0.015458	-0.00637264	0.00594479	0.005506	0.00373082	0.00524399	0.00593434	-0.00170439	0.0111608	0.000583816	-0.00112232	0.00628738	-0.01079
b1736	0.00141888	-0.0129576	-0.00410738	0.00965796	0.0205097	-0.00789896	-0.00352464	0.0112453	0.00339811	0.00264799	-0.013846	0.00726107	0.00536865	0.00823015	0.000464544	0.00216288	-0.0134185	-0.00615092
b1737	-0.00545355	-0.00665394	0.00640469	0.0297468	-0.00491974	0.0173771	0.00238032	0.000174612	-0.00782477	0.0180717	0.00841479	0.00255454	-0.000200327	-0.0227887	-0.00449145	-0.0207162	0.00200715	-0.0188923
b1738	-0.00797254	-0.011536	0.000947425	0.0100965	0.00382363	0.00745813	-0.0129609	0.00621798	-0.00140111	-0.00478628	0.00396426	0.0112818	-0.0049112	0.00305365	0.000828786	-0.0111136	-0.0362181	-0.00466802
b1739	-0.00449591	-0.0200811	0.00367867	-0.0229292	-0.0203877	-0.000290694	0.000911692	0.00570331	-0.00154115	-0.0122838	-0.00932977	0.0162821	-0.0243515	-0.00480323	0.0414897	-6.45224e-05	-0.0113102	0.0134326
b1740	0.00474441	-7.51359e-06	-0.00268619	-0.0163302	-0.00553622	0.00479334	-0.00145811	0.00865189	-0.00495032	0.00594009	0.00144129	0.00425566	-0.00855802	0.0119155	0.00357065	-0.00145988	0.01289	0.00986272
b1741	0.00233982	0.000783748	-0.00624967	0.00289887	0.0163572	0.00905313	0.0025083	0.00498231	0.00310843	0.00335153	-0.0145199	-0.00254371	0.00848265	-0.0016673	0.0100339	-0.002778	0.0103974	-0.00621202
b1742	0.00844563	0.0169351	0.0238766	-0.0183	0.0276207	0.0123708	0.00530756	0.000174861	-0.0141289	0.0143456	0.003657	-0.00557251	-0.0222546	-0.0154406	-0.00688226	-0.028459	0.0275226	-0.00123026
b1743	0.00930883	-0.00282124	-0.0125372	0.0073577	0.149129	-0.0523823	-0.0230211	0.000561488	-0.00159095	-0.00433818	-0.0208405	0.0210774	0.00551632	-0.0456157	-0.00853884	0.000261767	0.0222204	-0.000980141
b1744	-0.00295518	0.0320296	0.00722396	0.00784754	-0.00141909	-0.00481882	-0.0113621	0.0279027	0.00472753	0.0135405	0.0115328	-0.0129053	-0.00423701	-0.0316688	0.00851583	-0.0198897	-0.0169046	-0.0367858
b1745	-0.00270868	0.0343366	0.00936603	0.00437162	-0.00375252	-0.00417144	-0.0248231	0.00740724	-0.00208364	-0.000303241	0.000749984	-0.0129316	-0.00730564	-0.0148966	0.00281685	-0.00206964	-0.00240394	-0.00922057
b1746	-0.005705	0.0414403	5.60805e-05	0.0156249	0.00557749	-0.0070745	-0.0160715	0.0036376	0.0100067	0.0138683	-0.00074325	-0.0223608	0.00449288	-0.0289042	0.0048667	-0.00327471	-0.00703424	3.49587e-05
b1747	-0.0164574	0.0465331	0.023312	0.0126957	0.00403157	-0.0321208	-0.0534603	-0.00139889	0.0218543	0.0138114	-0.0114021	-0.00355526	-0.00490338	-0.0392778	0.00642899	-0.0117704	-0.00733892	-0.00407258
b1748	-0.00988266	0.0512599	0.00576075	0.00640523	0.0102993	-0.0101865	-0.0427095	-0.00439933	0.0255773	0.0227139	0.00720933	-0.0246266	0.00576102	-0.0256562	0.00562335	-0.00590221	0.00456936	0.00480256
b1749	2.47535e-05	0.00939968	0.00769181	-0.00150665	-0.000546259	-0.00341494	-0.0079712	-0.00167283	0.00497259	-0.00627895	-0.00670521	-0.00397128	-0.00452513	-0.00735536	-0.0105255	-0.00249205	0.009242	0.0140283
b1750	-0.0112636	-0.00128932	0.0312253	0.0233506	-0.0080807	-0.0134889	0.0524492	-0.00170321	-0.00441698	-0.0198114	-0.0102273	0.000442277	-0.00441857	-0.0078531	-0.00473144	-0.0469161	0.0254375	0.00647162
b1751	-0.00120653	-0.000646822	0.000485675	-0.0018818	-0.000554338	-0.00118101	-0.00236189	-0.000689687	-0.000943797	-0.00316506	0.000340752	-0.000573272	-0.00102557	-0.000805895	-0.00212738	-0.00117414	0.000760544	-0.00090334
b1752	-0.00221688	-0.007928	0.00411651	-0.0092603	-0.012096	0.000380714	0.0289265	-0.0116178	-0.00830719	-0.0059193	0.00884679	-0.00221167	0.00221123	-0.00107771	-0.00895642	-0.0127045	0.0279214	0.0131549
b1753	-5.57898e-05	-0.00991292	-0.00152059	-0.00579929	-0.01275	0.00710477	0.00682526	0.00515696	-0.00454976	-0.0102862	-0.00563957	0.0105544	-0.00967501	0.0184828	0.000455773	-0.00389383	-0.024824	0.00147959
b1754	0.00567352	0.00300175	-0.008223	-0.010648	-0.0109894	0.00886427	0.014396	0.0039274	-0.00434261	-0.000798459	0.0021867	0.012023	-0.00660308	0.000308783	0.00250837	-0.00991864	-0.00441809	0.0019518
b1755	0.00304579	0.0024242	0.00847978	-0.0106014	-0.00669338	-0.00448236	0.00200043	0.0082905	-0.0150527	-0.00528276	-0.00704973	-0.000167189	0.00146352	0.00292224	0.00519061	-0.00681488	-0.0134848	-0.00456286
b1756	0.00391026	-0.00880505	-0.00526559	-0.00256983	0.00602107	0.00279836	0.00548054	-0.0138464	0.00190934	-0.00297117	0.0115708	0.00253189	0.00501608	0.0142275	0.00386461	-0.00763477	-0.00157353	-0.0137677
b1757	-0.00718233	0.0133007	0.00955925	0.00778605	-0.0131308	0.00698745	0.0164235	-0.0155287	-0.00986937	-0.0194006	-0.00819394	0.00421642	-0.00329153	0.00612068	-0.00815562	-0.0180867	0.0130424	0.00341842
b1758	-0.00331767	-0.00882106	-0.00967355	0.0076441	0.0117757	-0.00189642	-0.00312781	0.00768312	-0.00478828	0.000399815	0.0109127	-0.0123738	0.0118792	0.0071882	0.00497901	0.00423922	0.00318727	-0.0116881
b1759	0.00684887	0.00268132	-0.0038236	0.00561356	-0.00835807	0.00671486	-0.00456434	0.00117257	-0.00782184	0.00266295	-0.00842447	0.00530222	0.0168466	-0.0178875	-0.0108832	0.00188618	0.00903179	-0.0117642
b1760	-0.00441353	0.00548778	0.00156458	0.0097093	-0.00215428	0.0185897	-0.0071392	0.025531	-0.00875254	-0.00145528	0.0253974	-0.0160032	-0.0154428	0.00417458	0.0154961	-0.0301037	-0.00660348	-0.0273867
b1761	0.00871658	0.0103502	-0.000479509	-0.00208128	-0.0016181	-0.012934	-0.0309984	0.0466788	-0.0149191	0.0158179	-0.0218843	-0.0431643	0.0211937	0.0523279	0.00720223	0.0452125	0.0941984	-0.00411597
b1762	0.00602239	0.000406307	-0.0190827	-0.0066397	-0.00884976	-0.00323536	-0.00298854	0.0155703	-0.000932484	0.0118369	-0.0103604	-0.00366023	0.0135096	0.00544728	-0.00261795	0.0209442	-0.00529954	0.00491973
b1763	0.000418514	-0.004316	0.00699241	0.00237488	-0.0160906	-0.007638	-0.00283572	-0.00227821	-0.00096822	-0.00120784	-0.0024784	-0.00445493	-0.00378974	0.00380897	0.0136096	0.000256162	-0.000932312	-0.00274968
b1764	0.000540559	-0.00263694	0.00941469	0.0107467	0.00249403	-0.00646729	0.00589457	-0.00664838	0.00112618	-0.000903723	0.00690218	-0.000379947	-0.00629358	0.00308666	0.01497	-0.00420102	-0.00632424	-0.00400799
b1765	0.00650265	-0.00215076	0.00560385	0.000630711	0.0163249	-0.00642367	0.00347642	-0.00486701	0.0137258	0.00288716	0.00768983	0.00123849	-0.00711563	-0.00206243	0.00749534	0.00173861	-0.0181656	0.00265858
b1766	0.00116448	-0.00669878	-0.00618429	0.00162501	0.00288757	0.00439703	-0.005011	-0.000757669	0.00565994	0.0016068	0.00446653	0.00404511	0.00760014	0.00110766	0.0028098	0.00460762	0.000574631	-0.00358133
b1767	0.00129271	-0.00814096	-0.00237562	0.0102377	-0.010167	0.00600714	-0.0120355	-0.00542244	0.000952282	-0.00454821	0.00254096	0.00742197	-0.00396897	0.00220179	0.00254178	0.00136273	-0.000613815	-0.0144456
b1768	-0.0008868	0.00627064	0.005259	-0.00677995	-0.00966605	0.00532082	-0.00268901	-0.00248621	0.00534385	0.00645519	0.00518282	0.0091962	-0.00345869	0.00145265	-0.00407614	-0.00413782	0.00328121	-0.0067368
b1769	-0.00442433	-0.000162082	0.000227881	0.0014926	-0.00752153	0.000645241	0.00371901	-0.0028944	-0.021631	0.00940118	-0.00017243	-0.00304319	0.0131992	-0.00847595	0.0111755	-0.000463224	-0.0104401	0.00707165
b1770	-0.00242553	0.012771	0.011038	-0.0109707	-0.0175763	0.00629838	-0.00269862	0.00553326	-0.00968368	-0.00177858	0.0113484	-0.00140379	0.00336742	-0.00998309	0.00375393	0.0137054	-0.0117664	0.00404823
b1771	-0.00317937	-1.0122e-05	0.0231402	-0.00053035	-0.0040297	-0.0130289	-0.0160309	-0.0175103	-0.0176838	0.0214186	-0.00500072	0.00994552	0.00229888	0.0170082	-0.000163428	0.00979693	-0.0034693	0.00131509
b1772	0.00376825	0.0137176	0.015039	0.0131317	-0.00397487	0.00186516	-0.00980613	-0.00116638	0.00399287	-0.00744831	-0.0335197	-0.000514237	0.0115512	0.0199934	-0.0209419	-0.000546414	0.0188679	-0.00221468
b1773	-0.00514045	0.000660062	0.0164454	0.0294466	-0.0106624	-0.00377207	-0.00668816	0.0229714	-0.00689664	0.00992618	-0.00661197	0.00848042	0.0142193	0.00618158	-0.0100273	5.78591e-05	-0.0126865	0.00179965
b1774	-0.00278873	-0.0096339	-0.00231378	0.0154412	-0.00517581	-0.00816894	0.00937284	0.00115948	-0.0147602	0.0183015	-0.00170997	0.00322456	-0.0100816	0.00582085	0.00573322	0.00928174	0.0296575	-0.00418796
b1775	-0.00540768	0.012201	0.032513	0.0118894	-0.0044852	-0.00319402	-0.0204507	0.00856504	-0.0193024	-0.00186433	-0.000755393	0.000703468	0.00246634	0.0182068	4.67677e-05	0.0172833	0.00577509	-0.0044571
b1776	-0.00386258	0.0248469	0.00795967	-0.00724726	-0.00492324	-0.00653763	0.0018312	0.0231799	-0.0244784	0.01464	0.0165571	-0.00303186	0.00873183	0.00039028	0.00273243	0.00915577	0.0170662	0.0174608
b1777	-0.0200665	0.00578276	0.00292354	-0.0105793	0.0132557	-0.00415722	0.0185902	0.00722781	0.060253	0.0102082	0.00504876	-0.00364397	0.0075773	0.0015939	0.00986645	-0.0114543	0.0180465	0.0167994
b1778	-0.0118049	-0.00221024	-0.0060257	-0.0151196	0.017803	0.00817458	0.00335618	0.00560278	0.0623422	0.00779642	0.00853537	-0.00657377	0.0159426	0.00335604	0.0130231	-0.00942967	0.00763415	0.0102439
b1779	0.0013412	0.0020838	0.00541518	-0.00375261	0.0123142	0.0164804	0.012177	0.0127738	-0.00262421	-0.0165024	0.00838336	-0.00753296	-0.00796117	0.0113298	0.00244349	0.00113103	-0.00347503	0.0187364
b1780	0.00710053	-0.000866638	0.00364068	-0.0128562	-0.00123782	0.00497045	0.0216616	0.0112714	-0.0012888	-0.00249769	0.000869789	-0.0131585	-0.00697544	0.0123171	0.00611748	-0.02674	0.0108951	0.00798246
b1781	-0.00131066	0.0466548	0.00564332	-0.00479319	-0.000328356	0.00719174	-0.000617769	0.00768528	0.00872915	-0.00104557	-0.00363812	0.0115475	0.00264909	-0.00388368	-0.00264867	0.00747413	0.003185	0.00543098
b1782	-0.00255287	0.00944824	-0.00474467	-0.0178833	-0.0044841	-0.0040266	0.000558	0.00427683	0.00296184	-0.00956555	-0.00402857	0.00479195	0.00140982	-0.0154835	-0.00434464	-0.00475095	-0.000580389	0.0144293
b1783	0.00101952	0.00513302	0.00760056	0.00480184	0.000271407	0.0094463	0.0105241	-0.00678459	0.0027279	-0.000950624	0.00583456	-0.00383379	-0.00627913	-0.000194534	0.0177166	-0.0095755	0.0110296	0.00312341
b1784	0.00725255	0.00396516	0.00965752	-0.0097814	0.00961829	-0.00344457	0.0182542	-0.012788	-0.0188818	-0.00339324	0.000751528	0.0107183	0.00344424	0.00427662	-0.00744757	0.00304981	0.0136891	0.0012418
b1785	-0.0160083	-0.00226248	-0.00490541	-0.0069295	0.00515011	-0.0204795	0.028341	-0.00693522	0.0118354	-0.0107505	0.0177083	-0.0282458	-0.00516897	0.0496438	0.00170927	-0.0177721	0.00746709	0.0015818
b1786	-0.00362994	0.00912144	-0.00846871	-0.007845	-0.00415812	-0.013307	-0.00556538	-0.00661457	0.0128193	0.0062206	-0.00293535	0.00763438	0.00359056	0.00565532	0.00398117	0.000459058	0.000638701	0.0125081
b1787	0.00219051	0.000737106	0.00244712	0.000531964	0.00180735	-0.00498363	0.00197706	-0.0046912	0.00355882	0.0117697	0.0074182	-0.00336385	0.0111409	0.00801081	0.00926894	0.00718288	0.00204457	-0.00249733
b1788	-0.0251711	-0.00302813	0.00400562	0.0263119	0.0749102	-0.0143351	0.0269877	0.0466306	-0.00281069	0.0194435	0.0249414	-0.0268649	-0.00941591	-0.00986542	0.0010296	-0.0288782	-0.0334374	-0.0392695
b1789	-0.000358316	-0.00789179	0.00867411	0.0153256	0.0240819	0.0224019	-0.00464518	-0.00467527	0.00475777	0.0157718	0.00525978	-0.00883835	0.0179168	0.0297942	0.00821983	0.00541847	0.00912412	0.0124076
b1790	-0.00492699	0.00193457	0.0014247	0.0123025	-0.0119287	-0.0272521	0.00325479	-0.0124076	0.00454935	-0.00128659	0.00260262	-0.0140069	0.00412437	-0.0107538	0.0120303	-0.0163584	0.00426481	-0.0288894
b1791	-0.00150847	0.0027331	-0.0289158	0.00181088	-0.015157	-0.00562772	-0.010331	-0.0132914	-0.0116498	0.00837448	-0.00594165	-0.0209854	-0.00227574	0.0184768	-0.00109433	-0.0210542	-0.084018	0.00054885
b1792	-0.00143698	-0.0136249	0.00456589	0.016495	0.021317	0.00174655	-0.000109491	0.0187276	-0.015498	0.00891118	-0.00462085	0.000675777	-0.0114715	0.0205859	-0.00139319	0.00430269	-0.0231734	-0.00854312
b1793	0.00129186	0.00311716	0.00721007	-0.0147054	0.0142942	-0.000622162	0.00250051	0.00821889	-0.0134718	0.00511484	-0.0144513	0.0190817	0.00398599	0.00356162	-0.0101718	0.00402697	0.000288636	0.0250708
b1794	-0.00104365	-0.0126392	-0.00359609	-0.0032991	0.000707433	0.0113143	-0.00278482	-0.0116365	-0.00697486	0.0140927	-0.00301423	-0.00820736	0.00853266	0.0140837	0.00350198	0.0136038	-0.00194705	-0.00275689
b1795	-0.00827413	-0.00751502	-0.0210332	0.00760867	-0.00789811	0.0169161	0.00598377	0.00104624	0.0103472	-0.00120171	-0.0020948	0.00838744	0.0149168	-0.000421763	0.0418396	0.0107913	0.00101666	-0.00719646
b1796	0.00171011	-0.0171448	0.00916164	-0.00269629	0.0151941	0.0109557	0.0115898	-0.0402742	-0.00632876	-0.00922822	-0.00352449	-0.00800005	0.0297487	-0.00246609	-0.0266479	-0.0575778	-0.0454867	-0.0276618
b1797	-0.00207993	-0.0162741	-0.000426201	0.0242479	0.00438021	-0.00139094	0.0197815	0.0099144	0.0115466	0.0108149	0.0167117	0.0132909	0.0259588	0.00202104	-0.000472625	0.00641555	-0.016121	-0.00821516
b1798	-0.0185034	0.0373575	-0.000408956	0.00596751	0.0231213	0.0167958	0.00444784	0.00439722	-0.00452964	0.0100771	-7.84292e-05	-0.0110716	-0.00345257	0.0315827	0.0137088	0.00342778	0.0143808	-0.00298325
b1799	-0.000214487	0.0118785	-0.00144755	-0.00147154	-0.0156574	-0.00950185	0.00368562	0.00649008	-0.00877228	-0.00580989	-0.00822945	0.0099403	0.00227842	-0.0223272	0.00719333	-9.23473e-05	-0.0081683	-0.0118521
b1800	-0.00404375	0.00883471	0.000136216	-0.00533939	0.0108178	-0.0146525	0.0028652	0.0236869	0.00707219	0.0110714	0.00134217	0.00105269	-0.00989807	0.0168479	0.00516578	-0.00945463	-0.005517	-0.025617
b1801	-0.00578681	0.00538934	0.0175677	-0.00788998	-0.0128321	-0.00289902	-0.0173711	0.0132629	-0.00445407	-0.000115032	0.00319692	0.0103898	-0.00240139	0.0198183	0.0103716	-0.00743569	-0.000432635	0.0167823
b1802	-0.00872301	0.00143174	0.0249625	-0.0145647	0.00720658	0.010673	-0.00563948	0.00303999	-0.00329495	0.0103312	0.00838732	-0.0184141	0.0299286	0.0162148	0.00281761	0.015905	-0.020745	-0.011293
b1803	-0.0109934	-0.00319287	0.0155811	-0.00657883	-0.00495059	0.00501614	-0.00671571	-0.00672691	-0.00787944	0.010621	-0.0245998	-0.00620356	0.0310049	0.0138583	-0.00822437	0.00755606	0.0329632	0.00419216
b1804	0.00135136	0.0106175	-0.0135435	0.0218226	-0.0042851	-0.0129494	0.0060337	0.000751363	0.0104426	-0.0130541	-0.00793023	0.00030007	-0.0103408	-0.00561952	-0.00881678	-0.00152378	0.00416704	-0.00080156
b1805	-0.00171158	0.0183103	-0.00882638	0.0251787	-0.0139524	-0.0011162	-0.0367969	0.00613749	0.00314786	0.00111271	0.0125023	-0.0112286	-0.012952	-0.00579335	-0.00251985	0.0021965	-0.00145705	0.00970725
b1806	0.00394023	-0.01415	-0.0010965	0.0241107	0.0508919	0.0150426	-0.0110907	-0.00906751	-0.00679387	0.0118888	0.015988	0.00514305	0.00502055	-0.00799238	-0.00585015	0.00113912	0.0187414	-0.0163023
b1807	0.00361896	0.00541793	0.00297427	-0.00277511	-0.0101127	0.00900788	-0.0055481	0.000927879	0.000175526	-0.00500244	-0.00043522	-0.00510422	0.012047	-0.00648882	0.00985191	0.00178143	0.00253386	0.0161631
b1808	0.00266953	-0.00765964	-0.00556505	-0.0118258	-0.00588094	-0.00272273	-0.00172301	0.000412052	-0.00272152	0.000146618	-0.00305758	-0.00287164	0.00212779	-0.00647603	0.00679607	0.00288153	-0.00389077	0.0080108
b1809	0.000499779	-0.0100025	0.0050089	-0.0167804	0.00379547	0.00787939	0.0027399	0.00252452	-0.0100553	0.00808651	-0.000719405	0.00910372	-0.00296233	0.00170666	-0.00261457	0.000639625	-0.00626753	0.0118487
b1810	-0.010091	-0.00939885	-0.00139025	-0.00255439	0.00739442	-0.00112234	-0.0135671	0.00929714	-0.0152453	0.0118867	-0.0115916	-0.00336282	-0.0161544	0.00438772	0.00456018	-0.0163018	0.00313772	0.0106361
b1811	0.00721556	0.00190591	-0.00198197	0.00977662	0.0144228	-0.0025161	-0.00152635	-0.00419988	-0.0086334	-0.0059522	0.00382112	0.00965667	0.00424252	-0.00260688	-0.00652769	-0.0033265	-0.0284667	-0.010481
b1812	-0.000522652	0.00351042	-0.00988037	0.00880101	-0.0101302	0.000493701	-0.00723776	0.0079063	0.00146479	-0.0022585	0.00488843	0.000623731	0.00184857	0.0100039	0.00132387	0.000607508	-0.00320906	-0.0216916
b1813	-0.00151855	-0.00134166	-0.0114521	0.00982673	-0.0174269	0.00400589	-0.00356974	-0.0112967	0.000421332	-0.0126222	0.0111837	-0.00981088	-0.00658352	-0.0136408	0.00881818	-0.00599493	-0.00410262	-0.00941325
b1814	-0.010856	0.0272651	-0.00554594	0.0222826	0.0172254	-0.00336608	0.00569519	-0.00901176	0.00570779	-0.0140534	-0.0105739	-0.00631748	0.0107743	-0.00342805	-0.00428245	-0.00352712	0.00655482	-0.0262056
b1815	0.00161216	0.00657482	0.0121071	0.00335275	-0.00868966	0.00555175	0.0095788	-0.000567503	-0.00263024	-0.00813584	0.00524248	-0.00633946	0.011134	-0.00109494	0.0129198	-0.00657548	-0.00216583	-0.00181576
b1816	0.00118455	-0.0131372	-0.00234188	-0.000808318	0.0273593	-0.0159815	0.00159391	0.00285771	-0.00195975	-0.00394698	0.0105069	-0.001875	0.0119196	-0.0108636	0.00511435	0.00687685	0.00217729	0.0113618
b1817	-0.000729009	-0.0232494	0.0117737	-0.0144256	-0.0244994	-0.0122569	0.0200188	0.03411	-0.0169466	0.0116342	-0.00554757	0.00479962	-0.0166038	-0.0194145	-0.00485641	0.00133137	-0.0136	0.00211202
b1818	0.00275887	-0.0264762	0.00399113	-0.00996676	-0.00472054	-0.0195029	0.0297369	0.0256022	-0.0205013	0.0163691	0.00160921	0.00837027	-0.0306006	-0.0184718	-0.00349258	-0.0033425	-0.00207943	0.00379702
b1819	0.0042368	-0.0293194	0.00184204	-0.0164795	0.000601201	-0.0138913	0.0252278	0.030778	-0.0274648	0.0204165	0.000527181	0.013355	-0.0362956	-0.010395	-0.00452778	-0.00448318	-0.00822706	0.00515063
b1820	-0.00641778	-0.00629138	-0.00392287	-0.00958868	-0.0312015	-0.000562103	-0.00654057	0.0305906	-0.0160748	-0.00200148	-0.0266416	-0.0133196	-0.00567374	-0.00608649	0.00184178	-0.00700891	0.00217924	-0.0127744
b1821	-0.0494464	0.0228925	-0.00442166	-0.0236243	0.00455739	0.0168772	0.00437844	-0.0150025	-0.0147924	0.00631813	0.00399342	-0.00192737	0.0189944	-0.0335088	0.0081573	0.0300046	0.0130553	0.0029852
b1822	0.00131444	0.00854482	-0.0067819	-0.0148724	-0.0167085	-0.00806885	-0.00378873	-0.00393883	-0.00298516	0.00237909	0.00323262	0.00213934	0.00999679	-0.00164952	-0.00635919	0.00311035	-0.0258755	4.21898e-05
b1823	-0.00272842	-0.0115546	0.0122019	-0.00866777	-0.00414679	0.0157873	-0.0091297	0.00724413	-0.00166922	-0.0229386	-0.000456801	0.0365342	-0.0008053	-0.00441136	-0.0077796	0.00511683	-5.41209e-05	-0.0100271
b1824	-0.00557399	-0.0162804	0.00894612	-0.0156438	-0.00538874	0.0173015	-0.0144196	0.020458	-0.00235891	-0.0260704	0.0101908	0.034262	-0.0079264	-0.00261287	-0.00445626	0.00365557	0.0069283	0.00303766
b1825	0.000201448	-0.000353867	0.00819962	-0.0141399	-0.000448365	0.0060038	-0.00693634	0.00651117	0.00269452	0.0145429	0.0142776	-0.00380643	0.00501426	-0.00285348	-0.00152639	-0.00110357	0.00489487	-0.0136568
b1826	0.001644	-0.0168441	0.00689058	-0.0135962	-0.0267161	0.00374819	-0.000782781	0.0189234	0.0155625	0.00494106	-0.00116389	-0.00820853	0.0100042	-0.00245158	0.010885	0.00228267	-0.0256087	-0.00989379
b1827	-0.00389043	-0.00815906	0.00241824	0.00487672	-0.0029821	0.000143881	-0.000447614	0.00605325	-0.00130714	-0.00351842	0.00186469	0.000992546	-0.00476175	-0.00729733	-0.0050172	-0.00384126	0.00692108	0.0125379
b1828	0.00529638	0.0145225	0.00206253	0.0125493	-0.0084141	0.0164783	-0.00475518	0.0123283	0.00213433	0.0194483	-0.0085205	0.0158627	-0.00333582	0.0151788	0.00609905	0.00114435	0.0119165	-0.019755
b1829	-0.00315598	-0.00542689	-0.000495474	0.00849514	0.0441196	-0.0129742	-0.0129622	0.0108084	0.0104787	0.0139331	-0.00262725	-0.00434281	-0.00166736	-0.00842394	-0.000372984	0.00465362	0.00902225	0.00566252
b1830	0.00378299	-0.00520639	-0.00741091	0.00860704	-0.00836222	-2.2358e-05	-0.0114642	-0.000393958	0.00358546	-0.00246229	0.00419533	0.00412327	-0.00172071	0.0120361	-0.00440621	0.00995824	0.00618585	-0.00589285
b1831	0.000356544	-0.00599475	-0.0107887	0.0106979	0.000816624	-0.000906362	-0.00703056	-0.00218976	0.00386909	-0.00152407	0.00474943	-0.000613809	-0.00492201	-0.00151058	0.000725766	0.00819805	0.00233377	0.00180398
b1832	-0.00177784	-0.00767794	-0.00321539	-0.00444994	-0.00648447	0.000720555	-0.0195672	0.00159092	-0.000209242	-0.0120661	-0.0109581	0.00658013	-0.00596543	-0.00479215	-0.00779783	5.77679e-05	0.00332005	-0.00101625
b1833	-0.00228066	0.00364831	-0.000105158	-0.00656889	0.000567586	0.00166811	-0.00378176	0.00285652	-0.00398594	0.0047118	0.000953901	-0.00358546	0.00990258	-0.00266717	0.000437975	0.00748572	-0.00221544	0.0146817
b1834	0.00329089	0.00322985	-0.00478603	0.00187367	-0.0113414	0.00625144	-0.00120916	0.00216462	0.00669733	-0.00330854	-0.00527007	0.00282426	0.00468382	0.0100048	0.00764035	0.00717457	1.05962e-05	-0.00059126
b1835	0.000789596	-0.0132418	-0.0078954	-0.00167386	-0.0105987	0.00587902	-0.00128285	0.00352259	-0.00541749	0.00900486	0.00607269	0.00631085	0.00381776	-0.00470093	0.00342232	0.0103326	0.0115464	-0.00362563
b1836	-0.0048177	-0.00825527	-0.0178986	0.0415546	-0.00752914	0.00104577	0.0105578	-0.0105752	0.0323098	0.0606354	0.00219775	0.0269289	-0.0144851	-0.013599	0.0497001	-0.00787299	0.0191788	-0.0118773
b1837	-1.7472e-05	-0.00286203	-0.0203435	0.0136508	0.00722188	1.41846e-06	-0.00425749	-0.0199208	-0.0207905	-0.00951825	0.000524525	-0.00483671	0.0120262	-0.0289473	0.0104621	0.00563744	0.0144827	-0.00926893
b1838	-0.00551311	-0.00940581	0.0111329	-0.0146675	-0.00488928	-0.00666815	-0.00951767	-0.0133995	0.00848408	-0.00104185	-0.016423	0.00987347	0.0120056	0.00433758	0.0095929	0.0114029	0.00151749	-0.0134638
b1839	0.000157643	-0.00976301	-0.00748491	0.000617838	0.0135218	-0.00187323	-0.011972	-0.0109532	0.00261077	0.0022899	0.00203789	0.00540241	0.0045183	0.00818464	-0.00389954	-0.00847541	-0.0149969	-0.00350689
b1840	0.00248765	-0.000384479	0.00930927	0.00212402	-0.00482997	0.00343998	-0.0158654	-0.0119947	0.0029047	0.00453853	-0.00175105	-0.00352722	0.00135049	0.00238562	0.00859766	-0.0132446	-0.0273551	0.00511493
b1841	0.00396894	0.0125507	0.0133099	0.00123853	0.00593457	0.00935024	-0.016863	-0.010212	-0.00215718	0.0117291	-0.00767983	-0.0056833	0.00236874	-0.000600466	0.011215	-0.0159486	-0.0406663	-0.00807484
b1842	-0.00299783	0.00385061	-0.0230354	-0.00761897	-0.006804	-0.0132831	-0.0121259	0.0126153	-0.00642024	0.00238571	0.00669611	-0.00204737	0.0123747	-0.0116453	6.01624e-06	-0.0026048	0.00957157	-0.014143
b1843	-0.000349557	0.00136249	-0.0160147	0.00852852	4.30527e-05	-0.0151877	-0.00447144	0.0229271	-0.0108019	-0.00189264	-0.00217101	-0.011275	-0.00603636	-0.0138237	0.012166	0.00613717	-0.000830058	0.00233989
b1844	-0.00049803	0.00550276	0.00341571	0.00933095	0.000922505	0.00703203	-0.00732337	-0.00596917	-0.00244383	0.00426206	-0.000235236	0.00160006	0.00681527	0.0029755	0.00919382	-0.00633081	-0.00182507	-0.0104383
b1845	-0.00255465	-9.06477e-05	0.00351366	-0.000458974	0.0110869	0.000677158	-0.00524994	-0.00430065	-0.00244068	-0.00756193	-0.00898714	-0.013967	0.00835531	0.00208848	0.00908026	0.000636038	-0.00210531	0.00503958
b1846	7.08472e-05	-0.0021889	-0.00328433	0.00732358	0.0641331	-0.0062699	0.00525521	0.0268743	-0.0148881	3.67741e-05	-0.0136309	-0.0077686	0.0050755	-0.00496951	0.00101336	-0.00868429	-0.000938157	0.00678425
b1847	-0.000488249	-0.00554124	-0.0186646	0.019903	0.0126083	-0.0065274	-0.01029	-0.00508875	-0.00530038	0.0015996	0.00801115	0.0119405	0.00638298	-0.00962119	0.0176592	-0.00113583	0.0029903	0.0146264
b1848	0.0062665	-0.0036856	-0.0157065	-0.00122604	0.0273281	-0.0142395	-0.00354132	0.0153752	-0.00111484	0.0100237	0.0128149	-0.0104053	-0.00237947	-0.000198994	0.012116	0.00210676	0.00647129	-0.002338
b1849	-0.00750224	-0.0012355	0.0189914	-0.000149551	-0.00237476	-0.00714699	0.000739709	-0.00346169	-0.0151832	0.00610387	0.179266	0.0101306	-0.00206693	0.0189881	-0.024299	-0.00256403	0.00415419	-0.0115075
b1850	-0.00546921	0.00929333	-0.00699059	-0.00101531	0.0103614	0.00918121	0.00558988	-0.0108442	-0.013272	0.0167129	0.0067158	-0.0202518	0.00625391	0.000257135	0.00279015	0.00426186	0.0112767	0.00324383
b1851	-0.00370153	0.00658994	0.00861971	-0.0100364	-0.000458038	0.0284485	6.71184e-05	-0.0135711	-0.00924559	0.0279043	0.00222686	-0.0205667	-0.00654363	0.00868819	-0.00696327	0.00300215	0.0157671	-0.000744372
b1852	9.68038e-05	0.0220885	0.0030744	0.0200599	-0.00281057	0.00558899	-0.00333607	-0.0169327	-0.0036235	0.0638023	9.93432e-05	0.00776538	-0.0239713	-0.0130661	-0.0256532	0.0304898	-0.0306593	-0.0044181
b1853	-0.00368945	0.00915731	-0.0029263	0.00851213	-0.0097018	0.0146611	0.00712602	-0.00977152	-0.0168267	-0.00919276	-0.00332836	0.000482249	-0.00523723	-0.00766425	-0.00830584	0.00411048	0.0101741	0.00698239
b1854	0.000767044	0.0147142	-0.00589634	0.0123399	-0.00744362	0.000383009	0.0117998	-0.006044	-0.00749444	-0.00182655	0.0034362	0.00708044	-0.00799357	-0.00812437	-0.00204046	-0.00905157	-0.00350323	-0.00222495
b1855	0.00281089	0.00490237	0.0155921	0.00594223	-0.00611251	-0.00382909	0.0017053	-0.00651937	-0.00621138	-0.00964976	-0.00709922	0.00133517	0.0109041	-0.0134144	-0.00178236	0.00121788	-0.000678282	0.00121145
b1856	0.0120043	0.00409568	0.100916	0.0146502	-1.1212e-07	-0.0083598	-7.7375e-05	-0.0182732	-0.00615098	0.00391949	0.00815811	0.00816323	0.0104279	0.0129767	0.00331268	0.00430662	-0.00209208	0.00480997
b1857	0.015646	-0.000818779	0.169774	0.0240396	-0.00401243	-0.0107041	0.002909	-0.0303897	-0.00870085	-0.000458281	0.0180785	-0.0041596	0.00126313	-0.00724722	-0.0038759	-0.00290376	-0.00794751	0.00860336
b1858	0.0114406	0.00488036	0.108875	0.0164359	0.0105574	-0.0134578	0.0140871	-0.00703895	-0.00928836	0.0201046	0.0128006	-0.0155545	0.00525221	-0.0138082	0.00695282	-0.0024028	0.00216083	-0.0126733
b1859	0.0074634	-0.0023874	0.101621	0.0083514	-0.00460438	-0.0117996	0.0190486	-0.00560571	-0.0126282	0.00485336	0.0110083	-0.0120598	0.0110308	0.00261452	-0.00113837	0.0104747	-0.0149189	0.00724806
b1860	0.00097319	0.000984882	-0.0148515	0.00595945	-0.00677787	-0.00914307	0.00271642	-0.00614095	-0.00557545	0.00264369	0.00843782	0.00103801	8.24435e-06	-0.0104995	0.00940344	0.00204186	0.000700638	0.0055174
b1861	0.00191887	0.00534051	-0.00876418	-0.000889838	0.0161076	-0.00413302	-0.00209695	-0.0034035	-0.00291713	0.000537874	0.00171649	-0.00756579	0.00719284	-0.00439605	0.0110882	0.00509837	-0.000944992	-0.00287545
b1862	-0.000466644	0.00140513	0.0217481	-0.000139295	0.00709242	-0.0173696	0.0104797	0.00029982	-0.0127021	-0.013419	0.007372	-0.0126057	0.0168803	-0.0130741	0.000933777	0.00216733	0.00932892	0.0237329
b1863	0.00211808	0.00409073	0.00962481	-0.00305494	-0.0194694	0.00117637	0.00573036	-0.00525632	-0.00269142	-0.010649	0.00202317	0.000560741	0.00571872	-0.00317116	-0.00810508	-0.000521235	0.0147903	0.00943735
b1864	0.00128902	0.00659658	0.00650646	0.00337028	-0.00311281	-0.00120689	0.00401327	-0.000233652	-0.00103643	0.00318719	0.00302817	-0.00066968	0.010031	-0.0026105	-0.00147858	-0.000392738	0.00478327	3.59245e-05
b1865	-0.00341317	0.00862338	0.00263772	0.00331015	-0.0146488	0.00033159	-0.0018183	4.78455e-05	0.00167415	-0.00219573	-0.00654163	-0.00334824	0.00764934	-0.00890074	-0.000759456	-0.0117423	0.0062318	-0.00560764
b1866	0.00137704	-0.00163902	0.000623988	0.00430402	0.00128258	-0.00201622	3.10263e-05	3.08187e-06	0.00126414	0.0017007	0.00701764	0.00361226	0.00641628	0.00571119	0.00360885	-0.00332792	0.00647445	-0.000907691
b1867	8.38577e-05	-0.00266775	0.00266622	0.0102782	0.0170355	0.00521876	-0.0121499	0.00279223	0.00593384	-0.00516554	0.0100651	0.00292269	0.00532648	0.00170282	0.00612118	-0.000904938	0.00491967	-0.00222515
b1868	0.00468485	0.00372853	-0.0113524	0.00870143	-0.00306103	-0.00198544	-0.00897661	-0.00478203	-0.00111159	0.00265596	-0.00519411	0.00441982	-0.00621701	0.00544451	0.00130738	0.00265602	0.00192002	-0.00498234
b1869	-0.00470609	-0.0208435	-0.00801876	0.00692547	-0.00239843	0.00665933	-0.00102952	-0.00680303	-0.00595419	-0.00862038	0.00510461	-0.00281667	0.00418161	-0.00320593	-0.0044926	-0.000983087	-0.00942541	-0.000200834
b1870	-0.00111605	-0.00319532	-0.00372582	0.00530304	-0.0177723	-0.000744401	-0.000546089	-0.0117111	0.00352454	-0.0129723	-0.0026897	-0.00723586	-0.00113569	-0.00716291	-0.0053499	-0.000932692	-0.00264975	-0.00306515
b1871	-0.000900659	-0.00765642	-0.000569237	0.00361049	-0.014882	0.00181731	0.000776101	-0.00816789	0.00175604	-0.000922116	0.00637375	-0.00629763	0.00321505	-0.00125284	-0.00591493	0.00257524	-0.00469115	0.00165772
b1872	0.00607161	0.00153826	-0.00251603	0.000239455	0.0183507	-0.0102661	-0.00633357	-0.0100499	-0.0143658	0.0102813	0.00296549	-0.00139302	0.00766999	-0.00275913	-0.00294656	0.00354365	-0.00708139	-0.0109726
b1873	0.000102107	-0.0306334	-0.0202606	0.000752096	-0.00949029	-0.00433535	-0.00885592	0.00101813	-0.0116355	0.0086079	0.018478	0.0167085	0.00557044	0.00749259	0.00911083	-0.0143796	0.0012447	0.0127971
b1874	0.00400874	-0.0208545	-0.00400105	0.0135506	0.00730973	-0.00410933	-0.00382497	-0.00868489	4.1478e-05	-0.00214347	-0.00698239	0.0287852	-0.00394794	0.009236	-0.00850662	-0.000192993	-0.00608665	-0.0175813
b1875	-0.000229529	0.00965039	-0.0054839	0.012311	-0.00696099	-0.00188772	-0.0121285	-0.0105182	-0.00421995	-0.00137692	0.0107979	0.00286043	0.00226676	0.001403	0.00282633	0.00239965	-0.00437518	0.000337933
b1876	2.0562e-05	-0.0032396	-0.00848954	-0.00545101	-0.00794626	-0.00369959	-0.00831691	0.00176481	-0.00755864	-0.00401303	-0.00100773	0.000532152	0.00533804	-0.00362786	-0.00480041	-0.0029064	0.00207311	0.00852329
b1877	0.00634044	0.00598035	-0.00508956	-0.00736432	-0.00594332	0.0150115	-0.0134565	0.0185274	0.00829701	0.0199291	-0.00682773	0.00328948	-0.0101196	-0.00813173	-0.0152098	0.0079845	0.0217477	-0.0250517
b1878	-0.00160878	0.000603445	-0.00348468	0.03119	-0.0126851	0.128857	-0.00942195	0.00241803	-0.0119101	0.00195114	-0.00832852	-0.0041895	0.00481002	-0.00247471	0.00080366	-0.00479999	0.0190156	-0.0343339
b1879	0.00188906	0.000165165	-0.0206496	0.00400117	-0.00924495	0.0974391	-0.00443569	-0.00733407	-0.00586367	-0.00465782	0.00393189	-0.00299468	0.00132461	-0.00173145	-0.0026575	-0.000452663	-0.00225798	-0.0207698
b1880	0.000755198	-0.011217	-0.0174802	-0.0035796	-0.014739	0.145937	0.00658099	-0.00931203	-0.0122436	-0.00490269	-0.00375906	0.0011971	0.00844935	0.0101214	-0.00219639	-0.0178868	0.0182883	-0.0112314
b1881	-0.000799672	0.00628832	0.0199775	0.0146153	0.000364731	0.00318265	0.000667989	0.00808478	-0.00396548	-0.00177288	-0.0126247	-0.00189304	0.000677301	0.00380345	-0.00385208	-0.00410839	-0.0157724	-0.0164685
b1882	-0.00111758	-0.00475613	-0.00921452	-0.00283724	-0.00203451	0.0153708	0.00195964	-0.00618387	0.00324548	-0.00296524	-0.00777172	-0.0110878	0.0034828	-0.00943864	-0.00192835	-0.00532504	-0.00693831	-0.00514824
b1883	-0.00264126	0.0079618	0.0197548	0.0108186	0.00146359	-0.00208259	-0.016468	-0.00660442	-0.0039218	-0.0058221	-0.00911905	-0.00876085	-0.00903402	0.0137797	-6.96509e-06	-0.0146698	0.0077669	-0.00571181
b1884	0.00222187	-0.00222495	0.0125867	-0.0235017	0.00391107	0.011845	-0.0049251	-0.000383647	0.00491653	-0.0131847	-0.00888859	-0.00604208	-0.00703162	0.012851	-0.0206351	-0.0363556	0.0152003	-0.00284951
b1885	0.00260568	0.00794668	0.00257729	-0.00176053	-0.0043725	0.00607536	-0.00615228	-0.00207639	-0.0071022	-0.000616576	0.00377428	-0.00566364	0.00229646	0.0103267	0.00611032	0.0166314	-0.00764814	7.09348e-05
b1886	-0.000322922	0.00370038	-0.0105257	0.00199585	-0.00390608	0.00822425	0.00338989	0.00330678	-0.00210692	-0.00570719	0.00113863	0.00217336	-0.00787482	0.00734921	0.00609388	-0.0209181	0.000335932	-0.00990088
b1887	0.00240083	0.0170574	0.00616385	-0.00489878	-0.000208279	0.00646383	0.0116057	-0.00203045	-0.000376652	0.0089262	0.010712	-0.00155811	0.00698914	-0.00721925	-0.012984	0.00846615	-0.0253581	0.0173744
b1888	-0.00242369	0.00761489	0.0127945	0.00487208	-0.00600678	-0.0021733	-0.00750629	-0.0130696	-0.00591038	0.00210006	-0.00553846	0.00438157	0.000275931	0.00800599	-0.0112778	-0.00604297	-0.0213078	-0.0217256
b1889	0.00583559	0.00206562	-0.00920297	-0.00868388	-0.000328097	0.0122944	0.0109653	-0.00806664	-0.00156844	0.016345	0.00948096	-0.00344833	0.00214642	-0.0153519	0.000448289	0.00745418	-0.0106835	0.0216381
b1890	0.00243993	-0.0102448	-0.00588302	0.00124987	-0.01067	0.000842166	0.000532495	0.00395056	-0.0211669	0.0151323	-0.0196639	0.0213465	-0.00124049	-0.00594299	-0.0119561	0.00527845	-0.0115071	0.00670631
b1891	0.00963768	-0.00157378	-0.0200223	0.00325521	-0.00911812	0.00726057	0.0179145	0.00489895	0.00107718	0.0214467	-0.00175663	0.0175411	-5.85428e-05	0.011011	-0.017933	0.00337361	-0.00678863	0.00378062
b1892	0.00551826	0.00257587	-0.00793473	0.0084093	-0.00911309	-0.00191304	0.0127406	-0.00397862	0.00438751	0.0120128	0.00638344	0.00199157	0.00444777	0.0194953	-0.0168028	-0.00349201	0.00473322	-0.0108836
b1893	-0.00346656	0.0111218	0.032766	0.0120576	0.000231976	0.0172256	-0.00817087	-0.00221198	-0.00979985	-0.00225941	0.0278497	-0.0253949	-0.0187718	0.00413219	-0.00199161	0.0215941	0.0011651	0.00657576
b1894	0.00380222	0.0105666	-0.0150459	-0.00124953	0.00225184	-0.0170651	0.00620523	-0.0222732	0.0107901	-0.00760154	0.00676192	-0.0153239	0.00739334	0.00785416	-0.0127274	0.00380852	-0.0280102	-0.000419053
b1895	-0.00353581	-0.00134127	0.00661031	0.00359898	0.00510502	0.000794779	0.00999847	-0.00840346	0.00313314	0.00487521	-0.00647954	0.0168771	-0.0118916	0.0177513	-0.0025061	0.00819873	-0.00126334	-0.00237153
b1896	-0.00969837	0.00362623	0.00131681	0.0131898	-0.00848041	-0.0159179	-0.00305131	-0.0109921	0.00826883	-0.00261786	-0.00632066	0.00747395	0.0079553	-0.000492248	0.0558418	-0.00698196	0.00401053	-0.00507782
b1897	-0.00622473	-0.0101576	-0.00425192	0.00824198	-0.00158955	-0.0145566	-0.0076216	-0.01133	0.000625773	-0.00511297	-0.0194183	0.00320191	0.0227307	0.00727876	0.0603755	0.00787846	-0.00332924	-0.00984584
b1900	0.00122491	-0.00603659	0.00831691	0.0115817	-0.00147172	-0.00165593	0.00746346	0.00184743	-0.00424148	-0.000549637	0.00929443	0.000690061	-0.000966433	0.0108365	-0.00922703	-0.0031591	-0.010305	-0.00433178
b1901	-0.00287381	-0.00994839	0.00496244	0.0232725	0.0122136	0.015857	0.00343056	0.00795544	-0.00294056	-0.0106546	0.0203607	-0.0196223	0.0148464	-0.00124278	-0.00421455	-0.00167327	-0.013056	0.00329254
b1902	-0.00519122	-0.00891941	0.0233403	-0.00977254	0.0315668	-0.02136	0.00981356	0.0129987	-0.012408	0.00572798	-0.0189439	0.00348636	0.00805724	0.00377316	0.0132636	-0.0044753	0.00275139	0.0024715
b1904	8.51864e-05	-0.0257594	-0.0520349	-0.0110544	-0.0158758	0.157198	0.0211354	-0.00470084	-0.00642759	-0.0193441	-0.000694862	0.0167265	-0.00134601	-0.0155596	-0.00857893	-0.00636468	-0.00398764	-0.00394201
b1905	-0.0916706	0.0156782	-0.00404487	-0.0266821	0.00779408	0.0054391	-0.0217431	-0.00715879	-0.0167439	0.0171917	0.00110548	0.0143036	-0.0148338	0.00148459	0.00843496	0.00427036	0.00741584	0.0158493
b1906	0.000618874	0.000843468	0.0115646	-0.0128644	-0.0107203	-0.0022945	0.00828201	0.0060359	-0.00422128	-0.0282659	-0.0166461	-0.0219851	0.00405935	-0.00319171	-0.00934088	0.00050729	-0.0202139	0.00843491
b1907	0.00894791	0.0699408	-0.0231725	0.0181402	-0.0166288	-0.0342517	-0.0255618	0.00335668	-0.0317145	0.0148655	0.023475	-0.0128744	0.00741304	0.00285967	-0.0145101	-0.00240648	-0.0200001	0.0236231
b1908	0.000399063	-0.00235059	-0.00515523	-0.000626253	0.0296057	0.00131168	0.00532317	0.00314013	0.00617119	-4.76743e-05	0.000452538	0.0113753	-0.0150468	0.00133907	0.00178412	0.00129934	-0.019946	0.0152391
b1912	0.000107586	-0.00850104	0.0148053	-0.00304272	0.00656939	0.00928184	0.00196094	0.0021289	-0.000346447	0.00132421	-0.00709947	0.00147853	0.00719407	0.0151686	0.00169556	0.00487362	-0.00128288	0.00172397
b1913	0.00241571	0.00316072	0.00781969	-0.0126346	0.00790318	0.00371685	-0.00597114	-0.00990305	-0.00631252	0.00157706	-0.00250618	-0.00239961	-0.00220451	0.00304178	0.00909436	-0.00275416	-0.00324199	-0.0055682
b1914	-0.000328512	-0.0311284	-0.00780718	-0.00829547	0.00127649	0.00434212	-0.00178872	0.0163286	-0.00970105	0.00163235	-0.0312171	0.00523156	-0.0152315	0.0089828	-0.00857558	0.0145828	-0.00107277	-0.00811608
b1915	-0.00120653	-0.000646822	0.000485675	-0.0018818	-0.000554338	-0.00118101	-0.00236189	-0.000689687	-0.000943797	-0.00316506	0.000340752	-0.000573272	-0.00102557	-0.000805895	-0.00212738	-0.00117414	0.000760544	-0.00090334
b1916	-0.00120653	-0.000646822	0.000485675	-0.0018818	-0.000554338	-0.00118101	-0.00236189	-0.000689687	-0.000943797	-0.00316506	0.000340752	-0.000573272	-0.00102557	-0.000805895	-0.00212738	-0.00117414	0.000760544	-0.00090334
b1917	-0.00120653	-0.000646822	0.000485675	-0.0018818	-0.000554338	-0.00118101	-0.00236189	-0.000689687	-0.000943797	-0.00316506	0.000340752	-0.000573272	-0.00102557	-0.000805895	-0.00212738	-0.00117414	0.000760544	-0.00090334
b1918	-0.00120653	-0.000646822	0.000485675	-0.0018818	-0.000554338	-0.00118101	-0.00236189	-0.000689687	-0.000943797	-0.00316506	0.000340752	-0.000573272	-0.00102557	-0.000805895	-0.00212738	-0.00117414	0.000760544	-0.00090334
b1919	-0.00120653	-0.000646822	0.000485675	-0.0018818	-0.000554338	-0.00118101	-0.00236189	-0.000689687	-0.000943797	-0.00316506	0.000340752	-0.000573272	-0.00102557	-0.000805895	-0.00212738	-0.00117414	0.000760544	-0.00090334
b1920	-0.00120653	-0.000646822	0.000485675	-0.0018818	-0.000554338	-0.00118101	-0.00236189	-0.000689687	-0.000943797	-0.00316506	0.000340752	-0.000573272	-0.00102557	-0.000805895	-0.00212738	-0.00117414	0.000760544	-0.00090334
b1921	-0.00120653	-0.000646822	0.000485675	-0.0018818	-0.000554338	-0.00118101	-0.00236189	-0.000689687	-0.000943797	-0.00316506	0.000340752	-0.000573272	-0.00102557	-0.000805895	-0.00212738	-0.00117414	0.000760544	-0.00090334
b1922	-0.00120653	-0.000646822	0.000485675	-0.0018818	-0.000554338	-0.00118101	-0.00236189	-0.000689687	-0.000943797	-0.00316506	0.000340752	-0.000573272	-0.00102557	-0.000805895	-0.00212738	-0.00117414	0.000760544	-0.00090334
b1923	-0.00120653	-0.000646822	0.000485675	-0.0018818	-0.000554338	-0.00118101	-0.00236189	-0.000689687	-0.000943797	-0.00316506	0.000340752	-0.000573272	-0.00102557	-0.000805895	-0.00212738	-0.00117414	0.000760544	-0.00090334
b1924	-0.00120653	-0.000646822	0.000485675	-0.0018818	-0.000554338	-0.00118101	-0.00236189	-0.000689687	-0.000943797	-0.00316506	0.000340752	-0.000573272	-0.00102557	-0.000805895	-0.00212738	-0.00117414	0.000760544	-0.00090334
b1925	-0.00120653	-0.000646822	0.000485675	-0.0018818	-0.000554338	-0.00118101	-0.00236189	-0.000689687	-0.000943797	-0.00316506	0.000340752	-0.000573272	-0.00102557	-0.000805895	-0.00212738	-0.00117414	0.000760544	-0.00090334
b1926	-0.00120653	-0.000646822	0.000485675	-0.0018818	-0.000554338	-0.00118101	-0.00236189	-0.000689687	-0.000943797	-0.00316506	0.000340752	-0.000573272	-0.00102557	-0.000805895	-0.00212738	-0.00117414	0.000760544	-0.00090334
b1927	-0.00120653	-0.000646822	0.000485675	-0.0018818	-0.000554338	-0.00118101	-0.00236189	-0.000689687	-0.000943797	-0.00316506	0.000340752	-0.000573272	-0.00102557	-0.000805895	-0.00212738	-0.00117414	0.000760544	-0.00090334
b1928	-0.00120653	-0.000646822	0.000485675	-0.0018818	-0.000554338	-0.00118101	-0.00236189	-0.000689687	-0.000943797	-0.00316506	0.000340752	-0.000573272	-0.00102557	-0.000805895	-0.00212738	-0.00117414	0.000760544	-0.00090334
b1929	-0.00120653	-0.000646822	0.000485675	-0.0018818	-0.000554338	-0.00118101	-0.00236189	-0.000689687	-0.000943797	-0.00316506	0.000340752	-0.000573272	-0.00102557	-0.000805895	-0.00212738	-0.00117414	0.000760544	-0.00090334
b1930	-0.00120653	-0.000646822	0.000485675	-0.0018818	-0.000554338	-0.00118101	-0.00236189	-0.000689687	-0.000943797	-0.00316506	0.000340752	-0.000573272	-0.00102557	-0.000805895	-0.00212738	-0.00117414	0.000760544	-0.00090334
b1931	-0.00120653	-0.000646822	0.000485675	-0.0018818	-0.000554338	-0.00118101	-0.00236189	-0.000689687	-0.000943797	-0.00316506	0.000340752	-0.000573272	-0.00102557	-0.000805895	-0.00212738	-0.00117414	0.000760544	-0.00090334
b1932	-0.00120653	-0.000646822	0.000485675	-0.0018818	-0.000554338	-0.00118101	-0.00236189	-0.000689687	-0.000943797	-0.00316506	0.000340752	-0.000573272	-0.00102557	-0.000805895	-0.00212738	-0.00117414	0.000760544	-0.00090334
b1937	-0.00120653	-0.000646822	0.000485675	-0.0018818	-0.000554338	-0.00118101	-0.00236189	-0.000689687	-0.000943797	-0.00316506	0.000340752	-0.000573272	-0.00102557	-0.000805895	-0.00212738	-0.00117414	0.000760544	-0.00090334
b1938	-0.00120653	-0.000646822	0.000485675	-0.0018818	-0.000554338	-0.00118101	-0.00236189	-0.000689687	-0.000943797	-0.00316506	0.000340752	-0.000573272	-0.00102557	-0.000805895	-0.00212738	-0.00117414	0.000760544	-0.00090334
b1939	-0.00120653	-0.000646822	0.000485675	-0.0018818	-0.000554338	-0.00118101	-0.00236189	-0.000689687	-0.000943797	-0.00316506	0.000340752	-0.000573272	-0.00102557	-0.000805895	-0.00212738	-0.00117414	0.000760544	-0.00090334
b1940	-0.00120653	-0.000646822	0.000485675	-0.0018818	-0.000554338	-0.00118101	-0.00236189	-0.000689687	-0.000943797	-0.00316506	0.000340752	-0.000573272	-0.00102557	-0.000805895	-0.00212738	-0.00117414	0.000760544	-0.00090334
b1941	-0.00120653	-0.000646822	0.000485675	-0.0018818	-0.000554338	-0.00118101	-0.00236189	-0.000689687	-0.000943797	-0.00316506	0.000340752	-0.000573272	-0.00102557	-0.000805895	-0.00212738	-0.00117414	0.000760544	-0.00090334
b1942	-0.00120653	-0.000646822	0.000485675	-0.0018818	-0.000554338	-0.00118101	-0.00236189	-0.000689687	-0.000943797	-0.00316506	0.000340752	-0.000573272	-0.00102557	-0.000805895	-0.00212738	-0.00117414	0.000760544	-0.00090334
b1943	-0.00120653	-0.000646822	0.000485675	-0.0018818	-0.000554338	-0.00118101	-0.00236189	-0.000689687	-0.000943797	-0.00316506	0.000340752	-0.000573272	-0.00102557	-0.000805895	-0.00212738	-0.00117414	0.000760544	-0.00090334
b1944	-0.00120653	-0.000646822	0.000485675	-0.0018818	-0.000554338	-0.00118101	-0.00236189	-0.000689687	-0.000943797	-0.00316506	0.000340752	-0.000573272	-0.00102557	-0.000805895	-0.00212738	-0.00117414	0.000760544	-0.00090334
b1945	-0.00120653	-0.000646822	0.000485675	-0.0018818	-0.000554338	-0.00118101	-0.00236189	-0.000689687	-0.000943797	-0.00316506	0.000340752	-0.000573272	-0.00102557	-0.000805895	-0.00212738	-0.00117414	0.000760544	-0.00090334
b1946	-0.00120653	-0.000646822	0.000485675	-0.0018818	-0.000554338	-0.00118101	-0.00236189	-0.000689687	-0.000943797	-0.00316506	0.000340752	-0.000573272	-0.00102557	-0.000805895	-0.00212738	-0.00117414	0.000760544	-0.00090334
b1947	-0.00120653	-0.000646822	0.000485675	-0.0018818	-0.000554338	-0.00118101	-0.00236189	-0.000689687	-0.000943797	-0.00316506	0.000340752	-0.000573272	-0.00102557	-0.000805895	-0.00212738	-0.00117414	0.000760544	-0.00090334
b1948	-0.00120653	-0.000646822	0.000485675	-0.0018818	-0.000554338	-0.00118101	-0.00236189	-0.000689687	-0.000943797	-0.00316506	0.000340752	-0.000573272	-0.00102557	-0.000805895	-0.00212738	-0.00117414	0.000760544	-0.00090334
b1949	-0.00120653	-0.000646822	0.000485675	-0.0018818	-0.000554338	-0.00118101	-0.00236189	-0.000689687	-0.000943797	-0.00316506	0.000340752	-0.000573272	-0.00102557	-0.000805895	-0.00212738	-0.00117414	0.000760544	-0.00090334
b1950	-0.00120653	-0.000646822	0.000485675	-0.0018818	-0.000554338	-0.00118101	-0.00236189	-0.000689687	-0.000943797	-0.00316506	0.000340752	-0.000573272	-0.00102557	-0.000805895	-0.00212738	-0.00117414	0.000760544	-0.00090334
b1951	-0.00120653	-0.000646822	0.000485675	-0.0018818	-0.000554338	-0.00118101	-0.00236189	-0.000689687	-0.000943797	-0.00316506	0.000340752	-0.000573272	-0.00102557	-0.000805895	-0.00212738	-0.00117414	0.000760544	-0.00090334
b1952	-0.00120653	-0.000646822	0.000485675	-0.0018818	-0.000554338	-0.00118101	-0.00236189	-0.000689687	-0.000943797	-0.00316506	0.000340752	-0.000573272	-0.00102557	-0.000805895	-0.00212738	-0.00117414	0.000760544	-0.00090334
b1953	-0.00120653	-0.000646822	0.000485675	-0.0018818	-0.000554338	-0.00118101	-0.00236189	-0.000689687	-0.000943797	-0.00316506	0.000340752	-0.000573272	-0.00102557	-0.000805895	-0.00212738	-0.00117414	0.000760544	-0.00090334
b1955	-0.00120653	-0.000646822	0.000485675	-0.0018818	-0.000554338	-0.00118101	-0.00236189	-0.000689687	-0.000943797	-0.00316506	0.000340752	-0.000573272	-0.00102557	-0.000805895	-0.00212738	-0.00117414	0.000760544	-0.00090334
b1956	-0.00120653	-0.000646822	0.000485675	-0.0018818	-0.000554338	-0.00118101	-0.00236189	-0.000689687	-0.000943797	-0.00316506	0.000340752	-0.000573272	-0.00102557	-0.000805895	-0.00212738	-0.00117414	0.000760544	-0.00090334
b1957	-0.00120653	-0.000646822	0.000485675	-0.0018818	-0.000554338	-0.00118101	-0.00236189	-0.000689687	-0.000943797	-0.00316506	0.000340752	-0.000573272	-0.00102557	-0.000805895	-0.00212738	-0.00117414	0.000760544	-0.00090334
b1958	-0.00120653	-0.000646822	0.000485675	-0.0018818	-0.000554338	-0.00118101	-0.00236189	-0.000689687	-0.000943797	-0.00316506	0.000340752	-0.000573272	-0.00102557	-0.000805895	-0.00212738	-0.00117414	0.000760544	-0.00090334
b1959	-0.00120653	-0.000646822	0.000485675	-0.0018818	-0.000554338	-0.00118101	-0.00236189	-0.000689687	-0.000943797	-0.00316506	0.000340752	-0.000573272	-0.00102557	-0.000805895	-0.00212738	-0.00117414	0.000760544	-0.00090334
b1960	-0.00120653	-0.000646822	0.000485675	-0.0018818	-0.000554338	-0.00118101	-0.00236189	-0.000689687	-0.000943797	-0.00316506	0.000340752	-0.000573272	-0.00102557	-0.000805895	-0.00212738	-0.00117414	0.000760544	-0.00090334
b1961	-0.00120653	-0.000646822	0.000485675	-0.0018818	-0.000554338	-0.00118101	-0.00236189	-0.000689687	-0.000943797	-0.00316506	0.000340752	-0.000573272	-0.00102557	-0.000805895	-0.00212738	-0.00117414	0.000760544	-0.00090334
b1962	-0.00120653	-0.000646822	0.000485675	-0.0018818	-0.000554338	-0.00118101	-0.00236189	-0.000689687	-0.000943797	-0.00316506	0.000340752	-0.000573272	-0.00102557	-0.000805895	-0.00212738	-0.00117414	0.000760544	-0.00090334
b1963	-0.00120653	-0.000646822	0.000485675	-0.0018818	-0.000554338	-0.00118101	-0.00236189	-0.000689687	-0.000943797	-0.00316506	0.000340752	-0.000573272	-0.00102557	-0.000805895	-0.00212738	-0.00117414	0.000760544	-0.00090334
b1967	0.00504177	0.00667079	0.00773817	0.0249223	0.00882094	-0.0122724	0.023606	-0.0223877	-0.00285012	0.00288462	0.00046826	0.00762331	0.0250809	0.00150038	-0.0110296	0.00162737	0.00437776	0.0151602
b1968	0.000486577	-0.0275956	-0.00825933	0.0105484	0.013121	-0.00868647	-0.0173161	0.070571	-0.00663039	0.0102828	0.00334428	-0.013728	0.0131614	-0.00983909	0.0239085	0.00369214	0.00673738	-0.00735678
b1969	-0.00111956	-0.0183475	0.00122044	0.0207402	0.0146902	-0.00744277	-0.0156337	0.0688296	-0.0112422	0.011141	-0.00773697	-0.00437589	0.00388247	-0.022526	0.0230604	0.0169858	0.00089915	-0.00310644
b1970	0.000196641	-0.0437269	0.00140889	0.0400865	0.0509454	-0.0201841	0.00808243	0.136471	0.0118292	0.00989428	0.0430785	-0.0115756	-0.0294877	-0.0876824	0.0323755	0.00888584	0.0435663	-0.000298781
b1971	-0.00670606	-0.0153711	0.0136837	0.0260258	0.0146386	-0.0212973	0.00210324	0.0726259	0.0120803	0.00735387	-0.00159528	-0.00495772	-0.0214841	-0.0247448	0.0180213	0.00965279	0.0135069	-0.0130937
b1972	-0.00163371	-0.0152561	0.0185992	0.0406298	0.00586277	-0.0263878	0.00588931	0.0388762	0.00787699	0.00291316	-0.00211404	0.00452216	-0.00566359	-0.029259	0.0105123	0.0249825	0.0141132	-0.0230102
b1973	0.0367933	-0.0298698	0.325959	0.00348387	5.35353e-06	-0.0172928	0.0462772	0.00416042	-0.0179118	0.029499	0.0475865	-0.00638844	-0.00737351	-0.0141243	7.67482e-05	0.0131715	-0.00619207	0.0357941
b1974	-0.00688578	-0.025014	0.0630936	-0.00750874	0.0174984	0.00997132	0.00307207	0.00310133	0.0137013	0.00162096	-0.00955961	0.00496666	4.17573e-05	0.00300899	-0.0120128	0.00347248	-0.011923	0.00633536
b1976	-0.00180177	-0.00217293	0.0014373	0.00646362	-0.0168822	0.00761152	0.00868902	0.0063266	-0.008661	0.0146993	0.00896578	-0.00325565	0.00676994	0.00731797	0.0108362	0.00556676	0.0153593	0.00540316
b1978	0.00401997	0.00671774	-0.00286313	-0.00633495	0.00547334	0.00205293	0.000233292	-0.00505545	-0.00293753	0.00338309	-0.00346905	0.00048136	-0.00816945	0.00949218	0.00125633	-0.0024599	0.00381561	-0.00148278
b1981	0.0358898	-0.00531889	-0.000162834	0.00510419	-0.00442492	-0.00360236	-0.00559265	0.000596592	-0.0106437	-0.000877223	-0.0233693	0.0395361	0.01065	0.00927486	0.0058891	-0.0171425	0.00668884	-0.00353336
b1982	0.00242443	-0.00324668	-0.00350989	0.00322571	0.0102276	-0.00872049	-0.00292057	-0.00717327	0.00400462	0.00861721	0.00205911	0.00311471	0.00318792	0.00101097	0.00915524	0.00299603	-0.000786094	-0.00728386
b1983	-0.000329206	-0.0204713	-0.000701478	-0.00650135	-0.0195537	0.0133632	-0.00847501	-0.000391187	-0.0104895	-0.014904	0.00473444	0.0213534	0.00221513	0.000847335	0.0116678	0.0168139	-0.0184528	0.0130836
b1985	-0.0010359	0.00035675	-0.005714	-0.00741741	-0.00447625	-0.00687298	0.005539	0.000252913	-0.00656668	0.0099131	0.00265289	0.048168	0.0121454	-0.00929889	0.00945996	-0.00957957	0.024722	0.000809506
b1987	-0.0117573	0.0201293	-0.00663658	-0.0307302	0.00257111	-0.00529173	0.000123409	-0.00681533	0.00670982	0.00457058	0.0200723	0.116452	0.0530393	-0.0118791	0.00557847	0.00511253	-0.00563507	0.0202398
b1988	-0.00995541	-0.000820163	-0.00941768	0.0276822	0.0323302	-0.0111493	0.0137261	-0.0294527	-0.0022611	0.0131257	0.00219146	-0.0159999	0.0037456	-0.0201645	-0.00552486	-0.0174947	-0.0367703	0.00257605
b1990	0.00176949	-0.00840557	-0.000515527	0.00160845	-0.00307563	-0.00657778	0.00601545	-0.00475221	-0.00909872	-0.0117239	-0.0178829	-0.00351923	0.0125237	-0.00475745	0.0137319	0.00108056	0.0047525	0.00219875
b1991	0.000257382	-0.0101012	-0.00220588	-0.00213011	-0.00788593	-0.000749825	0.00149606	0.00993115	0.0035249	0.00921199	-0.00479585	0.0162434	-0.0105169	0.020027	0.00496053	-0.0316828	0.0546591	-0.0020752
b1992	0.00106824	-0.00537689	0.000621395	-0.0134952	0.0139629	-2.984e-05	0.0065677	0.0135875	-0.00190461	-0.00159216	-0.00403735	0.015035	-0.0107916	0.0200995	0.00139253	-0.0322561	0.0542499	0.00772832
b1993	0.00233993	0.000998461	0.00441568	-0.00018338	0.0211901	0.0128082	-0.00507856	-0.000935715	-0.00298659	-0.00280654	-0.00166702	0.0112805	-0.0126969	-0.0104909	0.00598464	-0.0151554	0.00222589	-0.00218621
b1994	-0.00120653	-0.000646822	0.000485675	-0.0018818	-0.000554338	-0.00118101	-0.00236189	-0.000689687	-0.000943797	-0.00316506	0.000340752	-0.000573272	-0.00102557	-0.000805895	-0.00212738	-0.00117414	0.000760544	-0.00090334
b1996	-0.00120653	-0.000646822	0.000485675	-0.0018818	-0.000554338	-0.00118101	-0.00236189	-0.000689687	-0.000943797	-0.00316506	0.000340752	-0.000573272	-0.00102557	-0.000805895	-0.00212738	-0.00117414	0.000760544	-0.00090334
b1997	-0.00120653	-0.000646822	0.000485675	-0.0018818	-0.000554338	-0.00118101	-0.00236189	-0.000689687	-0.000943797	-0.00316506	0.000340752	-0.000573272	-0.00102557	-0.000805895	-0.00212738	-0.00117414	0.000760544	-0.00090334
b2000	-0.00120653	-0.000646822	0.000485675	-0.0018818	-0.000554338	-0.00118101	-0.00236189	-0.000689687	-0.000943797	-0.00316506	0.000340752	-0.000573272	-0.00102557	-0.000805895	-0.00212738	-0.00117414	0.000760544	-0.00090334
b2001	-0.00120653	-0.000646822	0.000485675	-0.0018818	-0.000554338	-0.00118101	-0.00236189	-0.000689687	-0.000943797	-0.00316506	0.000340752	-0.000573272	-0.00102557	-0.000805895	-0.00212738	-0.00117414	0.000760544	-0.00090334
b2002	-0.00120653	-0.000646822	0.000485675	-0.0018818	-0.000554338	-0.00118101	-0.00236189	-0.000689687	-0.000943797	-0.00316506	0.000340752	-0.000573272	-0.00102557	-0.000805895	-0.00212738	-0.00117414	0.000760544	-0.00090334
b2003	-0.00120653	-0.000646822	0.000485675	-0.0018818	-0.000554338	-0.00118101	-0.00236189	-0.000689687	-0.000943797	-0.00316506	0.000340752	-0.000573272	-0.00102557	-0.000805895	-0.00212738	-0.00117414	0.000760544	-0.00090334
b2004	-0.00120653	-0.000646822	0.000485675	-0.0018818	-0.000554338	-0.00118101	-0.00236189	-0.000689687	-0.000943797	-0.00316506	0.000340752	-0.000573272	-0.00102557	-0.000805895	-0.00212738	-0.00117414	0.000760544	-0.00090334
b2005	-0.00120653	-0.000646822	0.000485675	-0.0018818	-0.000554338	-0.00118101	-0.00236189	-0.000689687	-0.000943797	-0.00316506	0.000340752	-0.000573272	-0.00102557	-0.000805895	-0.00212738	-0.00117414	0.000760544	-0.00090334
b2006	-0.00120653	-0.000646822	0.000485675	-0.0018818	-0.000554338	-0.00118101	-0.00236189	-0.000689687	-0.000943797	-0.00316506	0.000340752	-0.000573272	-0.00102557	-0.000805895	-0.00212738	-0.00117414	0.000760544	-0.00090334
b2007	-0.000215171	-0.0147601	-0.00109518	0.00108356	0.0126429	0.0166306	0.00652526	0.0102686	-0.0155486	-0.0144381	0.000752328	0.00339211	-0.0104238	0.00256452	0.00143517	-0.00295169	-0.0147582	-0.00318883
b2008	0.000842319	-0.00304189	-0.0023014	0.00277106	-0.0191986	-0.00273286	0.000825562	0.00675772	-0.0135082	-0.00131292	-0.00433538	0.00684549	0.00296713	-0.00573128	-0.00392881	0.00569175	0.00855091	0.00309718
b2009	-0.00458847	0.00680754	-0.0111828	0.0169723	-0.00507074	-0.0282212	0.0111999	0.0208001	-0.0104142	-0.00334662	-0.00725651	-0.00687551	0.00058692	0.0170157	0.00100991	0.00196719	-0.00431835	0.00260126
b2010	0.0039972	0.00268753	0.00110789	-0.00684845	-0.0133897	0.00303421	0.00933356	-0.0012377	-0.002549	-0.010926	-0.0129902	-0.00540012	-0.00345327	-0.0217183	-0.00427263	0.0152933	0.0167475	-0.00464419
b2011	-0.000493067	0.0052571	-0.000317904	0.00695495	0.00883957	-0.00677223	0.0132006	-0.0105268	-0.000825767	0.010829	0.0052828	-0.00256212	-0.00129318	-0.00388556	0.0107389	0.0127884	-0.00477642	-0.00873243
b2012	0.00803724	0.0125381	-0.0438857	0.00222482	0.00736547	0.0151068	-0.0294495	-0.0035066	-0.00643461	-0.00528738	-0.00169627	0.0399998	0.111914	-0.00359126	-0.0101139	0.00310578	-0.0197783	-0.0173529
b2013	0.0108277	0.015167	-0.0427891	0.00971745	-0.00268041	0.0198174	-0.0242611	0.00248739	-0.00707457	0.00257186	-0.00256732	0.0302116	0.117388	-0.00444291	-0.00105381	-0.0033974	-0.00474571	-0.014153
b2014	0.00329252	-0.00493172	-0.0109283	0.0036154	-0.0238109	0.0100854	0.0132577	0.0169165	0.0241819	-0.0079706	0.00602285	0.0243002	0.0113969	-0.0134406	-0.0328057	-0.00194308	0.0105383	0.0161508
b2015	-0.000692756	-0.00136511	-0.0089634	-0.000707803	0.00546482	-0.014902	0.00300328	0.00977695	-0.00714389	-0.000511802	-0.0130438	-0.00470882	0.0108431	0.0185935	-0.000977232	-0.00455022	-0.00865394	-0.00217482
b2016	-0.00422653	0.00108075	-0.00475293	0.00171692	0.0148758	-0.0150423	-0.00188231	0.00630685	-0.00206617	-0.00183878	-0.00516484	-0.00514214	0.00352338	0.00446299	-0.000955303	0.0098095	0.01048	0.00834912
b2017	-0.00120653	-0.000646822	0.000485675	-0.0018818	-0.000554338	-0.00118101	-0.00236189	-0.000689687	-0.000943797	-0.00316506	0.000340752	-0.000573272	-0.00102557	-0.000805895	-0.00212738	-0.00117414	0.000760544	-0.00090334
b2018	0.0184785	0.0346151	-0.0167134	0.0593601	-0.0239916	0.0270017	0.0373155	-0.0734443	0.00103476	0.0131667	0.00723045	-0.00898513	0.0212924	-0.0256987	-0.0249147	-0.00427393	0.00203519	-0.000611061
b2019	-0.00580715	-0.00440696	-0.0102269	0.0261897	0.0327213	0.00838339	0.0487739	0.0121835	-0.013672	0.00280523	0.00453318	0.0104403	-0.00865237	-0.00635907	-0.0112699	-0.0120008	-0.0089017	0.00626503
b2020	-0.00169664	-0.00447771	-0.0114637	0.0300847	0.0209534	0.00799536	0.0526924	0.0076572	-0.0127287	0.00251083	-0.000704983	0.0160466	-0.0229585	0.00311516	-0.00901289	-0.00788938	-0.0236208	0.00424076
b2021	0.00210107	-0.00232783	-0.0149757	0.0336452	0.0193235	0.000705134	0.043175	0.00813854	-0.0168407	0.00678068	0.0027071	0.0246897	-0.0280866	0.00392452	-0.010873	-0.00890977	-0.0132635	0.000254642
b2022	0.00277377	-0.00515654	-0.0145474	0.0314529	0.0150507	-0.00594728	0.0367708	-0.00230654	-0.0134816	0.00648457	0.00885152	0.0138128	-0.01689	-0.0064536	-0.00520394	-0.0117204	-0.0051173	-0.000291533
b2023	0.00203128	-0.0106569	-0.0186682	0.0301381	0.0189913	-0.00447747	0.039801	0.00161503	-0.0129479	0.00036943	0.00411749	0.0170089	-0.0224979	0.00241941	-0.0116452	-0.0178801	-0.00522689	0.0071492
b2024	0.00231559	-0.00506977	-0.0159868	0.0249051	0.0116144	-0.00456767	0.0347826	0.00622034	-0.0125074	0.00754524	0.00699115	0.0148856	-0.0205788	0.00497252	-0.00462075	-0.0138663	0.00262343	-0.00514734
b2025	0.000288446	-0.00513165	-0.0127782	0.0262722	0.0125501	-0.00297322	0.0292473	0.00840446	-0.0103956	0.00836143	0.0052135	0.0147205	-0.0173027	0.00213473	-0.00670552	-0.0162502	-0.00504203	-0.00599327
b2026	0.000498147	-0.0080652	-0.0151475	0.0193215	0.0283555	0.00555409	0.0321769	0.0148377	-0.0106166	0.00753576	0.00991964	0.00872056	-0.0128815	0.0129377	-0.0043509	-0.0166047	-0.00226083	-0.00920764
b2027	-0.0049237	-0.00873776	0.00678576	-0.00202353	-0.0142373	0.0140288	0.00599722	0.00805197	0.00188431	-0.000157875	0.00089206	0.00641878	-0.000684752	-0.00122938	-0.011093	0.00181521	-0.00884987	0.00202588
b2028	0.00746398	-0.00571793	0.00185148	-0.00957411	-0.0191681	0.0264357	-0.00580721	0.0108092	0.0070732	0.00211945	-0.00685982	0.0204828	-0.0219117	-0.00319472	0.00453707	0.00328335	-0.0161636	-0.000302473
b2029	-0.00279703	0.00766944	0.0070228	-0.00129797	0.00335134	0.00954843	0.00596809	0.00113909	0.00567205	0.0072744	-0.00479798	0.00858442	0.00616614	0.00679548	-0.0148047	-0.000937302	0.000601877	0.00745385
b2030	-0.00120653	-0.000646822	0.000485675	-0.0018818	-0.000554338	-0.00118101	-0.00236189	-0.000689687	-0.000943797	-0.00316506	0.000340752	-0.000573272	-0.00102557	-0.000805895	-0.00212738	-0.00117414	0.000760544	-0.00090334
b2032	-0.00120653	-0.000646822	0.000485675	-0.0018818	-0.000554338	-0.00118101	-0.00236189	-0.000689687	-0.000943797	-0.00316506	0.000340752	-0.000573272	-0.00102557	-0.000805895	-0.00212738	-0.00117414	0.000760544	-0.00090334
[truncated: 4,602 more rows]

## Sheet: C
Column1	Iron	Glucarate_Leucine	Zinc	Xylose	Phosphate_rescue	Flagella	Fnr	Copper	OXPHOS	PQ_Response	Purine	Sulfate	Cysteine	Anaerobic	Salt_Tolerance	Unique_1
[truncated: 6,491 more rows]

## Sheet: Crooks
Column1	Iron	Glucarate_Leucine	Zinc	Xylose	Phosphate_rescue	Flagella	Fnr	Copper	OXPHOS	PQ_Response	Purine	Sulfate	Cysteine	Anaerobic	Salt_Tolerance	Unique_1
[truncated: 6,491 more rows]

[truncated: 3 more sheets: MG1655, W, W3110]
