# Supplementary material for: Transcriptional regulatory network differences between six industrial Escherichia coli strains
Source: Metab Eng Commun. 2026 Jun 9;23:e00283. doi: 10.1016/j.mec.2026.e00283 (PMC13316221; doi:10.1016/j.mec.2026.e00283)
Supplement: Multimedia component 3 [file mmc3.xlsx]

## Sheet: BL21_A
Column1	BL21_new_conditions_1	BL21_new_conditions_10	BL21_new_conditions_11	BL21_new_conditions_12	BL21_new_conditions_13	BL21_new_conditions_14	BL21_new_conditions_2	BL21_new_conditions_3	BL21_new_conditions_4	BL21_new_conditions_5	BL21_new_conditions_6	BL21_new_conditions_7	BL21_new_conditions_8	BL21_new_conditions_9	Cond_0_R1	Cond_0_R2	Cond_10_R1	Cond_10_R2	Cond_13_R1	Cond_13_R2	Cond_14_R1	Cond_14_R2	Cond_15_R1	Cond_15_R2	Cond_16_R1	Cond_16_R2	Cond_17_R1	Cond_17_R2	Cond_19_R1	Cond_19_R2	Cond_1_R1	Cond_1_R2	Cond_21_R1	Cond_21_R2	Cond_22_R1	Cond_22_R2	Cond_23_R1	Cond_23_R2	Cond_2_R1	Cond_2_R2	Cond_31_R1	Cond_31_R2	Cond_32_R1	Cond_32_R2	Cond_33_R1	Cond_33_R2	Cond_34_R1	Cond_34_R2	Cond_3_R1
Iron	-31.2799	-2.73116	-36.4535	-39.1158	-38.2005	-37.8645	-25.653	-33.6129	-32.6244	-33.8527	-33.033	-17.7431	-14.9516	2.73116	1.18298	-1.18298	6.62007	7.31885	2.35436	0.529076	42.0236	36.5958	46.6039	46.7404	3.89165	2.37408	43.1039	40.3033	45.6201	44.6098	17.5532	15.9202	11.4137	8.31222	-0.0162246	-1.73245	0.212477	-0.32807	4.70024	2.69002	2.01988	0.774767	15.4304	15.067	47.5397	48.0406	40.5814	41.7411	27.5043
Glucarate_Leucine	18.0745	0.287023	13.5675	14.7718	25.4217	24.358	14.6767	22.8457	22.9049	7.24881	9.66763	2.24825	2.41697	-0.287023	0.601888	-0.601888	5.42905	5.16864	5.14978	5.95958	0.838002	1.01639	0.568994	0.839926	51.8317	52.7507	1.57418	1.68684	7.20896	8.16853	29.6863	31.6518	7.80976	8.16637	11.9227	12.9856	20.9995	20.8026	26.0888	26.1407	20.3524	20.1921	15.5221	15.2461	-0.541661	-1.70729	12.3912	12.7339	10.1982
Zinc	-6.85259	-0.742579	-2.92718	-4.29804	-1.65675	-2.15715	-5.71162	-3.17073	-4.43225	-4.39704	-4.7081	-7.00814	-8.61005	0.742579	-0.574158	0.574158	-2.01948	-3.09699	-2.62968	-6.51868	-1.78627	-4.28685	19.0709	20.4119	-4.44956	-2.83119	-5.29595	-4.53829	-1.0132	18.5482	-5.33448	-5.94052	-7.52957	-6.61662	-8.97722	-7.81876	-6.75965	-7.01498	-5.65416	-6.73117	-5.82191	-4.10675	-10.4038	-10.2092	19.6488	18.6664	16.5802	17.7012	-2.87971
Xylose	1.44859	0.207782	3.36856	5.84783	9.16152	8.27737	1.87469	-1.43195	-2.8002	2.85604	7.26969	6.64572	5.2508	-0.207782	1.10385	-1.10385	33.8158	33.721	5.00112	5.58436	-2.26991	1.18665	3.71938	4.40727	8.54491	10.0973	4.3452	4.01646	6.56159	5.88063	3.22005	6.96869	0.914183	1.69177	6.36575	6.43404	3.50851	4.43173	9.2653	7.63319	3.58852	4.7041	15.5126	13.7669	2.42157	1.58809	10.6327	9.28083	8.77492
Phosphate_rescue	3.13804	-0.989144	0.282121	-0.769668	17.0725	18.7393	-1.93341	11.4328	16.1815	-2.67835	-1.8139	-6.33482	-11.1932	0.989144	0.75574	-0.75574	3.50389	4.40251	6.02113	4.31237	1.29895	-1.6215	3.2108	2.77631	0.783539	1.68425	0.763261	-0.139201	0.0973485	2.59986	9.59139	7.83135	5.45695	5.3154	4.50476	3.22608	0.043438	0.343136	10.8341	9.93738	-9.08028	-7.01724	34.1198	32.9379	0.0297996	0.854465	5.61042	5.55052	8.47282
Flagella	3.95327	-0.56425	3.68222	5.39006	-15.8331	-14.6653	4.35819	-5.10359	-3.84543	8.74807	8.83349	4.57574	3.99101	0.56425	-0.712781	0.712781	-0.506969	0.138296	-2.08907	-3.53993	-0.199473	-0.286922	-4.73863	-8.55983	5.92268	5.54305	4.08522	3.04011	-14.5137	-19.9616	-8.53243	-11.1763	-1.1413	0.791551	-1.14957	-4.30631	0.997964	-0.444858	-18.6786	-19.5164	-1.51631	-2.29388	-10.4695	-9.22968	-10.1533	-7.87635	-14.5542	-14.2955	0.944607
Fnr	4.38523	0.656241	3.10221	4.1116	9.3121	9.29936	3.10338	8.35245	8.33579	1.90972	6.33245	4.79018	2.36447	-0.656241	3.21427	-3.21427	-2.06609	-1.43763	1.1398	-0.59289	-2.2996	-2.66957	-1.4959	-2.79132	-2.62207	-2.17663	-1.53623	-1.76616	3.4388	1.05991	6.23276	6.66751	-2.92864	-3.08078	2.12858	0.785437	7.43039	8.32451	-1.71482	-1.89464	3.30094	6.43805	8.26157	7.37525	-1.4113	-3.01705	3.22962	2.85232	1.92284
Copper	-11.8897	1.34801	3.47129	0.638682	-12.7586	-11.9825	-11.1728	11.1209	11.174	-4.92761	-4.53966	-6.8952	-9.9007	-1.34801	-0.210966	0.210966	-6.65476	-6.83317	-20.24	-23.0078	-10.0831	-12.0254	-24.815	-25.6786	-10.1673	-9.52302	-5.38785	-5.65989	-23.4179	-23.1278	-21.3014	-23.0671	-20.8453	-25.2483	-10.0914	-20.7965	-16.7237	-14.6835	-22.607	-22.4836	-18.2387	-17.6443	-13.2845	-12.3062	-11.7657	-9.05533	-23.3104	-23.5935	-28.4813
OXPHOS	-3.96769	1.19773	-27.3939	-28.6235	3.33603	2.46053	5.05205	8.9661	8.21002	3.88168	0.518288	-5.313	-3.3866	-1.19773	-13.4469	13.4469	22.5493	22.5844	10.6587	10.0771	16.6933	17.1294	14.301	13.0873	27.2911	27.6266	15.3309	16.0869	13.056	11.6291	19.1371	17.9247	21.9808	21.7319	-7.75857	-10.3351	-5.75246	-6.59386	5.02583	8.29905	16.1163	12.2471	-2.21853	-1.4597	8.59733	11.0783	15.2189	14.7657	11.642
PQ_Response	-7.66103	0.124797	3.85559	4.1581	-3.25568	-2.48039	-12.2986	2.06932	4.23767	3.25842	4.20895	6.94258	5.00639	-0.124797	-2.14376	2.14376	5.80898	5.79451	10.2904	9.49353	5.07339	3.97822	4.96054	6.72864	8.54429	8.73351	7.14782	6.02112	2.95098	5.59409	2.29448	-0.870787	12.6042	13.6041	4.52902	3.56797	9.12648	9.74934	-10.2174	-10.321	-10.0265	-11.0731	2.6351	2.89564	2.94686	3.91578	43.7112	45.2427	8.39821
Purine	-11.5443	1.31923	1.35435	1.52493	-7.73819	-5.89903	-9.34882	-10.6399	-11.4394	1.62299	2.41615	5.62198	6.06674	-1.31923	-1.04295	1.04295	1.52795	0.674983	-2.24683	-4.62818	3.5844	4.12114	5.06655	2.38504	7.83882	6.18428	-13.2453	-12.5759	-11.8884	-13.8111	-9.12859	-8.13911	10.5626	7.42729	4.95324	3.06199	-6.86963	-5.54749	-17.0928	-16.5889	-1.1408	-0.510076	3.57209	3.95567	4.85245	5.4759	-10.0456	-11.4557	-16.6283
Sulfate	-8.74939	0.504912	-5.23481	-6.90168	-6.50316	-6.65858	-6.14942	-5.05223	-5.39493	-4.64632	-3.37853	1.50477	0.546422	-0.504912	1.06408	-1.06408	-0.153441	-0.104075	36.127	35.7548	-2.4168	-2.16134	-3.62466	-1.99918	9.54419	10.2127	0.000448675	0.138742	-1.12229	-2.057	-6.85262	-8.04807	-0.916547	0.929908	-6.81294	-6.09751	-9.77365	-9.65189	-9.77644	-9.59371	-8.50425	-7.50171	12.059	10.6518	-1.1373	-1.55153	-2.99602	-2.36898	-4.48987
Cysteine	-19.2359	0.265247	0.577607	0.643735	-1.88424	-2.14449	-29.0934	2.52429	0.345997	5.82226	5.51007	11.7299	10.1223	-0.265247	-0.288987	0.288987	3.85874	4.37414	7.00275	7.46688	2.74357	6.63479	0.709895	0.319917	11.7438	10.4038	5.34408	5.37437	4.45077	3.2511	2.37653	7.96392	7.77975	7.99856	5.94441	6.43878	-23.4259	-11.8721	-7.62778	-9.02654	-8.69843	-1.44432	5.84927	8.61974	2.16681	3.06585	-10.8002	-11.9159	5.03365
Anaerobic	2.5378	-0.339371	5.20234	1.73095	1.95336	0.459617	3.65953	11.4948	11.9292	4.62005	6.6215	3.90221	1.77471	0.339371	0.443741	-0.443741	-3.11073	-1.47089	2.38146	0.302134	-0.93965	-5.67204	2.66955	5.01408	3.77518	3.8069	-1.58216	-2.59226	-4.36165	-3.52248	-0.814532	-8.64643	-1.80579	1.94982	22.062	22.9417	8.16244	6.7302	-10.399	-10.5707	-5.08728	-4.51811	33.9612	37.3927	2.69029	3.16042	-2.21484	-2.15834	1.60233
Salt_Tolerance	1.61332	-0.44455	3.98242	4.32284	7.34964	7.54869	-1.86983	9.693	11.8661	1.10442	3.23748	-6.1394	-8.0706	0.44455	-0.655109	0.655109	11.2336	11.7401	16.645	17.5974	3.15197	2.28457	8.97244	8.2672	11.1152	11.4993	3.57162	4.7381	45.8031	45.5315	4.37965	2.71763	14.9566	15.3448	7.33777	5.74304	9.50473	9.64169	28.6922	29.7221	1.11592	1.42386	13.7757	13.7747	1.26536	1.19882	19.3323	19.5925	23.938
Unique_1	1.50028	-1.4687	-2.83642	-4.3336	-1.15746	0.640145	-0.0779768	-3.36924	-4.46323	-1.68337	2.90352	-2.85171	-2.38171	1.4687	1.20246	-1.20246	1.0553	3.10943	1.47562	4.331	0.283018	1.87012	2.6758	2.80193	2.91197	5.0623	0.184169	-0.500979	2.43606	0.415629	-1.89402	-4.69764	2.67444	2.75355	-1.69311	0.537852	0.227354	1.32088	4.663	3.17929	-2.45345	-0.676214	-1.10284	-1.37827	-0.116902	-0.925763	2.17285	2.10377	5.10797
Unique_2	-1.44563	-0.165962	-6.72821	-3.31182	-0.412475	-0.0473654	3.26254	-4.64017	-4.30215	4.22047	-2.3543	0.736404	4.27392	0.165962	-0.945475	0.945475	3.79241	3.99732	0.564743	2.24696	1.3105	3.11152	0.649862	-0.155473	10.097	7.72372	0.875544	1.06042	1.50334	0.695136	4.18868	9.87829	6.48274	4.7065	1.37253	4.33711	3.2398	6.24935	1.74962	0.864986	4.67343	3.2954	11.0887	9.80921	-0.139734	0.480107	-0.555756	0.373045	6.75472
Unique_3	1.53855	-0.501718	1.63781	1.9771	0.832919	1.55653	-4.35094	5.14929	5.41434	-2.13732	0.118398	-11.2044	-9.46328	0.501718	-1.50703	1.50703	7.39146	8.86131	4.89544	0.856091	-0.489427	0.671339	3.33038	0.0741731	-0.334496	-3.97968	1.3779	1.72373	-0.67236	3.22251	5.72359	8.30234	2.02618	-7.31205	-0.160102	2.04024	4.75859	3.56026	4.60634	5.62667	-25.5131	-23.8964	4.47388	6.30472	-1.20297	-1.77116	1.1692	-0.260325	-4.78894
[truncated: 26 more columns]

## Sheet: C_A
Column1	C_new_conditions_10	C_new_conditions_13	C_new_conditions_14	C_new_conditions_3	C_new_conditions_4	C_new_conditions_7	C_new_conditions_8	C_new_conditions_9	Cond_0_R1	Cond_0_R2	Cond_10_R1	Cond_10_R2	Cond_13_R1	Cond_13_R2	Cond_14_R1	Cond_14_R2	Cond_15_R1	Cond_15_R2	Cond_16_R1	Cond_16_R2	Cond_17_R1	Cond_17_R2	Cond_19_R1	Cond_19_R2	Cond_1_R1	Cond_1_R2	Cond_20_R1	Cond_20_R2	Cond_21_R1	Cond_21_R2	Cond_22_R1	Cond_22_R2	Cond_23_R1	Cond_23_R2	Cond_2_R1	Cond_2_R2	Cond_31_R1	Cond_31_R2	Cond_32_R1	Cond_32_R2	Cond_33_R1	Cond_33_R2	Cond_34_R1	Cond_34_R2	Cond_35_R1	Cond_35_R2	Cond_36_R1	Cond_36_R2	Cond_3_R1
Iron	0.739445	-30.8927	-32.95	-32.7739	-37.3573	1.2513	1.03448	-0.739445	0.801381	-0.801381	14.4608	14.8388	-2.61754	-3.34214	42.7027	40.851	40.9418	39.689	14.1097	12.0497	47.6573	47.9401	44.6427	42.8423	21.1687	20.1529	42.0391	42.1962	41.1478	41.4154	19.7613	20.9483	-9.06313	-8.12034	15.7152	16.8332	3.17153	7.52082	10.9063	13.3559	44.4809	45.6788	39.7537	37.1459	5.6119	1.7298	48.1371	48.598	43.2667
Glucarate_Leucine	-1.75295	17.3322	17.1878	16.0939	17.0779	-1.95539	-3.52716	1.75295	1.3201	-1.3201	1.59015	2.33417	1.32004	1.96258	0.235102	-0.0657846	7.32515	10.0052	44.7627	45.2152	-7.36521	-6.51593	9.13868	11.8946	23.5479	23.4934	0.0654198	0.818479	1.23259	2.48483	11.368	13.2737	18.9518	19.5627	20.9351	20.3976	23.4781	24.5398	13.2068	10.8826	-0.283344	-0.178731	9.09987	11.2255	2.37154	5.26427	0.24515	0.167081	1.62197
Zinc	-2.56331	-0.286993	-0.0452124	-1.29795	0.887307	-2.04885	-3.73985	2.56331	-0.932489	0.932489	-0.906706	0.22855	1.70963	1.57201	-0.549441	-0.404816	20.6581	5.9529	-1.7685	-0.500456	-0.589945	-1.4838	16.1964	21.8583	-5.67796	-2.62389	2.91154	1.91796	-2.44138	2.559	-7.26307	-5.23917	4.00619	-0.851063	4.30252	2.81124	2.49976	2.91494	4.54042	2.05007	26.2392	26.9963	18.6601	20.212	-3.67377	-5.61058	-5.47035	-4.32632	4.8292
Xylose	-2.12554	-1.09113	-1.71759	-4.02877	-2.1892	-5.76921	-5.71536	2.12554	0.618664	-0.618664	40.5173	41.2836	0.454157	-0.0119772	-1.13826	-1.00133	5.12819	6.0489	2.561	2.44017	1.44883	0.511217	4.90242	4.58011	0.997605	0.824052	2.29886	2.2849	-4.7714	-5.24664	7.36317	5.78543	-1.51517	-0.403787	1.84979	2.64795	0.594107	0.85079	6.83652	4.17452	0.0434116	0.816512	3.49436	6.1308	-0.829518	1.08515	0.111139	1.4721	3.68823
Phosphate_rescue	2.61721	15.2429	16.0192	5.19067	6.88829	-1.73995	-7.01201	-2.61721	-0.214176	0.214176	11.1049	10.0651	5.78614	4.44995	5.51846	4.71011	22.0478	20.0865	5.06289	4.67873	8.52847	8.81006	7.52775	11.2945	22.118	23.1406	7.2867	7.47544	6.51605	9.54151	13.2788	11.8733	-0.281039	-3.13003	19.0837	17.1282	1.93402	1.55341	37.0568	36.4075	8.75067	8.8849	17.4159	15.6817	6.02534	6.02085	4.2483	4.00759	7.81954
Flagella	0.897239	-26.0519	-26.9429	-2.65584	-0.52369	1.26064	-2.59818	-0.897239	-1.93066	1.93066	-1.92111	-2.0292	-1.34425	-2.1883	3.75988	3.48985	2.01374	4.87669	0.139107	-1.03844	-57.6291	-63.7766	-15.3614	-17.8431	-15.7903	-15.4195	7.34166	6.75174	2.19578	2.19464	-4.54091	-7.25103	-4.47394	-1.56122	-26.3562	-28.7956	-3.75279	-2.9611	-31.2564	-36.9567	-0.188191	-2.94989	-15.6433	-15.4225	2.02487	0.619269	2.41763	4.17661	7.40811
Fnr	-0.5816	11.4849	10.6043	41.7192	36.221	-2.28984	2.93037	0.5816	-0.00628426	0.00628426	-28.7873	-27.247	-6.64745	4.06393	-33.8811	-31.6379	15.8606	14.0626	-11.2099	-6.60681	-33.1557	-33.5849	-28.8129	-31.2055	-22.3783	-22.7803	-29	-28.2223	-34.2936	-33.5026	-14.2435	-17.4531	5.75234	9.46558	-28.1516	-27.9638	10.1252	-13.5699	2.00083	6.41834	-35.0056	-36.0575	-28.1287	-32.077	-15.1486	-12.4715	-38.5914	-34.6773	-32.1118
Copper	-2.40424	0.313119	0.261489	32.8207	28.2176	9.84183	13.3112	2.40424	-2.34275	2.34275	-4.96828	-6.40296	-16.4267	-16.1649	-19.2169	-20.7336	-23.042	-23.2604	0.861126	2.35305	-2.04569	-7.89252	-19.4261	-19.7156	-18.5454	-18.4069	-20.2369	-20.5116	-23.7607	-23.3841	-14.5026	-13.6332	-20.3378	-16.4087	-19.148	-21.3486	-18.0969	-17.5638	-22.6824	-17.7202	-21.3055	-20.041	-18.2084	-18.8884	-4.74716	-8.9372	-21.1675	-19.3854	-24.4486
OXPHOS	-0.52364	6.24513	6.91109	-33.7565	-35.6915	2.5971	4.73216	0.52364	4.07155	-4.07155	38.1948	38.4599	22.2808	18.3722	33.275	31.85	6.02916	-0.66524	40.6733	36.7429	34.3429	35.8659	31.6158	31.2992	35.3919	36.2293	35.695	34.8403	39.4849	37.4208	11.9492	9.82596	-18.1152	-16.0535	24.3893	24.9034	52.9795	57.2221	-10.987	-10.9455	31.4644	31.5496	32.4753	27.6992	37.1988	35.4318	27.2077	27.7444	33.4687
PQ_Response	2.42922	-3.81337	-4.07987	-2.68628	-2.67698	-0.656811	1.99815	-2.42922	-0.266399	0.266399	9.79756	9.03247	5.13058	5.32254	6.77438	7.59261	5.03066	3.86627	8.64679	7.75514	9.43064	10.5233	8.39204	6.65846	-0.482891	-0.320079	8.22906	8.68006	13.6248	11.7742	3.41849	0.550894	-4.05216	-2.18003	-11.535	-11.8472	-4.30823	-4.69092	-15.6956	-16.8673	7.1291	7.43242	41.6682	37.3362	5.9334	4.39897	5.08494	6.58483	7.73353
Purine	-1.12012	-4.46015	-3.66974	0.447608	5.48937	-2.02824	2.62866	1.12012	1.37835	-1.37835	-1.17738	0.0673273	-2.42126	-2.39476	1.05883	1.99479	-18.1974	-24.807	3.32368	6.22225	-16.8201	-13.9259	-13.91	-20.4618	-12.3765	-11.3555	-3.80242	-0.848143	8.26847	7.18435	-3.45631	-0.919742	-15.5956	-18.4152	-21.1934	-23.2979	-6.32343	-9.61439	-12.6777	-9.49331	1.6276	2.90299	-22.811	-18.3283	-2.3329	-3.23219	-3.70954	-3.51242	-9.65875
Sulfate	-2.00053	-6.88405	-7.98306	-6.00124	-4.50042	-1.17014	-0.556267	2.00053	0.396149	-0.396149	7.74397	6.7715	39.016	36.9028	9.47404	7.78181	-2.22064	0.164798	7.57095	6.95391	8.62495	6.96008	6.68663	7.27467	4.18443	2.90422	8.6843	9.19337	4.21665	5.65885	2.80034	2.22403	-5.55409	-1.3733	-0.631252	-2.16604	1.21193	2.64854	12.0322	15.1162	7.02293	8.99727	2.68651	1.8508	2.02735	-0.937823	10.8941	11.7414	6.40342
Cysteine	3.14323	-10.8924	-9.93077	1.6923	6.19599	0.212067	-1.04959	-3.14323	4.39383	-4.39383	-0.41053	1.43784	3.31417	3.36183	-1.71904	1.50273	-6.31439	-5.2115	3.17467	4.40757	2.10923	5.94029	3.24691	0.60307	-2.9009	-2.83313	1.45186	1.51879	-1.92205	-1.59827	1.73623	0.70204	-32.1289	-34.6976	-7.0886	-7.14922	-4.73436	-6.50065	-15.072	-15.3305	-5.25416	-5.57161	-10.5091	-10.6867	2.84012	4.15255	4.8838	4.47798	-1.87338
Anaerobic	0.145745	-2.85087	-3.57973	13.6827	11.5009	0.638328	1.30084	-0.145745	-2.73588	2.73588	-20.2853	-21.6021	-11.3986	-10.9451	-24.3942	-23.8791	-14.5955	-16.6333	-19.2238	-21.0234	-9.01188	-9.51137	-31.073	-26.7954	-23.358	-23.0497	-20.0753	-20.9607	-19.3242	-19.9503	26.0531	24.6812	-10.8727	-10.9189	-26.4682	-23.715	-17.3907	-16.4416	17.786	18.318	-14.9975	-16.2065	-24.0917	-28.8732	-18.7039	-19.5394	-22.8428	-22.07	-13.6512
Salt_Tolerance	2.0845	-3.60704	-3.94436	-0.949082	-1.47814	-6.51568	-6.54812	-2.0845	-1.2442	1.2442	9.2422	8.71055	7.07732	7.39236	3.19671	3.32155	15.3615	15.2241	3.63179	2.95418	-2.78752	-2.91073	34.6774	39.2888	3.84759	3.43571	3.12138	1.84919	10.0021	10.5234	23.5234	22.4351	-12.3042	-10.4136	29.3387	31.095	-2.8096	-2.87061	-5.78685	-7.67074	2.34367	1.47657	21.0429	20.6602	-2.78912	-2.39977	-6.6335	-5.19645	2.7266
Unique_1	2.35499	-0.177176	-0.38419	-4.64126	0.67298	-4.03742	-4.48308	-2.35499	-0.10123	0.10123	1.59773	2.37761	2.92401	3.10789	1.44103	2.17195	3.59929	1.60015	2.53044	3.32564	54.9108	-0.761787	3.99272	3.4686	2.45105	3.26985	2.83646	3.46763	2.11289	2.52729	0.567769	2.52676	1.68658	-0.424353	6.10721	5.71606	1.58907	0.798143	1.58873	1.7507	2.5337	1.91561	2.85527	3.52449	3.27954	5.55924	3.00222	1.44724	3.37623
[truncated: 21 more columns]

## Sheet: Crooks_A
Column1	Crooks_new_conditions_1	Crooks_new_conditions_10	Crooks_new_conditions_11	Crooks_new_conditions_12	Crooks_new_conditions_13	Crooks_new_conditions_14	Crooks_new_conditions_2	Crooks_new_conditions_3	Crooks_new_conditions_4	Crooks_new_conditions_7	Crooks_new_conditions_8	Crooks_new_conditions_9	Cond_0_R1	Cond_0_R2	Cond_10_R1	Cond_10_R2	Cond_13_R1	Cond_13_R2	Cond_15_R1	Cond_15_R2	Cond_16_R1	Cond_16_R2	Cond_17_R1	Cond_17_R2	Cond_19_R1	Cond_19_R2	Cond_1_R1	Cond_1_R2	Cond_20_R1	Cond_20_R2	Cond_21_R1	Cond_21_R2	Cond_22_R1	Cond_22_R2	Cond_23_R1	Cond_23_R2	Cond_2_R1	Cond_2_R2	Cond_31_R1	Cond_31_R2	Cond_32_R1	Cond_32_R2	Cond_33_R1	Cond_33_R2	Cond_34_R1	Cond_34_R2	Cond_35_R1	Cond_35_R2	Cond_3_R1
Iron	-27.1119	10.6221	-2.41196	-11.0361	-22.6928	-19.1776	-21.6255	-9.78984	-9.02494	-26.3302	-20.4945	-10.6221	0.0235754	-0.0235754	-1.66926	0.412687	4.65882	5.61426	55.0439	54.1594	25.4235	25.7643	53.3111	55.3626	50.1044	49.4737	20.0986	20.0816	40.4034	41.2422	49.2279	49.1127	13.9943	13.5838	6.96575	2.96531	30.2065	30.5829	9.67931	5.42933	27.6133	28.5371	54.8586	54.8386	41.3168	41.875	9.72695	4.99042	54.9096
Glucarate_Leucine	23.3346	-1.05579	-0.138806	-2.63992	21.1459	19.8404	24.9385	28.171	28.9017	6.96846	1.63233	1.05579	-0.326542	0.326542	3.12913	3.8621	-0.251005	0.353648	-1.27812	-1.41034	44.4935	46.2527	-2.75072	-3.632	3.65979	4.96143	22.6822	23.2845	-2.3401	-1.90957	0.22907	-0.148605	7.30672	6.58401	20.8194	23.3796	20.9845	20.6937	25.5529	23.8026	11.7896	11.4708	-2.44079	-2.70182	7.91571	8.26028	2.25431	3.75388	5.44931
Zinc	7.21977	0.756869	5.49445	4.55191	3.7425	2.16997	4.36588	7.45064	7.15439	-1.75186	1.5881	-0.756869	-0.408512	0.408512	-4.0621	-0.716913	-5.49689	-6.32388	18.4246	19.7324	-5.07883	-5.29363	-2.7132	-3.82256	21.2465	21.4743	-7.02013	-7.43624	-2.65774	-3.7194	-7.79703	-6.61656	-8.0117	-8.14739	-7.89936	-8.44163	-4.66845	-6.37605	-1.8633	-1.67745	-2.87334	-3.67548	24.5191	2.03936	20.1172	19.5064	-2.69917	-5.10332	-3.33873
Xylose	7.05997	1.54736	5.92871	4.47436	6.14262	8.59725	7.0337	4.01218	4.13391	2.53595	0.780212	-1.54736	0.0241061	-0.0241061	34.8711	37.2816	2.72834	3.08357	0.0588375	2.19615	0.903293	1.10524	1.83836	0.0391974	2.74745	4.23586	2.99168	1.88024	4.74158	5.4795	6.70454	5.99968	3.65883	5.50418	-1.52715	-1.72368	8.82287	9.46382	6.27419	2.79045	3.86028	4.35635	2.86788	0.443039	5.02123	4.51589	-2.76664	-3.39345	5.97473
Phosphate_rescue	1.61817	1.53725	1.53024	2.11818	12.7781	11.7008	2.169	11.2178	11.024	-1.23292	-11.0214	-1.53725	0.183256	-0.183256	2.71895	0.269901	8.12263	9.80852	14.5742	11.6582	4.03376	3.22637	10.4948	9.30945	8.46297	10.4161	17.7077	17.2487	6.82222	6.92577	9.65432	11.9133	14.6827	15.535	13.469	10.9581	19.0679	14.7056	2.71092	8.86508	31.7669	31.4363	12.5486	11.4775	16.495	17.8076	-0.0689453	-1.81692	11.6476
Flagella	-7.62138	-0.109452	-10.1301	-6.59318	-24.0262	-21.3609	-11.5374	-8.47577	-8.16639	-23.8302	-29.8368	0.109452	-0.0029253	0.0029253	-4.20135	-5.15828	-18.3321	-16.9693	-22.0267	-23.0197	-9.21193	-9.82424	-5.79748	-5.24862	-34.9735	-32.9107	-30.5927	-31.24	4.9675	4.35631	-31.1448	-29.0769	-1.97623	-2.37612	-6.08278	-6.40083	-31.8173	-32.331	-9.09746	-6.2034	-27.0463	-24.9826	-19.8456	-11.1754	-34.6423	-32.2096	0.889206	0.697773	-20.5846
Fnr	15.5981	-13.6368	5.37565	4.16049	4.37134	4.92427	24.0834	32.182	32.5908	10.7714	7.13033	13.6368	-0.0308333	0.0308333	3.62605	11.9084	-28.4821	-20.5321	-28.7823	-31.927	-22.6396	-17.5501	-36.3353	-34.4756	-31.5193	-28.4913	-19.9608	-11.3661	-35.9238	-34.4377	-32.676	-33.5708	-14.2968	-15.6956	-16.6926	-7.16133	-26.755	-28.8572	-8.9758	0.090193	4.77425	4.2962	-31.7029	-34.1757	-34.3375	-32.6771	14.233	12.8471	-29.3989
Copper	-3.72534	-6.18315	5.06715	2.46854	-8.68447	-8.73567	-6.66885	18.6623	18.7898	-2.42443	16.7822	6.18315	0.207743	-0.207743	-7.34726	-3.46931	-11.1126	-10.9241	-15.4645	-18.2303	1.17485	-0.29488	-6.06523	-4.65687	-13.2617	-12.3034	-17.2919	-19.0345	-14.2236	-15.1656	-21.4798	-19.8197	-11.0497	-11.3822	-13.3751	-13.4635	-17.9445	-18.2626	-12.5498	-13.6264	-20.1758	-16.2542	-14.1374	-15.0769	-13.5968	-15.3166	-1.5416	-3.53536	-21.4305
OXPHOS	16.2209	0.587839	-31.5181	-31.4298	-3.05404	1.26463	9.23449	-8.5881	-8.97749	-18.1877	-7.54808	-0.587839	0.053126	-0.053126	0.364012	4.48204	27.1357	26.7024	30.6723	31.9333	41.9776	41.5055	32.5582	33.1334	19.982	19.6998	32.1916	32.4656	35.6553	36.1813	38.823	38.1592	17.7651	17.3068	39.9366	37.4797	27.2875	24.6597	55.1711	50.1259	-4.03092	-3.43448	33.3329	33.0238	25.8134	25.4575	15.6858	14.5264	35.9838
PQ_Response	-7.53509	-1.08723	8.39743	9.59424	-6.63799	-4.81988	-8.69939	1.25503	0.120162	8.23988	2.48656	1.08723	-0.387955	0.387955	5.05285	4.32029	6.01265	11.0263	11.2741	7.92797	11.5996	9.15482	8.4886	10.2283	1.12855	2.19243	-5.44808	-4.01915	4.97188	7.4893	13.3837	14.6377	9.82852	9.57686	7.35752	6.75868	-8.26767	-10.0686	-6.92946	-0.200146	3.1869	4.34229	9.46265	11.2181	38.1389	39.9951	4.20397	1.51979	18.2385
Purine	-18.3946	-1.42689	2.82131	2.80999	-8.42078	-7.00985	-15.1987	-10.158	-11.4387	4.95498	-3.99621	1.42689	-0.00428298	0.00428298	10.6872	3.37184	-2.51641	-2.55299	3.26214	1.86481	3.55873	2.16361	-18.0294	-17.1846	-5.90729	-5.94473	-8.4365	-9.81137	-0.252963	-0.730058	3.5229	3.77463	-5.51687	-4.91694	-15.9054	-19.7757	-19.4242	-16.9741	-1.33647	-9.18292	-8.83147	-7.6011	3.54274	7.15191	-24.2537	-21.9794	-0.539839	-1.29199	-3.66808
Sulfate	2.41062	0.618437	5.9988	6.95065	-4.14801	-0.355149	2.29579	0.504422	0.887752	-0.0589337	11.9035	-0.618437	-0.20252	0.20252	-5.18504	-3.39621	37.5897	38.6511	-0.236694	-1.24293	0.0929171	0.0878041	1.75093	1.21385	-0.226228	-0.427208	-10.8549	-9.01344	1.01064	1.69232	-2.06056	-2.66998	-1.5632	-1.85457	-9.82395	-9.90586	-12.479	-12.7653	-8.12569	-8.44338	3.11608	3.03391	1.10207	-0.592104	-6.01488	-5.39849	-4.92129	-7.02278	5.08473
Cysteine	-22.8493	0.484287	18.6373	18.6283	-11.325	3.26814	1.02247	7.58831	7.08461	4.5644	4.08776	-0.484287	0.0815997	-0.0815997	-0.603631	-6.52828	9.16295	8.86782	1.2382	3.77463	7.42306	8.59269	7.14697	9.1065	3.95628	4.4892	-0.250383	-0.655174	6.60183	6.74376	3.95309	3.14115	4.4004	3.19484	-32.3317	-30.8459	-4.90947	-4.75262	-0.0950234	-23.1016	-2.12586	-2.80092	0.530328	3.15058	-6.40533	-5.86484	-9.34023	-7.27687	9.83551
Anaerobic	8.7691	2.68354	20.4776	16.1373	6.10715	5.04204	8.71927	29.0015	29.0379	13.4937	18.4751	-2.68354	0.0193896	-0.0193896	0.271807	-4.35547	-2.30129	-0.817476	8.8928	8.12615	-3.18882	-4.48642	-5.32296	-7.34123	3.16267	5.02397	-6.95132	-6.45054	-6.71378	-6.82066	-2.23687	-1.10047	34.1927	34.984	-0.28397	-1.67679	-3.68765	-3.73483	-12.3753	3.35148	36.2092	35.4133	5.19849	4.63935	-9.42538	-10.6797	-0.597413	-0.848011	4.71711
Salt_Tolerance	2.74134	1.41677	1.81637	2.05281	-4.57242	-3.23933	1.52073	3.00286	2.63006	-19.5429	-20.1854	-1.41677	-0.177899	0.177899	2.41422	-2.27783	15.5761	16.6147	22.2487	21.4819	7.53754	7.08266	12.4084	11.442	50.4605	49.9337	11.0338	10.8689	4.43436	5.22023	22.6228	22.6512	27.5088	26.8955	19.5058	17.1018	35.6095	36.9282	13.6223	13.8968	17.2568	17.2758	18.4967	17.6589	35.5268	36.0837	0.498457	0.578201	17.871
Unique_1	8.72081	-1.80217	3.72201	-0.750077	4.51462	5.52108	9.99058	4.30924	4.32021	10.7495	3.1137	1.80217	-0.0480071	0.0480071	1.14306	-0.889738	0.319986	2.40221	1.7875	1.74311	1.74406	0.774254	5.14885	6.329	1.48633	2.46948	1.3985	1.95078	-1.36615	-0.889734	4.62542	5.11502	1.19266	1.80433	-1.42542	-2.78911	-7.7554	-2.70575	2.20669	3.35855	6.82081	6.52582	1.22232	3.45227	2.18203	2.80237	1.67618	-0.544393	-1.83158
[truncated: 23 more columns]

## Sheet: MG1655_A
Column1	p1k_00001	p1k_00002	p1k_00011	p1k_00012	p1k_00054	p1k_00055	p1k_00064	p1k_00065	p1k_00075	p1k_00132	p1k_00145	p1k_00167	p1k_00168	p1k_00169	p1k_00170	p1k_00171	p1k_00172	p1k_00179	p1k_00180	p1k_00189	p1k_00190	p1k_00277	p1k_00278	p1k_00319	p1k_00320	p1k_00491	p1k_00492	p1k_00495	p1k_00496	p1k_00497	p1k_00498	p1k_00499	p1k_00500	p1k_00501	p1k_00502	p1k_00503	p1k_00504	p1k_00505	p1k_00506	p1k_00507	p1k_00508	p1k_00509	p1k_00510	Cond_0_R1	Cond_0_R2	Cond_14_R1	Cond_14_R2	Cond_21_R1	Cond_21_R2
Iron	-0.284226	0.284226	-1.50056	-0.972548	-10.04	-11.8154	18.551	18.9075	-28.408	-3.33824	-3.34019	-13.7908	-14.3393	2.40284	1.55053	-2.55656	-2.14901	-4.07394	-3.32228	-5.12346	-5.74706	-5.3358	-5.61249	-4.78006	-15.2332	-2.96877	-2.71457	10.3327	10.6108	-22.7815	-22.4293	-26.5744	-27.7898	0.806011	0.42321	-0.771434	-1.11156	-11.6753	-11.2866	-1.95757	-2.72321	5.5708	5.94375	-0.774397	0.774397	14.4039	25.1635	-0.777957	-1.3218
Glucarate_Leucine	-0.129265	0.129265	2.90711	2.99058	14.1955	13.1404	7.81964	7.03141	11.3692	6.6725	13.4207	14.5568	13.1867	12.7097	12.5954	44.8623	43.8724	3.25867	3.76913	0.91171	1.82266	1.81516	0.604804	1.62237	0.187092	21.834	21.9924	27.6232	28.6072	26.7381	26.1998	25.8583	25.9365	5.46061	5.53602	5.83197	5.82504	7.60577	7.56553	23.4421	23.5688	22.3483	22.8762	-0.629939	0.629939	1.76071	1.82992	6.59421	6.08973
Zinc	0.0144858	-0.0144858	1.92397	2.11821	21.8916	21.4048	23.4119	23.3959	11.2158	7.96483	2.02286	13.3326	11.2844	0.997633	0.695092	5.5718	5.7028	6.56671	6.31058	5.74148	5.98856	5.9825	5.76924	6.2403	5.24007	-0.993896	1.08693	13.0418	13.9264	6.90463	5.59362	9.03076	9.21254	8.2291	7.59288	6.78678	6.59469	3.5936	3.228	3.64182	0.0026191	3.35737	4.30274	0.88256	-0.88256	-0.00517728	2.18476	0.92524	-0.904931
Xylose	0.195599	-0.195599	1.84875	1.70364	10.7539	9.49802	2.59556	1.1706	3.56873	3.54563	44.6944	15.3455	13.8912	6.8778	6.50286	3.66407	1.56863	7.90517	7.54349	-2.4244	-0.420801	6.20464	4.90421	6.82511	5.80787	7.02859	7.02204	5.10407	4.09568	6.52657	6.38201	0.507925	1.0248	-1.67507	-3.43976	-1.43637	-2.27982	0.276174	1.68974	6.10848	6.6386	3.73123	4.22857	-0.858919	0.858919	-2.87318	-3.05961	3.14533	0.575549
Phosphate_rescue	0.18123	-0.18123	1.21589	1.13914	5.90664	4.73667	-0.293643	1.13901	0.481724	-0.317959	13.8369	4.93166	4.6535	12.7149	12.7795	0.320451	0.587136	0.870212	0.749023	-1.19146	-1.62876	-4.57835	-3.31838	-0.897117	4.32407	14.9826	15.3406	8.96279	9.88836	26.9409	26.8881	9.9212	9.76065	11.7899	10.2929	11.8785	11.6706	77.5262	77.6306	13.3066	13.5186	14.9791	14.6319	-0.808714	0.808714	5.34308	4.67721	2.51623	2.33579
Flagella	-0.0551609	0.0551609	-4.50442	-4.01854	1.64279	-0.723982	-7.07606	-6.73684	29.3987	-7.93958	-2.45116	47.9431	45.998	0.206652	0.956642	48.162	48.6615	45.2063	46.2037	44.5971	44.0671	38.6388	39.1093	43.1419	43.1943	1.47621	2.13454	30.4024	30.7328	2.34961	3.03033	33.6581	33.5751	28.494	27.089	31.1219	30.6878	30.2563	31.4371	1.0198	0.564213	17.251	17.7158	-0.548824	0.548824	10.1555	10.5145	12.4614	12.7667
Fnr	-0.0721817	0.0721817	5.77734	6.36421	39.6139	41.7139	-0.375624	-0.0987475	54.6773	23.5189	21.8329	3.95376	4.88181	3.23593	4.96495	-1.02952	-1.57295	4.60418	5.97192	-1.12614	-0.447764	26.3622	13.2521	14.1303	9.75923	0.305468	0.234941	25.1745	26.7197	26.5512	26.6142	37.7287	37.1268	48.0879	47.7902	48.2504	48.0649	31.332	32.0697	2.16006	1.66538	21.9596	23.1036	4.70659	-4.70659	-13.3507	-13.3461	-7.67641	-6.39776
Copper	-0.701145	0.701145	-9.53128	-10.0681	-6.74346	-6.11744	-11.568	-11.9736	3.82483	-6.311	-12.8437	9.84311	8.63482	-8.36631	-9.58877	3.52452	3.67238	1.79161	2.31122	1.49975	1.91401	9.97413	8.78747	4.78539	7.7231	-14.2599	-14.3446	19.8899	20.1765	-13.4374	-13.443	6.4037	5.22468	9.67519	9.65796	10.4109	9.90525	8.05628	7.97855	-15.524	-15.3973	1.10394	0.832405	-2.33373	2.33373	-19.9508	-16.9454	-7.29515	-1.5985
OXPHOS	-0.440614	0.440614	-2.35988	-1.86492	-19.3001	-19.3141	-14.0305	-15.3722	-34.4183	-3.85125	-33.372	-3.71582	-4.47821	-17.2929	-15.7048	1.26235	0.729654	-0.198239	-0.272677	-9.96198	-9.46544	-10.3569	-8.87639	-4.98567	-1.98917	-14.3124	-14.1795	-0.0680327	-0.799673	-15.5787	-15.8961	-32.3406	-33.206	-20.9366	-19.8233	-19.6745	-19.6234	-20.6216	-20.5558	-14.4591	-14.3601	2.42344	2.78836	-1.54926	1.54926	2.73565	1.97587	7.93366	8.0459
PQ_Response	0.0916092	-0.0916092	1.4284	0.813998	0.427824	1.43551	-9.86739	-10.0988	-9.33493	2.48755	-8.3852	-7.63907	-7.78611	-1.19168	-1.8259	1.88761	1.52153	0.933739	1.92292	-4.46694	-4.94037	-2.29523	-2.46116	-5.30955	-2.21787	-29.7927	-29.8477	-15.1597	-14.8977	-21.4921	-21.9239	-17.0014	-16.2535	-10.9116	-12.1919	-9.59447	-10.6138	-9.51454	-9.62166	-29.2858	-29.4562	-19.1925	-19.7537	-0.913879	0.913879	10.1873	8.25047	-0.0525627	1.50285
Purine	0.146943	-0.146943	-4.1936	-5.61164	-11.4971	-12.3691	-15.9055	-17.488	-17.8893	0.0944711	-24.8871	-19.4362	-18.1174	-19.3972	-18.1282	-10.2731	-9.07202	-15.224	-14.6662	-27.9986	-26.6253	-7.86719	-6.71197	-2.89975	-8.10255	-27.2996	-26.9366	-25.6543	-26.6989	-21.2719	-19.4952	-25.297	-23.6142	-17.0468	-17.0984	-17.648	-17.2163	-18.7891	-18.4459	-27.3363	-27.9929	-29.6674	-30.4061	1.30076	-1.30076	-1.03282	-0.0101433	-0.270839	-4.38545
Sulfate	0.371532	-0.371532	3.68374	5.16414	3.24495	1.66007	0.404218	0.516718	-4.86713	-6.57939	-3.85346	-7.22723	-4.80558	46.7235	47.2655	-1.26266	-1.36143	0.456039	-1.55963	0.202107	-1.43483	-2.13955	-2.38929	3.67395	1.48215	-16.5861	-16.2241	-6.3271	-5.88953	-4.30522	-4.39142	-7.18006	-8.13688	-2.58862	-1.25515	-2.19915	-2.69302	-3.05519	-4.02417	-15.0669	-15.9739	-1.14436	-1.03549	0.13074	-0.13074	-0.476037	-0.679694	-5.76683	-5.94082
Cysteine	-0.299495	0.299495	5.11449	4.92176	3.79774	3.60568	1.04727	0.160756	-17.5673	9.80138	0.0935662	-20.9762	-23.5055	14.5824	15.4879	2.9277	1.24991	-0.470826	1.03109	0.491262	1.89794	5.21342	5.48645	1.70144	-1.68266	-4.8729	-4.06286	-21.0061	-22.2746	-21.6414	-20.8327	-10.5902	-11.3384	1.44392	-1.03784	1.30116	0.917658	-6.83312	-5.02865	-7.0217	-7.50028	2.11889	3.61339	-1.07955	1.07955	2.26268	-1.81167	3.59597	1.77707
Anaerobic	-0.0141515	0.0141515	11.5551	11.2673	7.0477	7.04235	-8.7314	-8.15957	2.8796	4.30913	14.0549	-13.772	-11.6406	-12.7279	-13.8889	-6.16152	-5.614	8.37497	8.18481	-7.55851	-7.97589	-10.1195	-11.0961	0.0134192	3.4267	0.174875	0.24178	-2.31223	-2.53916	-3.83218	-4.54345	19.3188	18.9664	2.20855	3.17231	0.724891	0.667274	-12.271	-13.8039	-3.27628	-3.0417	-9.88371	-10.607	0.6424	-0.6424	-2.55271	-3.5055	-5.39564	-3.43985
Salt_Tolerance	-0.0143369	0.0143369	8.04049	8.01562	1.59542	2.67594	46.7003	46.8672	-1.64234	-3.74881	-2.95271	12.4587	13.0497	16.4656	14.7914	-11.1858	-11.7577	-0.0830554	-0.241524	-18.352	-17.748	-20.1654	-19.9291	-11.3695	-3.00197	18.1983	17.7861	-9.30941	-8.08863	-7.9179	-7.79942	8.42803	8.46923	0.31984	0.0750331	1.72615	1.36665	-10.9103	-10.6943	18.8137	18.8274	-9.80319	-9.49481	-1.18935	1.18935	2.72431	3.10664	1.55272	0.0406477
[truncated: 20 more columns]

## Sheet: W_A
Column1	W_new_conditions_1	W_new_conditions_10	W_new_conditions_11	W_new_conditions_12	W_new_conditions_13	W_new_conditions_14	W_new_conditions_2	W_new_conditions_3	W_new_conditions_4	W_new_conditions_5	W_new_conditions_6	W_new_conditions_7	W_new_conditions_8	W_new_conditions_9	Cond_0_R1	Cond_0_R2	Cond_10_R1	Cond_10_R2	Cond_13_R1	Cond_13_R2	Cond_15_R1	Cond_15_R2	Cond_16_R1	Cond_16_R2	Cond_17_R1	Cond_17_R2	Cond_19_R1	Cond_19_R2	Cond_1_R1	Cond_1_R2	Cond_20_R1	Cond_20_R2	Cond_21_R1	Cond_21_R2	Cond_22_R1	Cond_22_R2	Cond_23_R1	Cond_23_R2	Cond_2_R1	Cond_2_R2	Cond_31_R1	Cond_31_R2	Cond_32_R1	Cond_32_R2	Cond_33_R1	Cond_33_R2	Cond_34_R1	Cond_34_R2	Cond_36_R1
Iron	-26.8932	6.99378	2.7631	2.94398	-33.4681	-32.4621	-29.8751	-6.57879	-11.9665	-40.7177	-40.2457	8.4352	5.57656	-6.99378	-0.866717	0.866717	-18.4124	-7.66302	-21.0281	-23.954	26.2519	27.6626	-0.379796	-1.42928	15.8687	12.6435	17.5835	17.3952	-16.262	-12.9872	7.48226	5.47536	16.7939	17.4235	14.0198	12.6721	-25.5218	-26.4323	0.718779	1.48126	-23.2905	-20.4032	-1.53544	-1.58618	24.6156	22.22	17.7168	17.6563	22.6406
Glucarate_Leucine	13.2617	3.85468	4.56394	5.69704	15.9818	15.7309	13.6166	19.1892	19.3712	4.97099	5.25152	-0.0648908	-0.160114	-3.85468	0.180225	-0.180225	3.4351	2.9622	2.61499	3.49773	3.0377	3.26269	45.758	45.0338	5.00418	3.73492	10.0409	11.511	29.2845	28.0303	2.48062	2.27135	4.5155	3.60764	14.2816	14.3136	22.0929	22.4971	26.4105	24.9819	25.4962	25.3259	16.5695	16.4044	7.02217	9.30253	12.2747	12.6378	4.66043
Zinc	-0.316249	-3.21045	-1.72276	-1.54121	-3.53059	-1.94347	0.284255	5.36165	4.99226	5.34002	4.09971	0.0872138	0.693643	3.21045	0.412039	-0.412039	2.18952	4.8832	-0.887995	-2.18122	20.9728	21.2963	-4.33881	-4.11278	-2.09031	-1.59512	21.076	21.8043	-1.66332	-2.40863	2.89694	3.14441	-1.75175	-1.4903	-3.26002	-1.53761	-1.08811	-1.461	0.680696	-0.125405	7.09578	8.03103	-2.86076	-3.75113	28.5597	16.1768	11.8005	24.5252	-0.353287
Xylose	-3.1498	2.80455	2.70132	1.6601	1.61856	3.01555	-1.95376	0.0800762	1.69036	-3.29284	-3.2645	1.53339	-0.329433	-2.80455	-0.769947	0.769947	39.5154	36.5187	2.55952	4.11675	9.12228	4.21902	5.12821	6.32884	7.37163	5.17021	7.00661	12.0376	2.58128	2.46582	5.70905	6.57777	7.0965	7.04706	8.59574	8.37404	0.342719	2.60186	10.0475	7.01694	-0.777686	2.24024	9.99868	11.0228	4.23535	11.7045	6.174	8.65609	3.18455
Phosphate_rescue	-8.29697	-0.0555698	-7.5369	-6.88403	14.6519	15.1828	-7.20254	-9.10187	-10.0928	-12.8483	-11.0959	-6.4594	-4.35634	0.0555698	-0.67852	0.67852	1.18348	0.0544241	4.27182	3.16127	12.4069	13.438	3.68945	3.61428	12.3424	11.7125	9.85436	9.85668	17.1583	19.3052	8.03703	5.814	11.0331	10.7	13.0774	14.575	6.35666	7.48883	15.4557	17.421	0.736493	1.76612	39.0133	38.6089	13.7235	13.7771	14.2672	12.9813	9.69746
Flagella	49.9379	5.9953	11.4464	12.3624	22.8985	26.6116	49.8739	45.3383	44.456	42.9444	45.7102	6.26763	8.94064	-5.9953	-0.0426376	0.0426376	23.0532	20.7909	7.73559	8.18238	-18.075	-13.3687	-4.55298	-3.59718	-8.51485	1.17176	-18.5104	-22.152	-25.0507	-22.5053	34.5122	32.7625	-17.3658	-19.1797	-5.57494	-10.2548	30.7838	28.86	-17.0308	-12.3695	12.314	10.371	-18.4285	-19.0529	-3.09693	2.30957	-18.3037	-20.7594	-13.8938
Fnr	43.905	3.35285	2.5354	4.31984	22.8257	18.0199	45.0784	39.0382	39.5695	27.2225	31.1437	9.16059	12.4934	-3.35285	4.3407	-4.3407	20.2186	29.1869	-3.65001	-5.89473	-20.9343	-15.9436	-11.6388	-14.0691	-19.3519	-17.3489	-17.6171	-17.3935	24.4804	14.9593	-19.7815	-21.5795	-19.8432	-19.7017	-3.79629	-1.60129	15.8291	16.3442	-19.7997	-20.0888	40.4606	36.3895	16.2653	14.9244	-19.2429	-19.204	-16.5951	-17.3224	-13.0204
Copper	-11.6328	-18.9873	2.44228	1.77694	-12.9129	-13.3412	-9.34397	13.3252	9.64706	7.73942	7.7192	-7.83521	-8.24923	18.9873	-0.262622	0.262622	0.356279	0.803815	-12.9377	-15.7967	-20.0735	-17.7615	-1.27113	-1.5046	-20.6225	-20.1263	-17.9737	-16.4661	-16.6614	-13.9529	-20.922	-19.305	-22.6983	-20.9499	3.292	1.93368	-11.4192	-12.5614	-20.1412	-20.8897	-16.0288	-18.6352	-18.618	-19.6424	-18.9309	-17.6383	-16.245	-16.7749	-20.737
OXPHOS	5.50083	-4.4941	4.23247	3.94364	-9.97857	-9.73451	7.18549	12.2527	20.4122	-24.2539	-23.8692	-11.9818	-20.2007	4.4941	-1.7395	1.7395	-15.4394	-13.1505	-4.25854	-3.66867	-0.718589	-0.78378	12.2091	12.5811	1.91503	1.19637	-13.0454	-14.7277	-7.57851	-0.0107297	3.52369	5.14414	7.66635	8.11157	-19.6837	-20.0788	-47.4459	-45.6649	-12.0659	-8.83578	-13.0921	-8.53276	-40.4982	-39.7163	-0.705107	-4.48028	-2.46383	-3.81804	-2.97895
PQ_Response	-7.23788	-0.155063	1.32234	0.937988	-4.83072	-5.78458	-8.21921	-2.43035	-4.27734	-6.32808	-3.37034	5.82082	6.14383	0.155063	-0.991238	0.991238	-2.39429	-4.18753	2.28759	-0.79027	1.04306	5.89311	4.16224	3.80712	11.3523	10.1332	-8.56089	-8.17044	-11.4332	-7.38114	4.90799	3.83315	6.60685	7.31877	-4.5318	-4.81737	-2.32016	-1.78969	-23.0609	-21.2602	-17.0152	-17.8093	-9.93307	-8.41474	4.04719	4.35169	31.9945	32.8142	5.75214
Purine	-3.55116	2.27533	5.0607	5.15165	-0.237096	-5.95385	-8.02452	-0.652847	-2.92093	6.25203	7.5578	3.33111	5.35373	-2.27533	-0.339476	0.339476	2.73408	-0.641292	2.43829	1.6609	-3.23096	-0.282113	2.6107	2.674	-27.707	-25.8164	-17.1827	-24.2903	-11.7004	-10.8048	-3.62803	-5.76011	0.980234	-0.174831	-7.33378	-7.51617	-14.3613	-17.3626	-25.4414	-19.1569	-8.37082	-4.5189	-11.6761	-9.69221	0.372388	0.151796	-19.4957	-22.1195	0.61681
Sulfate	-11.1385	-5.68494	1.19344	1.08313	-5.7369	-6.47352	-10.508	-6.85609	-8.44235	-5.82309	-6.02169	3.24752	2.70984	5.68494	-0.293108	0.293108	-4.39582	-1.66235	31.752	31.2795	-1.7931	-1.59269	-2.11415	-2.75134	0.864714	-0.855561	-3.11601	-1.0221	-6.87275	-6.22854	-2.68932	-4.63095	-4.46798	-3.18361	-3.4658	-4.40856	-11.4005	-10.8625	-12.6028	-13.2615	-5.66872	-6.60922	8.04705	6.67642	-0.726801	-2.10651	-5.42103	-3.60578	-3.17402
Cysteine	-17.0612	-7.28897	3.85106	2.83326	-8.82098	-18.1625	-14.0694	-6.66956	-1.92022	-1.21465	2.96467	20.4672	22.0965	7.28897	0.23698	-0.23698	-2.73614	0.677843	0.117817	3.94853	-1.16217	-3.36035	6.19449	5.53515	3.21975	4.03195	-1.87362	-4.00679	-4.93105	-8.61562	3.98781	6.49044	-3.92203	-4.43099	-1.85592	-0.751688	-32.2832	-30.7226	-4.01373	-7.94865	-27.1816	-25.8793	-9.29121	-9.45551	-5.09348	-6.18632	-15.0593	-13.1904	-2.05561
Anaerobic	-1.49476	6.02394	-0.197996	0.426258	-8.30769	-5.57738	-1.01961	2.95369	2.64479	14.9381	15.8794	10.1764	9.44722	-6.02394	0.346822	-0.346822	1.33524	-2.20768	5.48383	1.85854	13.5862	14.75	1.55252	2.85966	14.2046	13.3792	9.31063	7.57621	3.17512	6.35569	0.490273	1.8426	15.5084	15.9351	42.0596	42.4235	11.1316	11.6985	5.53055	6.02111	3.5286	0.485153	43.3794	42.1975	19.9243	21.7486	2.24125	3.369	10.8323
Salt_Tolerance	-12.5442	6.8535	10.8595	10.6187	-8.7117	-9.99273	-9.37408	-3.22143	-1.54059	-6.57406	-3.69958	11.864	13.2008	-6.8535	-0.655739	0.655739	-2.24361	-3.63276	12.589	12.037	24.325	27.2331	9.78098	8.50951	25.5827	19.1882	64.06	62.583	13.2954	14.3749	3.68242	0.960544	33.6038	33.2741	31.4872	31.638	5.07672	3.86319	42.0414	43.2175	-4.35736	-5.66302	13.6207	12.904	27.6822	22.1601	43.3515	40.4563	23.433
Unique_1	-4.16365	-3.27925	10.3695	9.95908	9.00473	7.38424	1.07105	1.5527	3.104	9.44425	9.80069	8.74052	8.76358	3.27925	0.242009	-0.242009	-2.72465	-0.519722	1.18418	-1.37872	-4.99573	-2.74658	-4.30199	-3.59505	-0.761552	-0.0514787	-4.61489	-0.554625	-6.19043	-6.97205	-3.36284	-7.60937	-4.15638	-4.53665	2.64934	-1.70023	-7.32643	-8.90784	-9.46411	-9.18655	-7.04353	-10.5213	1.90661	2.17875	-9.08563	2.42902	-0.717679	-0.663503	-5.17957
[truncated: 27 more columns]

## Sheet: W3110_A
Column1	W3110_new_conditions_13	W3110_new_conditions_14	W3110_new_conditions_3	W3110_new_conditions_4	W3110_new_conditions_7	W3110_new_conditions_8	W3110_new_conditions_9	Cond_0_R1	Cond_0_R2	Cond_10_R1	Cond_10_R2	Cond_13_R1	Cond_13_R2	Cond_14_R2	Cond_15_R1	Cond_15_R2	Cond_16_R1	Cond_17_R1	Cond_17_R2	Cond_19_R1	Cond_1_R1	Cond_1_R2	Cond_20_R1	Cond_20_R2	Cond_21_R1	Cond_21_R2	Cond_22_R1	Cond_22_R2	Cond_23_R1	Cond_23_R2	Cond_2_R1	Cond_2_R2	Cond_31_R1	Cond_31_R2	Cond_32_R1	Cond_32_R2	Cond_33_R1	Cond_33_R2	Cond_34_R1	Cond_34_R2	Cond_35_R1	Cond_36_R1	Cond_36_R2	Cond_37_R1	Cond_37_R2	Cond_3_R1	Cond_3_R2	Cond_4_R1	Cond_4_R2
Iron	-22.7979	-28.0017	-27.4604	-24.793	-20.9117	-0.837054	0	0.735036	-0.735036	-3.06146	-3.53475	-16.8387	-17.4852	7.54757	30.102	31.1661	-4.12873	30.5461	30.8075	27.0628	-1.82867	-1.70019	9.14465	13.7994	23.6346	23.7949	-13.4422	-7.45932	-24.0828	-24.1426	-18.5198	-17.4593	-21.561	-24.3825	1.01423	1.34898	30.514	29.4817	21.9754	24.689	-7.38397	11.4315	15.4561	-21.6097	-19.3724	28.9868	30.7141	-15.2704	-18.298
Glucarate_Leucine	19.1567	17.4858	25.7097	27.7171	0.502355	0.671945	0	-0.0268229	0.0268229	1.35335	1.57416	0.795057	2.37486	7.63805	0.439894	1.31651	46.5895	9.53053	9.61937	7.05703	26.377	27.5689	1.53784	3.81272	4.29593	3.7157	-0.0635834	1.783	20.0586	20.6462	22.2497	22.5693	20.5482	24.7711	18.5219	18.9531	3.54205	4.0472	1.06212	0.820174	2.79303	0.349887	3.08406	27.4401	30.8779	5.95589	6.32881	8.75849	9.25329
Zinc	3.27285	-0.423916	3.90193	2.35748	-2.53826	-4.90318	0	-0.0768795	0.0768795	0.656042	-0.406222	-0.429276	0.525609	0.494238	23.4701	19.2539	-4.22812	-6.94606	-7.1423	21.1193	-7.77547	-4.83399	1.43626	-3.63291	-0.385716	-3.33456	-3.91524	-1.88915	-1.7755	-6.38143	2.16803	2.41205	3.5452	1.26309	-5.08526	-1.74319	21.267	21.7503	23.721	20.3412	-2.76257	-8.82543	-8.41567	-2.92167	-4.67422	-1.02451	-1.03932	-1.93592	-3.9013
Xylose	11.178	5.27878	3.60758	3.40588	-0.934554	-0.94596	0	-0.33755	0.33755	29.5838	30.1169	2.89231	5.35618	1.50604	1.37117	2.79538	3.38304	2.09455	2.6797	2.02004	0.859944	3.07314	3.84426	5.6412	7.26909	5.61663	1.90714	2.17787	0.770563	1.03647	8.87346	8.81047	1.6731	3.46398	5.24354	5.02478	1.9949	2.07421	2.77096	2.94677	2.6526	-1.63342	1.70489	6.46205	5.23218	3.82591	3.3266	-1.57355	-1.29651
Phosphate_rescue	14.1484	16.2892	14.3884	13.5086	-1.71905	-3.35409	0	-0.22124	0.22124	1.08716	0.629235	0.962283	1.99707	0.970992	5.84318	5.37559	1.9188	-0.0377326	-0.368325	-1.42822	19.1418	18.7841	4.11001	2.02886	5.09524	2.88164	0.981563	-0.322632	1.91844	1.92356	10.3538	10.9418	-3.15461	-0.410278	25.0615	26.0153	2.90303	3.34386	2.61657	5.40548	3.40543	0.304422	-0.0208321	16.1348	16.3468	0.112817	1.13555	66.3801	64.2334
Flagella	4.0112	-6.72569	0.641222	0.416189	-1.03588	0.891477	0	-0.0736109	0.0736109	2.63937	2.53639	0.483219	0.9469	100.87	3.82007	4.64321	2.14893	67.1915	66.0037	-0.820532	3.0927	2.87486	2.3265	0.473435	-0.93969	-1.86624	1.03892	-2.47713	4.80956	4.9623	-1.42201	-2.3119	2.67369	3.53981	15.3201	15.184	2.516	2.72781	0.422672	1.71213	5.00256	4.779	0.953964	2.52338	-1.44704	4.14288	4.73627	7.64414	5.80849
Fnr	13.8635	7.29516	32.5138	37.3667	15.2901	7.9051	0	0.268737	-0.268737	7.64658	6.31546	0.0970827	-2.36531	0.930251	-1.42056	0.754318	0.436685	8.48009	7.98549	-0.383384	6.96806	5.44383	-0.230991	-1.5907	-1.74825	-2.73322	11.8024	13.4339	35.9962	36.7245	0.920152	3.11489	20.0287	41.2194	31.8293	31.8755	-0.0896936	-0.598444	-8.19969	-4.14414	-4.57592	-3.32498	-3.57523	7.29773	10.2942	-0.779578	-0.340874	35.4082	35.5964
Copper	-21.6558	-24.7222	14.254	14.0297	-22.5024	-20.5768	0	-0.68944	0.68944	0.0295228	-0.343526	-12.7759	-13.7277	-18.4383	-15.7614	-17.7407	-5.57752	-19.8857	-20.2924	-17.3985	-12.3787	-11.0458	-6.12942	-11.4983	-16.5349	-16.0761	-5.39253	-2.56311	-9.71716	-9.98773	-14.8934	-14.0944	-17.105	-2.98786	-19.6912	-19.8156	-18.4424	-17.9725	-13.7717	-14.5709	-9.36313	-16.8705	-18.7091	-19.2659	-20.6966	-16.5909	-17.1242	3.35736	-0.530461
OXPHOS	-14.6627	-9.95842	-4.09379	-2.51322	3.04301	3.91117	0	0.656649	-0.656649	4.49573	3.35015	-3.07828	-6.25141	-2.58029	-6.77034	-4.97574	6.86982	-6.14388	-5.43325	-2.78043	1.4578	-0.0429157	2.34041	0.560277	1.40131	-0.48948	-2.11336	-2.54995	-44.6398	-43.4955	-1.82067	-1.71559	18.9559	-30.9956	-45.1144	-44.9139	-3.18998	-4.63929	-7.8756	-2.5959	0.671965	-0.668947	-2.34179	-14.1179	-20.0331	1.3473	-0.117144	-24.8997	-25.5265
PQ_Response	4.25652	0.13446	7.98287	9.06569	8.94385	7.36339	0	0.30737	-0.30737	-1.30097	-0.833472	4.21743	2.6332	1.63018	4.37739	2.42382	2.46095	-7.01148	-7.44991	-5.55315	-9.67795	-12.0949	3.36983	2.02973	3.44614	2.70081	-2.12766	-1.75391	-3.36661	-4.26999	-10.7846	-8.92079	-18.6266	-14.8916	-21.6782	-22.2906	-1.45377	-2.56222	30.7238	33.9991	-1.28784	2.95092	2.35223	-14.9257	-14.9256	6.48568	4.58596	-11.0591	-10.9425
Purine	-6.10434	-5.04567	-13.5308	-8.99543	6.51826	8.90671	0	0.0289523	-0.0289523	0.480634	2.27955	-5.62861	-5.9005	13.4691	-2.32148	-1.39781	2.24387	-16.2331	-15.8582	-4.23019	-9.26173	-13.0282	-3.06519	-1.501	-1.72833	-3.77656	-1.07539	-1.79087	-22.5652	-24.5043	-18.341	-18.7125	-11.2463	-12.9773	-13.7998	-14.479	1.51353	-0.367438	-13.5841	-8.18972	-6.80181	-6.17747	-6.08891	-15.1957	-10.817	-26.7106	-4.90586	-11.0058	-8.47307
Sulfate	3.8891	-5.15713	-5.13704	-3.98194	0.0546467	1.37611	0	-0.123968	0.123968	-0.35337	-0.950474	44.941	43.5933	-1.13576	1.32239	1.48792	1.17936	4.01756	4.0392	0.173372	-3.61008	-2.58035	1.27411	0.257455	0.290199	3.24124	-1.30701	-0.150789	-5.24419	-5.28696	-5.80187	-5.72952	-3.19579	-5.23138	1.95333	2.26108	2.99333	1.86534	-2.70396	-1.48654	-5.93203	-2.24025	-0.246715	-8.54309	-8.2395	1.95599	2.15299	-6.51854	-6.42377
Cysteine	23.5982	20.9177	29.5596	32.1143	24.6786	20.9507	0	0.213202	-0.213202	-0.713947	-0.241193	6.40844	8.44349	-0.144832	-5.5001	-3.78718	0.72347	-10.1079	-9.60152	2.0669	-2.03271	-0.680221	-4.73976	-0.758921	-2.96586	-5.66788	-6.22585	-3.36261	-36.6778	-33.8455	-11.2428	-10.194	-12.5594	-19.7423	-16.7104	-14.8829	-5.82168	-2.86348	-18.0479	-15.1312	1.23936	2.97944	-0.149601	-8.6527	-11.1954	0.402518	-5.43759	-21.6522	-21.2631
Anaerobic	-3.34676	-6.06905	21.6003	19.8166	1.70385	-0.358857	0	0.458924	-0.458924	-0.736425	-0.307665	-4.62863	-5.6003	-16.4522	7.53058	5.97679	2.03438	-9.09765	-8.08737	-11.5194	-15.7622	-18.2729	-7.9254	-9.26589	-7.6648	-7.82122	9.7088	10.3115	-0.34864	-1.74448	-17.0994	-16.4348	-11.9134	12.4399	29.0943	29.5299	5.23463	4.55575	-14.4377	-14.149	4.19199	-12.4238	-12.0992	-12.901	-19.6341	-7.25564	-5.77176	-8.33834	-8.12625
Salt_Tolerance	4.11533	3.58338	17.9228	18.0248	-0.947166	-1.67074	0	0.0185558	-0.0185558	-1.62247	-0.152115	5.05731	4.76463	6.62975	6.35869	5.57619	1.14224	-0.422609	1.29594	35.3413	2.97277	2.2906	3.26986	3.86352	7.2886	7.53836	0.229006	1.82928	0.220991	3.46109	17.3123	16.1934	-7.76054	-1.29851	-1.70151	-1.5115	2.67894	2.20122	4.66977	7.83738	1.61164	-1.50317	-1.22367	-2.11637	-4.60935	0.856557	2.12692	-6.31699	-6.76254
Unique_1	2.74925	-3.10033	5.268	4.20551	0.809905	2.59809	0	0.220892	-0.220892	1.05457	-0.0260831	4.15287	3.21951	6.76964	-0.861701	1.76009	1.88039	-55.2284	-57.1922	0.124386	0.771618	2.00517	0.123585	-5.79444	-1.01233	-0.134835	5.7659	0.950188	3.47785	5.89207	0.399337	-0.427984	-3.19572	-6.92646	-0.572568	-1.69966	7.68809	4.97468	0.359175	0.0942633	6.15049	3.92757	4.47554	6.15355	2.53107	4.77191	4.18083	-4.11161	-2.51218
[truncated: 22 more columns]
