# Supplementary material for: Transcriptional regulatory network differences between six industrial Escherichia coli strains
Source: Metab Eng Commun. 2026 Jun 9;23:e00283. doi: 10.1016/j.mec.2026.e00283 (PMC13316221; doi:10.1016/j.mec.2026.e00283)
Supplement: Multimedia component 5 [file mmc5.xlsx]

## Sheet: Condition_Details
Condition Name	Condition Number	Base Madia	Nitrogen Source	Trace Element Mixture	pH	Carbon Source	Supplements (name, concentration )	Temp.	Oxygen	Column13	Column14	Column15	Column16	Column17	Column18	Column19	Column20	Column21	Column22	Column23	Column24	Column25
M9 glucose control	0	M9	NH4Cl	sauer trace element mixture	7	4g/L glucose		37	aerob
1mM ZnCl2 in LB	1	LB	LB	No	7	LB	1 mM ZnCl2	37	aerob
0.1xLB	2	0.1xLB	10XD LB	No	7	10XD LB		37	aerob
4g/L ribose, 1mM cytidine	3	M9	NH4Cl	sauer trace element mixture	7	4g/L D-ribose	1 mM cytidine	37	aerob
M9-P	4	M9-P	NH4Cl		7	4g/L glucose		37	aerob
M9 glucose 20mg/L tryptophan	5	M9	NH4Cl	sauer trace element mixture	7	4g/L glucose	20 mg/L L-tryptophan	37	aerob
0.1xLB, 100 uM Pyruvate	6	0.1xLB	10XD LB	No	7	10XD LB	100uM Pyruvate	37	aerob
pH 5.5	7	M9	NH4Cl	sauer trace element mixture	5.5	2g/L glucose		37	aerob
42C	8	M9	NH4Cl	sauer trace element mixture	7	4g/L glucose		42	aerob
M9 glucose, 2mM H2O2	9	M9	NH4Cl		7	4g/L glucose	2 mM Hydrogen peroxide	37	aerob
M9 with 4g/L xylose	10	M9	NH4Cl	sauer trace element mixture	7	4g/L xylose		37	aerob
TMA, 0.1 mM KCl, 0.4%w/v glucose	11	TMA	TMA	No	7	4g/L glucose	0.1mM KCl	37	aerob
2.5g/L glycerol	12	M9	NH4Cl	sauer trace element mixture	7	2.5g/L glycerol		37	aerob
2g/L glucose, 1mM glutathione	13	M9	NH4Cl	sauer trace element mixture w/o MgSO4	7	2g/L glucose	1 mM glutathione	37	aerob
4g/L sorbital, 5mM L-arginine	14	M9	NH4Cl	sauer trace element mixture	7	4g/L sorbital	5mM L-arginine	37	aerob
M9 glucose LiAcet	15	M9	NH4Cl		7	4g/L glucose	Acetoacetate/LiCl(10mM)	37	aerob
4g/L glucarate, 10mM Leucine	16	M9	NH4Cl	sauer trace element mixture	7	4g/L glucarate	10 mM Leucine	37	aerob
2g/L glucose, 100 mg/L adenine	17	M9	NH4Cl	sauer trace element mixture	7	2g/L glucose	100 mg/L adenine	37	aerob
M9 glucose with 10mM L-Threonine	18	M9	NH4Cl	sauer trace element mixture	7	4g/L glucose	10 mM L-Threonine	37	aerob
2g/L glucose, 0.3 M NaCl	19	M9	NH4Cl		7	2g/L glucose	0.3 M NaCl	37	aerob
4g/L galactose, 1uM thiamine	20	M9	NH4Cl	sauer trace element mixture	7	4g/L galactose	1uM thiamine	37	aerob
M9 4g/L acetate	21	M9	NH4Cl	sauer trace element mixture	7	4g/L acetate		37	aerob
M9 glucose stationary	22	M9	NH4Cl	sauer trace element mixture	7	4g/L glucose	Stationary phase	37	aerob
TB	23	TB	NH4Cl	sauer trace element mixture	7	TB		37	aerob
Sucrose	24	M9	NH4Cl	sauer trace element mixture	7	4g/L sucrose		37	aerob
Valine	25	M9	Valine ?	sauer trace element mixture	7	4g/L glucose		37	aerob
m-Tartaric Acid	26	M9	NH4Cl	sauer trace element mixture	7	4g/L m-Tartaric Acid		37	aerob
tagatose	27	M9	NH4Cl	sauer trace element mixture	7	4g/L tagatose		37	aerob
L-Histidine	28	M9	L-Histidine ?	sauer trace element mixture	7	4g/L glucose		37	aerob
Amp	29	CA-MHB		sauer trace element mixture	7		Amp - pending	37	aerob
Cipro	30	CA-MHB			7		Cipro - pending	37	aerob
LB	31	LB					No
RP - anaerobic	32	M9	NH4Cl	sauer trace element mixture	7	4g/L glucose		37	anaerob
RP - Lithium acetate	33	M9	NH4Cl		7	4g/L glucose	10mM Lithium Acetate	37	aerob
RP - paraquat	34	M9	NH4Cl		7	4g/L glucose	160 uM paraquat	37	aerob
RP - glycerol_tyrosine	35	M9	NH4Cl	sauer trace element mixture	7	4g/L gluconate	0.5% glycerol, 4mM Tyrosine	37	aerob
RP - cytidine_arginine	36	M9	NH4Cl	sauer trace element mixture	7	2g/L glucose	1mM cytidine, 5mM L-arginine	37	aerob
RP - ethanol	37	LB	LB		7	LB	5% ethanol	37	aerob
RP - Threonine	38	M9	NH4Cl	sauer trace element mixture	7	4g/L glucose	10mM L-Threonine	37	aerob
RP - CuSO4	39	LB	LB		7	LB	0.5mM CuSO4	37	aerob

## Sheet: BL21
Column1	Run	ReleaseDate	LoadDate	spots	bases	spots_with_mates	avgLength	size_MB	AssemblyName	download_path	LibraryName	LibraryStrategy	LibrarySelection	LibrarySource	LibraryLayout	InsertSize	InsertDev	Platform	Model	SRAStudy	BioProject	Study_Pubmed_id	ProjectID	Sample	BioSample	SampleType	TaxID	ScientificName	SampleName	g1k_pop_code	source	g1k_analysis_group	Subject_ID	Sex	Disease	Tumor	Affection_Status	Analyte_Type	Histological_Type	Body_Site	CenterName	Submission	dbgap_study_accession	Consent	RunHash	ReadHash	R1	R2	Strain
SRX8684855	SRR12170076	2020-07-08 01:04:38	2020-07-08 01:02:15	5336409	1600922700	5336409	300	388	NC_012971	https://sra-downloadb.be-md.ncbi.nlm.nih.gov/sos3/sra-pub-zq-22/SRR012/170/SRR12170076.sralite.1	BL21_F102_MID_1	RNA-Seq	cDNA	TRANSCRIPTOMIC	PAIRED	0	0	ILLUMINA	Illumina HiSeq 4000	SRP270849	PRJNA644668		644668	SRS6963806	SAMN15470637	simple	511693	Escherichia coli BL21	BL21_F102_MID							no					UNIVERSITY OF CALIFORNIA- SAN DIEGO	SRA1096109		public	A6BBF233645F2F9B430AB802414E7AE6	E88D3DC7E0122CE22DD848CF7CD2ED82	s3://modulome/multi_ecoli/BL21/raw_rna/SRX8684855_R1.fastq.gz	s3://modulome/multi_ecoli/BL21/raw_rna/SRX8684855_R2.fastq.gz	BL21
SRX8684856	SRR12170075	2020-07-08 01:06:46	2020-07-08 01:02:44	9270176	2781052800	9270176	300	653	NC_012971	https://sra-downloadb.be-md.ncbi.nlm.nih.gov/sos5/sra-pub-zq-11/SRR012/170/SRR12170075/SRR12170075.sralite.1	BL21_F102_MID_2	RNA-Seq	cDNA	TRANSCRIPTOMIC	PAIRED	0	0	ILLUMINA	Illumina HiSeq 4000	SRP270849	PRJNA644668		644668	SRS6963806	SAMN15470637	simple	511693	Escherichia coli BL21	BL21_F102_MID							no					UNIVERSITY OF CALIFORNIA- SAN DIEGO	SRA1096109		public	AA7D566606465B68B2A7717BA9907489	83DA2ED4B7CA7716D4A8E97595EDD6BA	s3://modulome/multi_ecoli/BL21/raw_rna/SRX8684856_R1.fastq.gz	s3://modulome/multi_ecoli/BL21/raw_rna/SRX8684856_R2.fastq.gz	BL21
SRX8684867	SRR12170064	2022-09-25 23:04:21	2022-09-25 23:01:25	6846915	937556696	6339057	136	172		https://sra-downloadb.be-md.ncbi.nlm.nih.gov/sos1/sra-pub-zq-38/SRR012/12170/SRR12170064/SRR12170064.lite.1	BL21_F179_MID_1	RNA-Seq	cDNA	TRANSCRIPTOMIC	PAIRED	0	0	ILLUMINA	Illumina HiSeq 4000	SRP270849	PRJNA644668		644668	SRS6963812	SAMN15470638	simple	511693	Escherichia coli BL21	BL21_F179_MID							no					UNIVERSITY OF CALIFORNIA- SAN DIEGO	SRA1096109		public	E4E808C2D15A31FB4481EB2AA5DE43A4	427B9D1C3F99B6E641C01E4FF15DCA4D	s3://modulome/multi_ecoli/BL21/raw_rna/SRX8684867_R1.fastq.gz	s3://modulome/multi_ecoli/BL21/raw_rna/SRX8684867_R2.fastq.gz	BL21
SRX8684878	SRR12170053	2022-09-25 23:04:21	2022-09-25 23:01:43	5530739	766463652	5260761	138	141		https://sra-downloadb.be-md.ncbi.nlm.nih.gov/sos1/sra-pub-zq-38/SRR012/12170/SRR12170053/SRR12170053.lite.1	BL21_F179_MID_2	RNA-Seq	cDNA	TRANSCRIPTOMIC	PAIRED	0	0	ILLUMINA	Illumina HiSeq 4000	SRP270849	PRJNA644668		644668	SRS6963812	SAMN15470638	simple	511693	Escherichia coli BL21	BL21_F179_MID							no					UNIVERSITY OF CALIFORNIA- SAN DIEGO	SRA1096109		public	C980384EDA635C15884D868EBE757E9C	7E4C5DA3C0D3D8334150FB37D66122B1	s3://modulome/multi_ecoli/BL21/raw_rna/SRX8684878_R1.fastq.gz	s3://modulome/multi_ecoli/BL21/raw_rna/SRX8684878_R2.fastq.gz	BL21
SRX8684889	SRR12170042	2020-07-08 01:02:37	2020-07-08 01:00:53	6870429	1374085800	6870429	200	542		https://sra-downloadb.be-md.ncbi.nlm.nih.gov/sos3/sra-pub-zq-22/SRR012/12170/SRR12170042/SRR12170042.lite.1	BL21_F257_EP_1	RNA-Seq	cDNA	TRANSCRIPTOMIC	PAIRED	0	0	ILLUMINA	Illumina HiSeq 4000	SRP270849	PRJNA644668		644668	SRS6963823	SAMN15470639	simple	511693	Escherichia coli BL21	BL21_F257_EP							no					UNIVERSITY OF CALIFORNIA- SAN DIEGO	SRA1096109		public	6BE2A1906B4498664928B52B6FD463BF	BFA49F4F29CDE7A9716CFB66B5A592E3	s3://modulome/multi_ecoli/BL21/raw_rna/SRX8684889_R1.fastq.gz	s3://modulome/multi_ecoli/BL21/raw_rna/SRX8684889_R2.fastq.gz	BL21
SRX8684894	SRR12170037	2020-07-08 01:02:37	2020-07-08 01:01:00	8258958	1651791600	8258958	200	643		https://sra-downloadb.be-md.ncbi.nlm.nih.gov/sos3/sra-pub-zq-22/SRR012/12170/SRR12170037/SRR12170037.lite.1	BL21_F257_EP_2	RNA-Seq	cDNA	TRANSCRIPTOMIC	PAIRED	0	0	ILLUMINA	Illumina HiSeq 4000	SRP270849	PRJNA644668		644668	SRS6963823	SAMN15470639	simple	511693	Escherichia coli BL21	BL21_F257_EP							no					UNIVERSITY OF CALIFORNIA- SAN DIEGO	SRA1096109		public	F994C40855F653A082EF4BFFF3FF2A89	1B9D9C6C276E315000F9494A25E137D2	s3://modulome/multi_ecoli/BL21/raw_rna/SRX8684894_R1.fastq.gz	s3://modulome/multi_ecoli/BL21/raw_rna/SRX8684894_R2.fastq.gz	BL21
SRX8684895	SRR12170036	2020-07-08 02:04:36	2020-07-08 01:40:45	6611343	1322268600	6611343	200	327	NC_012971	https://sra-downloadb.be-md.ncbi.nlm.nih.gov/sos5/sra-pub-zq-11/SRR012/170/SRR12170036/SRR12170036.sralite.1	BL21_F046_MID_1	RNA-Seq	cDNA	TRANSCRIPTOMIC	PAIRED	0	0	ILLUMINA	Illumina HiSeq 4000	SRP270849	PRJNA644668		644668	SRS6963826	SAMN15470636	simple	511693	Escherichia coli BL21	BL21_F046_MID							no					UNIVERSITY OF CALIFORNIA- SAN DIEGO	SRA1096109		public	CE1CB5770F460B2926F13AD8BD481A10	3EDBA24EC30DF050A53FCFA64040FA41	s3://modulome/multi_ecoli/BL21/raw_rna/SRX8684895_R1.fastq.gz	s3://modulome/multi_ecoli/BL21/raw_rna/SRX8684895_R2.fastq.gz	BL21
SRX8684896	SRR12170035	2020-07-08 01:04:38	2020-07-08 01:00:02	8200891	1640178200	8200891	200	335	NC_012971	https://sra-downloadb.be-md.ncbi.nlm.nih.gov/sos5/sra-pub-zq-16/SRR012/170/SRR12170035.sralite.1	BL21_F046_MID_2	RNA-Seq	cDNA	TRANSCRIPTOMIC	PAIRED	0	0	ILLUMINA	Illumina HiSeq 4000	SRP270849	PRJNA644668		644668	SRS6963826	SAMN15470636	simple	511693	Escherichia coli BL21	BL21_F046_MID							no					UNIVERSITY OF CALIFORNIA- SAN DIEGO	SRA1096109		public	C191D98EB4ADA8FE930C34FBD11637C0	C258D4D45E415B663A4DC5B1117E1618	s3://modulome/multi_ecoli/BL21/raw_rna/SRX8684896_R1.fastq.gz	s3://modulome/multi_ecoli/BL21/raw_rna/SRX8684896_R2.fastq.gz	BL21
SRX8684897	SRR12170034	2020-07-08 01:03:14	2020-07-08 01:02:04	10304204	2060840800	10304204	200	744		https://sra-downloadb.be-md.ncbi.nlm.nih.gov/sos3/sra-pub-zq-22/SRR012/12170/SRR12170034/SRR12170034.lite.1	BL21_WT_WT_3	RNA-Seq	cDNA	TRANSCRIPTOMIC	PAIRED	0	0	ILLUMINA	Illumina HiSeq 4000	SRP270849	PRJNA644668		644668	SRS6963827	SAMN15470640	simple	511693	Escherichia coli BL21	BL21_WT_WT							no					UNIVERSITY OF CALIFORNIA- SAN DIEGO	SRA1096109		public	FC1CF28C33DADF63C3A517CE679308AE	8AD9BB7E14B698F10BAA6BC9F763381C	s3://modulome/multi_ecoli/BL21/raw_rna/SRX8684897_R1.fastq.gz	s3://modulome/multi_ecoli/BL21/raw_rna/SRX8684897_R2.fastq.gz	BL21
SRX8684898	SRR12170033	2020-07-08 01:01:16	2020-07-08 00:58:51	6898124	1379624800	6898124	200	236	NC_012971	https://sra-downloadb.be-md.ncbi.nlm.nih.gov/sos5/sra-pub-zq-11/SRR012/170/SRR12170033/SRR12170033.sralite.1	BL21_WT_WT_4	RNA-Seq	cDNA	TRANSCRIPTOMIC	PAIRED	0	0	ILLUMINA	Illumina HiSeq 4000	SRP270849	PRJNA644668		644668	SRS6963827	SAMN15470640	simple	511693	Escherichia coli BL21	BL21_WT_WT							no					UNIVERSITY OF CALIFORNIA- SAN DIEGO	SRA1096109		public	941D71E2F767D9B336698323F009FB92	6D77301B28FAFB2FA1C71CB157CFC0FF	s3://modulome/multi_ecoli/BL21/raw_rna/SRX8684898_R1.fastq.gz	s3://modulome/multi_ecoli/BL21/raw_rna/SRX8684898_R2.fastq.gz	BL21
pan_fur_BL21_1												RNA-Seq			PAIRED			ILLUMINA																													s3://modulome/multi_ecoli/BL21/raw_rna/CFP_HRS_BL21_FurKO_Fe_1_S9_L005_R1_001.fastq.gz	s3://modulome/multi_ecoli/BL21/raw_rna/CFP_HRS_BL21_FurKO_Fe_1_S9_L005_R2_001.fastq.gz	BL21
pan_fur_BL21_2												RNA-Seq			PAIRED			ILLUMINA																													s3://modulome/multi_ecoli/BL21/raw_rna/CFP_HRS_BL21_FurKO_Fe_2_S10_L005_R1_001.fastq.gz	s3://modulome/multi_ecoli/BL21/raw_rna/CFP_HRS_BL21_FurKO_Fe_2_S10_L005_R2_001.fastq.gz	BL21
pan_fur_BL21_3												RNA-Seq			PAIRED			ILLUMINA																													s3://modulome/multi_ecoli/BL21/raw_rna/CFP_HRS_BL21_WT_Fe_1_S7_L005_R1_001.fastq.gz	s3://modulome/multi_ecoli/BL21/raw_rna/CFP_HRS_BL21_WT_Fe_1_S7_L005_R2_001.fastq.gz	BL21
pan_fur_BL21_4												RNA-Seq			PAIRED			ILLUMINA																													s3://modulome/multi_ecoli/BL21/raw_rna/CFP_HRS_BL21_WT_Fe_2_S8_L005_R1_001.fastq.gz	s3://modulome/multi_ecoli/BL21/raw_rna/CFP_HRS_BL21_WT_Fe_2_S8_L005_R2_001.fastq.gz	BL21
BL21_new_conditions_1												RNA-Seq			PAIRED			ILLUMINA																													s3://sbrg-sequencing-files/2022-04-02-IGM-NovaSeq/TRN_RNA_5EcoliBL21_LB_1_S241_L002_R1_001.fastq.gz	s3://sbrg-sequencing-files/2022-04-02-IGM-NovaSeq/TRN_RNA_5EcoliBL21_LB_1_S241_L002_R2_001.fastq.gz	BL21
BL21_new_conditions_2												RNA-Seq			PAIRED			ILLUMINA																													s3://sbrg-sequencing-files/2022-04-02-IGM-NovaSeq/TRN_RNA_5EcoliBL21_LB_2_S242_L002_R1_001.fastq.gz	s3://sbrg-sequencing-files/2022-04-02-IGM-NovaSeq/TRN_RNA_5EcoliBL21_LB_2_S242_L002_R2_001.fastq.gz	BL21
BL21_new_conditions_3												RNA-Seq			PAIRED			ILLUMINA																													s3://sbrg-sequencing-files/2022-06-07-IGM-NovaSeq/TRN_RNA_5Ecoli_BL21_LB_CuSO4_HR_1_S9_L002_R1_001.fastq.gz	s3://sbrg-sequencing-files/2022-06-07-IGM-NovaSeq/TRN_RNA_5Ecoli_BL21_LB_CuSO4_HR_1_S9_L002_R2_001.fastq.gz	BL21
BL21_new_conditions_4												RNA-Seq			PAIRED			ILLUMINA																													s3://sbrg-sequencing-files/2022-06-07-IGM-NovaSeq/TRN_RNA_5Ecoli_BL21_LB_CuSO4_HR_2_S10_L002_R1_001.fastq.gz	s3://sbrg-sequencing-files/2022-06-07-IGM-NovaSeq/TRN_RNA_5Ecoli_BL21_LB_CuSO4_HR_2_S10_L002_R2_001.fastq.gz	BL21
BL21_new_conditions_5												RNA-Seq			PAIRED			ILLUMINA																													s3://sbrg-sequencing-files/2022-06-07-IGM-NovaSeq/TRN_HRS_M9_Glucon_GlycTyr_EcoliBL21_1_S44_L001_R1_001.fastq.gz	s3://sbrg-sequencing-files/2022-06-07-IGM-NovaSeq/TRN_HRS_M9_Glucon_GlycTyr_EcoliBL21_1_S44_L001_R2_001.fastq.gz	BL21
BL21_new_conditions_6												RNA-Seq			PAIRED			ILLUMINA																													s3://sbrg-sequencing-files/2022-06-07-IGM-NovaSeq/TRN_HRS_M9_Glucon_GlycTyr_EcoliBL21_2_S45_L001_R1_001.fastq.gz	s3://sbrg-sequencing-files/2022-06-07-IGM-NovaSeq/TRN_HRS_M9_Glucon_GlycTyr_EcoliBL21_2_S45_L001_R2_001.fastq.gz	BL21
BL21_new_conditions_7												RNA-Seq			PAIRED			ILLUMINA																													s3://sbrg-sequencing-files/2022-04-02-IGM-NovaSeq/YTF_RNA_EcoliBL21_Thr10_1_S259_L002_R1_001.fastq.gz	s3://sbrg-sequencing-files/2022-04-02-IGM-NovaSeq/YTF_RNA_EcoliBL21_Thr10_1_S259_L002_R2_001.fastq.gz	BL21
BL21_new_conditions_8												RNA-Seq			PAIRED			ILLUMINA																													s3://sbrg-sequencing-files/2022-04-02-IGM-NovaSeq/YTF_RNA_EcoliBL21_Thr10_2_S260_L002_R1_001.fastq.gz	s3://sbrg-sequencing-files/2022-04-02-IGM-NovaSeq/YTF_RNA_EcoliBL21_Thr10_2_S260_L002_R2_001.fastq.gz	BL21
BL21_new_conditions_9												RNA-Seq			PAIRED			ILLUMINA																													s3://sbrg-sequencing-files/2022-04-02-IGM-NovaSeq/YTF_RNA_EcoliBL21_M9glucose4_1_S257_L002_R1_001.fastq.gz	s3://sbrg-sequencing-files/2022-04-02-IGM-NovaSeq/YTF_RNA_EcoliBL21_M9glucose4_1_S257_L002_R2_001.fastq.gz	BL21
BL21_new_conditions_10												RNA-Seq			PAIRED			ILLUMINA																													s3://sbrg-sequencing-files/2022-04-02-IGM-NovaSeq/YTF_RNA_EcoliBL21_M9glucose4_2_S258_L002_R1_001.fastq.gz	s3://sbrg-sequencing-files/2022-04-02-IGM-NovaSeq/YTF_RNA_EcoliBL21_M9glucose4_2_S258_L002_R2_001.fastq.gz	BL21
BL21_new_conditions_11												RNA-Seq			PAIRED			ILLUMINA																													s3://sbrg-sequencing-files/2023-03-08-IGM-NovaSeq/CMP_HRS_BL21_M9_Glucose_4g/L_cytidine_1_mM_L-arginine_5_mM_1_S83_L002_R1_001.fastq.gz	s3://sbrg-sequencing-files/2023-03-08-IGM-NovaSeq/CMP_HRS_BL21_M9_Glucose_4g/L_cytidine_1_mM_L-arginine_5_mM_1_S83_L002_R2_001.fastq.gz	BL21
BL21_new_conditions_12												RNA-Seq			PAIRED			ILLUMINA																													s3://sbrg-sequencing-files/2023-03-08-IGM-NovaSeq/CMP_HRS_BL21_M9_Glucose_4g/L_cytidine_1_mM_L-arginine_5_mM_2_S84_L002_R1_001.fastq.gz	s3://sbrg-sequencing-files/2023-03-08-IGM-NovaSeq/CMP_HRS_BL21_M9_Glucose_4g/L_cytidine_1_mM_L-arginine_5_mM_2_S84_L002_R2_001.fastq.gz	BL21
BL21_new_conditions_13												RNA-Seq			PAIRED			ILLUMINA																													s3://sbrg-sequencing-files/2022-06-07-IGM-NovaSeq/TRN_HRS_LB5EthOH_EcoliBL21_1_S36_L001_R1_001.fastq.gz	s3://sbrg-sequencing-files/2022-06-07-IGM-NovaSeq/TRN_HRS_LB5EthOH_EcoliBL21_1_S36_L001_R2_001.fastq.gz	BL21
BL21_new_conditions_14												RNA-Seq			PAIRED			ILLUMINA																													s3://sbrg-sequencing-files/2022-06-07-IGM-NovaSeq/TRN_HRS_LB5EthOH_EcoliBL21_2_S37_L001_R1_001.fastq.gz	s3://sbrg-sequencing-files/2022-06-07-IGM-NovaSeq/TRN_HRS_LB5EthOH_EcoliBL21_2_S37_L001_R2_001.fastq.gz	BL21
Cond_0_R1												RNA-Seq			PAIRED			ILLUMINA																													s3://sbrg-sequencing-files/2023-08-18-IGM-NovaSeq/BL21_Condition_0_Rep_1_S56_L002_R1_001.fastq.gz	s3://sbrg-sequencing-files/2023-08-18-IGM-NovaSeq/BL21_Condition_0_Rep_1_S56_L002_R2_001.fastq.gz	BL21
Cond_0_R2												RNA-Seq			PAIRED			ILLUMINA																													s3://sbrg-sequencing-files/2023-08-18-IGM-NovaSeq/BL21_Condition_0_Rep_2_S57_L002_R1_001.fastq.gz	s3://sbrg-sequencing-files/2023-08-18-IGM-NovaSeq/BL21_Condition_0_Rep_2_S57_L002_R2_001.fastq.gz	BL21
Cond_1_R1												RNA-Seq			PAIRED			ILLUMINA																													s3://sbrg-sequencing-files/2023-08-18-IGM-NovaSeq/BL21_Condition_1_Rep_1_S68_L002_R1_001.fastq.gz	s3://sbrg-sequencing-files/2023-08-18-IGM-NovaSeq/BL21_Condition_1_Rep_1_S68_L002_R2_001.fastq.gz	BL21
Cond_1_R2												RNA-Seq			PAIRED			ILLUMINA																													s3://sbrg-sequencing-files/2023-08-18-IGM-NovaSeq/BL21_Condition_1_Rep_2_S69_L002_R1_001.fastq.gz	s3://sbrg-sequencing-files/2023-08-18-IGM-NovaSeq/BL21_Condition_1_Rep_2_S69_L002_R2_001.fastq.gz	BL21
Cond_2_R1												RNA-Seq			PAIRED			ILLUMINA																													s3://sbrg-sequencing-files/2023-09-25-IGM-NovaSeq/INDIMOD_NEBR_BL21_2_R1_S70_L001_R1_001.fastq.gz	s3://sbrg-sequencing-files/2023-09-25-IGM-NovaSeq/INDIMOD_NEBR_BL21_2_R1_S70_L001_R2_001.fastq.gz	BL21
Cond_2_R2												RNA-Seq			PAIRED			ILLUMINA																													s3://sbrg-sequencing-files/2023-09-25-IGM-NovaSeq/INDIMOD_NEBR_BL21_2_R2_S71_L001_R1_001.fastq.gz	s3://sbrg-sequencing-files/2023-09-25-IGM-NovaSeq/INDIMOD_NEBR_BL21_2_R2_S71_L001_R2_001.fastq.gz	BL21
Cond_3_R1												RNA-Seq			PAIRED			ILLUMINA																													s3://sbrg-sequencing-files/2023-09-06-IGM-NovaSeq/INDIMOD_NEBR_BL21_3_R1_S11_L008_R1_001.fastq.gz	s3://sbrg-sequencing-files/2023-09-06-IGM-NovaSeq/INDIMOD_NEBR_BL21_3_R1_S11_L008_R2_001.fastq.gz	BL21
Cond_3_R2												RNA-Seq			PAIRED			ILLUMINA																													s3://sbrg-sequencing-files/2023-09-06-IGM-NovaSeq/INDIMOD_NEBR_BL21_3_R2_S12_L008_R1_001.fastq.gz	s3://sbrg-sequencing-files/2023-09-06-IGM-NovaSeq/INDIMOD_NEBR_BL21_3_R2_S12_L008_R2_001.fastq.gz	BL21
Cond_4_R1												RNA-Seq			PAIRED			ILLUMINA																													s3://sbrg-sequencing-files/2023-09-06-IGM-NovaSeq/INDIMOD_NEBR_BL21_4_R1_S19_L008_R1_001.fastq.gz	s3://sbrg-sequencing-files/2023-09-06-IGM-NovaSeq/INDIMOD_NEBR_BL21_4_R1_S19_L008_R2_001.fastq.gz	BL21
Cond_4_R2												RNA-Seq			PAIRED			ILLUMINA																													s3://sbrg-sequencing-files/2023-09-06-IGM-NovaSeq/INDIMOD_NEBR_BL21_4_R2_S20_L008_R1_001.fastq.gz	s3://sbrg-sequencing-files/2023-09-06-IGM-NovaSeq/INDIMOD_NEBR_BL21_4_R2_S20_L008_R2_001.fastq.gz	BL21
Cond_5_R1												RNA-Seq			PAIRED			ILLUMINA																													s3://sbrg-sequencing-files/2023-09-25-IGM-NovaSeq/INDIMOD_NEBR_BL21_5R1_S31_L001_R1_001.fastq.gz	s3://sbrg-sequencing-files/2023-09-25-IGM-NovaSeq/INDIMOD_NEBR_BL21_5R1_S31_L001_R2_001.fastq.gz	BL21
Cond_5_R2												RNA-Seq			PAIRED			ILLUMINA																													s3://sbrg-sequencing-files/2023-09-25-IGM-NovaSeq/INDIMOD_NEBR_BL21_5R2_S32_L001_R1_001.fastq.gz	s3://sbrg-sequencing-files/2023-09-25-IGM-NovaSeq/INDIMOD_NEBR_BL21_5R2_S32_L001_R2_001.fastq.gz	BL21
Cond_6_R2												RNA-Seq			PAIRED			ILLUMINA																													s3://sbrg-sequencing-files/2023-09-06-IGM-NovaSeq/INDIMOD_NEBR_BL21_6_R2_S2_L008_R1_001.fastq.gz	s3://sbrg-sequencing-files/2023-09-06-IGM-NovaSeq/INDIMOD_NEBR_BL21_6_R2_S2_L008_R2_001.fastq.gz	BL21
Cond_7_R1												RNA-Seq			PAIRED			ILLUMINA																													s3://sbrg-sequencing-files/2023-09-06-IGM-NovaSeq/INDIMOD_NEBR_BL21_7_R1_S29_L008_R1_001.fastq.gz	s3://sbrg-sequencing-files/2023-09-06-IGM-NovaSeq/INDIMOD_NEBR_BL21_7_R1_S29_L008_R2_001.fastq.gz	BL21
Cond_7_R2												RNA-Seq			PAIRED			ILLUMINA																													s3://sbrg-sequencing-files/2023-09-06-IGM-NovaSeq/INDIMOD_NEBR_BL21_7_R2_S30_L008_R1_001.fastq.gz	s3://sbrg-sequencing-files/2023-09-06-IGM-NovaSeq/INDIMOD_NEBR_BL21_7_R2_S30_L008_R2_001.fastq.gz	BL21
Cond_8_R1												RNA-Seq			PAIRED			ILLUMINA																													s3://sbrg-sequencing-files/2023-09-25-IGM-NovaSeq/INDIMOD_NEBR_BL21_8R1_S41_L001_R1_001.fastq.gz	s3://sbrg-sequencing-files/2023-09-25-IGM-NovaSeq/INDIMOD_NEBR_BL21_8R1_S41_L001_R2_001.fastq.gz	BL21
Cond_8_R2												RNA-Seq			PAIRED			ILLUMINA																													s3://sbrg-sequencing-files/2023-09-25-IGM-NovaSeq/INDIMOD_NEBR_BL21_8R2_S42_L001_R1_001.fastq.gz	s3://sbrg-sequencing-files/2023-09-25-IGM-NovaSeq/INDIMOD_NEBR_BL21_8R2_S42_L001_R2_001.fastq.gz	BL21
Cond_9_R1												RNA-Seq			PAIRED			ILLUMINA																													s3://sbrg-sequencing-files/2023-09-06-IGM-NovaSeq/INDIMOD_NEBR_BL21_9_R1_S71_L008_R1_001.fastq.gz	s3://sbrg-sequencing-files/2023-09-06-IGM-NovaSeq/INDIMOD_NEBR_BL21_9_R1_S71_L008_R2_001.fastq.gz	BL21
Cond_9_R2												RNA-Seq			PAIRED			ILLUMINA																													s3://sbrg-sequencing-files/2023-09-06-IGM-NovaSeq/INDIMOD_NEBR_BL21_9_R2_S72_L008_R1_001.fastq.gz	s3://sbrg-sequencing-files/2023-09-06-IGM-NovaSeq/INDIMOD_NEBR_BL21_9_R2_S72_L008_R2_001.fastq.gz	BL21
Cond_10_R1												RNA-Seq			PAIRED			ILLUMINA																													s3://sbrg-sequencing-files/2023-08-18-IGM-NovaSeq/BL21_Condition_10_Rep_1_S112_L002_R1_001.fastq.gz	s3://sbrg-sequencing-files/2023-08-18-IGM-NovaSeq/BL21_Condition_10_Rep_1_S112_L002_R2_001.fastq.gz	BL21
Cond_10_R2												RNA-Seq			PAIRED			ILLUMINA																													s3://sbrg-sequencing-files/2023-08-18-IGM-NovaSeq/BL21_Condition_10_Rep_2_S113_L002_R1_001.fastq.gz	s3://sbrg-sequencing-files/2023-08-18-IGM-NovaSeq/BL21_Condition_10_Rep_2_S113_L002_R2_001.fastq.gz	BL21
Cond_13_R1												RNA-Seq			PAIRED			ILLUMINA																													s3://sbrg-sequencing-files/2023-09-06-IGM-NovaSeq/INDIMOD_NEBR_BL21_13E_R1_S81_L008_R1_001.fastq.gz	s3://sbrg-sequencing-files/2023-09-06-IGM-NovaSeq/INDIMOD_NEBR_BL21_13E_R1_S81_L008_R2_001.fastq.gz	BL21
Cond_13_R2												RNA-Seq			PAIRED			ILLUMINA																													s3://sbrg-sequencing-files/2023-09-06-IGM-NovaSeq/INDIMOD_NEBR_BL21_13_R2_S82_L008_R1_001.fastq.gz	s3://sbrg-sequencing-files/2023-09-06-IGM-NovaSeq/INDIMOD_NEBR_BL21_13_R2_S82_L008_R2_001.fastq.gz	BL21
Cond_14_R1												RNA-Seq			PAIRED			ILLUMINA																													s3://sbrg-sequencing-files/2023-08-18-IGM-NovaSeq/BL21_Condition_14_Rep_1_S100_L002_R1_001.fastq.gz	s3://sbrg-sequencing-files/2023-08-18-IGM-NovaSeq/BL21_Condition_14_Rep_1_S100_L002_R2_001.fastq.gz	BL21
Cond_14_R2												RNA-Seq			PAIRED			ILLUMINA																													s3://sbrg-sequencing-files/2023-08-18-IGM-NovaSeq/BL21_Condition_14_Rep_2_S101_L002_R1_001.fastq.gz	s3://sbrg-sequencing-files/2023-08-18-IGM-NovaSeq/BL21_Condition_14_Rep_2_S101_L002_R2_001.fastq.gz	BL21
Cond_15_R1												RNA-Seq			PAIRED			ILLUMINA																													s3://sbrg-sequencing-files/2023-09-25-IGM-NovaSeq/INDIMOD_NEBR_BL21_15_R1_S60_L001_R1_001.fastq.gz	s3://sbrg-sequencing-files/2023-09-25-IGM-NovaSeq/INDIMOD_NEBR_BL21_15_R1_S60_L001_R2_001.fastq.gz	BL21
Cond_15_R2												RNA-Seq			PAIRED			ILLUMINA																													s3://sbrg-sequencing-files/2023-09-25-IGM-NovaSeq/INDIMOD_NEBR_BL21_15_R2_S61_L001_R1_001.fastq.gz	s3://sbrg-sequencing-files/2023-09-25-IGM-NovaSeq/INDIMOD_NEBR_BL21_15_R2_S61_L001_R2_001.fastq.gz	BL21
Cond_16_R1												RNA-Seq			PAIRED			ILLUMINA																													s3://sbrg-sequencing-files/2023-09-29-IGM-NovaSeq/INDIMOD_NEBR_BL21_16_R1_S23_L003_R1_001.fastq.gz	s3://sbrg-sequencing-files/2023-09-29-IGM-NovaSeq/INDIMOD_NEBR_BL21_16_R1_S23_L003_R2_001.fastq.gz	BL21
Cond_16_R2												RNA-Seq			PAIRED			ILLUMINA																													s3://sbrg-sequencing-files/2023-09-29-IGM-NovaSeq/INDIMOD_NEBR_BL21_16_R2_S24_L003_R1_001.fastq.gz	s3://sbrg-sequencing-files/2023-09-29-IGM-NovaSeq/INDIMOD_NEBR_BL21_16_R2_S24_L003_R2_001.fastq.gz	BL21
Cond_17_R1												RNA-Seq			PAIRED			ILLUMINA																													s3://sbrg-sequencing-files/2023-09-25-IGM-NovaSeq/INDIMOD_NEBR_BL21_17R1_S50_L001_R1_001.fastq.gz	s3://sbrg-sequencing-files/2023-09-25-IGM-NovaSeq/INDIMOD_NEBR_BL21_17R1_S50_L001_R2_001.fastq.gz	BL21
Cond_17_R2												RNA-Seq			PAIRED			ILLUMINA																													s3://sbrg-sequencing-files/2023-09-25-IGM-NovaSeq/INDIMOD_NEBR_BL21_17R2_S51_L001_R1_001.fastq.gz	s3://sbrg-sequencing-files/2023-09-25-IGM-NovaSeq/INDIMOD_NEBR_BL21_17R2_S51_L001_R2_001.fastq.gz	BL21
Cond_19_R1												RNA-Seq			PAIRED			ILLUMINA																													s3://sbrg-sequencing-files/2023-09-25-IGM-NovaSeq/INDIMOD_NEBR_BL21_19R1_S10_L001_R1_001.fastq.gz	s3://sbrg-sequencing-files/2023-09-25-IGM-NovaSeq/INDIMOD_NEBR_BL21_19R1_S10_L001_R2_001.fastq.gz	BL21
Cond_19_R2												RNA-Seq			PAIRED			ILLUMINA																													s3://sbrg-sequencing-files/2023-09-25-IGM-NovaSeq/INDIMOD_NEBR_BL21_19R2_S11_L001_R1_001.fastq.gz	s3://sbrg-sequencing-files/2023-09-25-IGM-NovaSeq/INDIMOD_NEBR_BL21_19R2_S11_L001_R2_001.fastq.gz	BL21
Cond_21_R1												RNA-Seq			PAIRED			ILLUMINA																													s3://sbrg-sequencing-files/2023-08-18-IGM-NovaSeq/BL21_Condition_21_Rep_1_S134_L002_R1_001.fastq.gz	s3://sbrg-sequencing-files/2023-08-18-IGM-NovaSeq/BL21_Condition_21_Rep_1_S134_L002_R2_001.fastq.gz	BL21
Cond_21_R2												RNA-Seq			PAIRED			ILLUMINA																													s3://sbrg-sequencing-files/2023-08-18-IGM-NovaSeq/BL21_Condition_21_Rep_2_S135_L002_R1_001.fastq.gz	s3://sbrg-sequencing-files/2023-08-18-IGM-NovaSeq/BL21_Condition_21_Rep_2_S135_L002_R2_001.fastq.gz	BL21
Cond_22_R1												RNA-Seq			PAIRED			ILLUMINA																													s3://sbrg-sequencing-files/2023-09-06-IGM-NovaSeq/INDIMOD_NEBR_BL21_22_R1_S47_L008_R1_001.fastq.gz	s3://sbrg-sequencing-files/2023-09-06-IGM-NovaSeq/INDIMOD_NEBR_BL21_22_R1_S47_L008_R2_001.fastq.gz	BL21
Cond_22_R2												RNA-Seq			PAIRED			ILLUMINA																													s3://sbrg-sequencing-files/2023-09-06-IGM-NovaSeq/INDIMOD_NEBR_BL21_22_R2_S48_L008_R1_001.fastq.gz	s3://sbrg-sequencing-files/2023-09-06-IGM-NovaSeq/INDIMOD_NEBR_BL21_22_R2_S48_L008_R2_001.fastq.gz	BL21
Cond_23_R1												RNA-Seq			PAIRED			ILLUMINA																													s3://sbrg-sequencing-files/2023-09-06-IGM-NovaSeq/INDIMOD_NEBR_BL21_23_R1_S59_L008_R1_001.fastq.gz	s3://sbrg-sequencing-files/2023-09-06-IGM-NovaSeq/INDIMOD_NEBR_BL21_23_R1_S59_L008_R2_001.fastq.gz	BL21
Cond_23_R2												RNA-Seq			PAIRED			ILLUMINA																													s3://sbrg-sequencing-files/2023-09-06-IGM-NovaSeq/INDIMOD_NEBR_BL21_23_R2_S60_L008_R1_001.fastq.gz	s3://sbrg-sequencing-files/2023-09-06-IGM-NovaSeq/INDIMOD_NEBR_BL21_23_R2_S60_L008_R2_001.fastq.gz	BL21
Cond_31_R1												RNA-Seq			PAIRED			ILLUMINA																													s3://sbrg-sequencing-files/2023-08-18-IGM-NovaSeq/BL21_Condition_31_Rep_1_S78_L002_R1_001.fastq.gz	s3://sbrg-sequencing-files/2023-08-18-IGM-NovaSeq/BL21_Condition_31_Rep_1_S78_L002_R2_001.fastq.gz	BL21
Cond_31_R2												RNA-Seq			PAIRED			ILLUMINA																													s3://sbrg-sequencing-files/2023-08-18-IGM-NovaSeq/BL21_Condition_31_Rep_2_S79_L002_R1_001.fastq.gz	s3://sbrg-sequencing-files/2023-08-18-IGM-NovaSeq/BL21_Condition_31_Rep_2_S79_L002_R2_001.fastq.gz	BL21
Cond_32_R1												RNA-Seq			PAIRED			ILLUMINA																													s3://sbrg-sequencing-files/2023-08-18-IGM-NovaSeq/BL21_Condition_32_Rep_1_S88_L002_R1_001.fastq.gz	s3://sbrg-sequencing-files/2023-08-18-IGM-NovaSeq/BL21_Condition_32_Rep_1_S88_L002_R2_001.fastq.gz	BL21
Cond_32_R2												RNA-Seq			PAIRED			ILLUMINA																													s3://sbrg-sequencing-files/2023-08-18-IGM-NovaSeq/BL21_Condition_32_Rep_2_S89_L002_R1_001.fastq.gz	s3://sbrg-sequencing-files/2023-08-18-IGM-NovaSeq/BL21_Condition_32_Rep_2_S89_L002_R2_001.fastq.gz	BL21
Cond_33_R1												RNA-Seq			PAIRED			ILLUMINA																													s3://sbrg-sequencing-files/2023-08-18-IGM-NovaSeq/BL21_Condition_33_Rep_1_S122_L002_R1_001.fastq.gz	s3://sbrg-sequencing-files/2023-08-18-IGM-NovaSeq/BL21_Condition_33_Rep_1_S122_L002_R2_001.fastq.gz	BL21
Cond_33_R2												RNA-Seq			PAIRED			ILLUMINA																													s3://sbrg-sequencing-files/2023-08-18-IGM-NovaSeq/BL21_Condition_33_Rep_2_S123_L002_R1_001.fastq.gz	s3://sbrg-sequencing-files/2023-08-18-IGM-NovaSeq/BL21_Condition_33_Rep_2_S123_L002_R2_001.fastq.gz	BL21
Cond_34_R1												RNA-Seq			PAIRED			ILLUMINA																													s3://sbrg-sequencing-files/2023-09-25-IGM-NovaSeq/INDIMOD_NEBR_BL21_34R1_S19_L001_R1_001.fastq.gz	s3://sbrg-sequencing-files/2023-09-25-IGM-NovaSeq/INDIMOD_NEBR_BL21_34R1_S19_L001_R2_001.fastq.gz	BL21
Cond_34_R2												RNA-Seq			PAIRED			ILLUMINA																													s3://sbrg-sequencing-files/2023-09-25-IGM-NovaSeq/INDIMOD_NEBR_BL21_34R2_S20_L001_R1_001.fastq.gz	s3://sbrg-sequencing-files/2023-09-25-IGM-NovaSeq/INDIMOD_NEBR_BL21_34R2_S20_L001_R2_001.fastq.gz	BL21
[truncated: 22 more columns]

## Sheet: C
Column1	Run	ReleaseDate	LoadDate	spots	bases	spots_with_mates	avgLength	size_MB	AssemblyName	download_path	LibraryName	LibraryStrategy	LibrarySelection	LibrarySource	LibraryLayout	InsertSize	InsertDev	Platform	Model	SRAStudy	BioProject	Study_Pubmed_id	ProjectID	Sample	BioSample	SampleType	TaxID	ScientificName	SampleName	g1k_pop_code	source	g1k_analysis_group	Subject_ID	Sex	Disease	Tumor	Affection_Status	Analyte_Type	Histological_Type	Body_Site	CenterName	Submission	dbgap_study_accession	Consent	RunHash	ReadHash	R1	R2	Strain
SRX8684859	SRR12170072	2020-07-08 01:03:13	2020-07-08 01:02:02	4205318	1261595400	4205318	300	538		https://sra-downloadb.be-md.ncbi.nlm.nih.gov/sos3/sra-pub-zq-22/SRR012/12170/SRR12170072/SRR12170072.lite.1	C_F202_MID_1	RNA-Seq	cDNA	TRANSCRIPTOMIC	PAIRED	0	0	ILLUMINA	Illumina HiSeq 4000	SRP270849	PRJNA644668		644668	SRS6963808	SAMN15470643	simple	562	Escherichia coli	C_F202_MID							no					UNIVERSITY OF CALIFORNIA- SAN DIEGO	SRA1096109		public	7F38C6850F3F3F5BC83959899A24721E	7BA509A3C216A9E21B1588F1B3AEE08B	s3://modulome/multi_ecoli/C/raw_rna/SRX8684859_R1.fastq.gz	s3://modulome/multi_ecoli/C/raw_rna/SRX8684859_R2.fastq.gz	C
SRX8684860	SRR12170071	2020-07-08 01:03:14	2020-07-08 01:02:21	4172630	1251789000	4172630	300	527		https://sra-downloadb.be-md.ncbi.nlm.nih.gov/sos3/sra-pub-zq-22/SRR012/12170/SRR12170071/SRR12170071.lite.1	C_F202_MID_2	RNA-Seq	cDNA	TRANSCRIPTOMIC	PAIRED	0	0	ILLUMINA	Illumina HiSeq 4000	SRP270849	PRJNA644668		644668	SRS6963808	SAMN15470643	simple	562	Escherichia coli	C_F202_MID							no					UNIVERSITY OF CALIFORNIA- SAN DIEGO	SRA1096109		public	B63CB852466BE80436289C84EB0DFF5D	210B11D197A905AA20BF84AA19528029	s3://modulome/multi_ecoli/C/raw_rna/SRX8684860_R1.fastq.gz	s3://modulome/multi_ecoli/C/raw_rna/SRX8684860_R2.fastq.gz	C
C_146_MID_1												RNA-Seq			PAIRED			ILLUMINA																													s3://modulome/multi_ecoli/C/raw_rna/C_F146_MID_1_R1.fastq.gz	s3://modulome/multi_ecoli/C/raw_rna/C_F146_MID_1_R2.fastq.gz	C
C_146_MID_2												RNA-Seq			PAIRED			ILLUMINA																													s3://modulome/multi_ecoli/C/raw_rna/C_F146_MID_2_R1.fastq.gz	s3://modulome/multi_ecoli/C/raw_rna/C_F146_MID_2_R2.fastq.gz	C
C_F45_MID_1												RNA-Seq			PAIRED			ILLUMINA																													s3://modulome/multi_ecoli/C/raw_rna/C_F45_MID_1_R1.fastq.gz	s3://modulome/multi_ecoli/C/raw_rna/C_F45_MID_1_R2.fastq.gz	C
C_F45_MID_2												RNA-Seq			PAIRED			ILLUMINA																													s3://modulome/multi_ecoli/C/raw_rna/C_F45_MID_2_R1.fastq.gz	s3://modulome/multi_ecoli/C/raw_rna/C_F45_MID_2_R2.fastq.gz	C
C_WT_1												RNA-Seq			PAIRED			ILLUMINA																													s3://modulome/multi_ecoli/C/raw_rna/C_WT_1_R1.fastq.gz	s3://modulome/multi_ecoli/C/raw_rna/C_WT_1_R2.fastq.gz	C
C_WT_2												RNA-Seq			PAIRED			ILLUMINA																													s3://modulome/multi_ecoli/C/raw_rna/C_WT_2_R1.fastq.gz	s3://modulome/multi_ecoli/C/raw_rna/C_WT_2_R2.fastq.gz	C
C_new_conditions_3												RNA-Seq			PAIRED			ILLUMINA																													s3://sbrg-sequencing-files/2023-03-08-IGM-NovaSeq/CMP_HRS_C_LB,_0.5_mM_CuSO4_1_S97_L002_R1_001.fastq.gz	s3://sbrg-sequencing-files/2023-03-08-IGM-NovaSeq/CMP_HRS_C_LB,_0.5_mM_CuSO4_1_S97_L002_R2_001.fastq.gz	C
C_new_conditions_4												RNA-Seq			PAIRED			ILLUMINA																													s3://sbrg-sequencing-files/2023-03-08-IGM-NovaSeq/CMP_HRS_C_LB,_0.5_mM_CuSO4_2_S98_L002_R1_001.fastq.gz	s3://sbrg-sequencing-files/2023-03-08-IGM-NovaSeq/CMP_HRS_C_LB,_0.5_mM_CuSO4_2_S98_L002_R2_001.fastq.gz	C
C_new_conditions_7												RNA-Seq			PAIRED			ILLUMINA																													s3://sbrg-sequencing-files/2022-09-19-IGM-NovaSeq/TRN_HRS_EColiC_M9_Thr1_S109_L002_R1_001.fastq.gz	s3://sbrg-sequencing-files/2022-09-19-IGM-NovaSeq/TRN_HRS_EColiC_M9_Thr1_S109_L002_R2_001.fastq.gz	C
C_new_conditions_8												RNA-Seq			PAIRED			ILLUMINA																													s3://sbrg-sequencing-files/2022-09-19-IGM-NovaSeq/TRN_HRS_EColiC_M9_Thr2_S110_L002_R1_001.fastq.gz	s3://sbrg-sequencing-files/2022-09-19-IGM-NovaSeq/TRN_HRS_EColiC_M9_Thr2_S110_L002_R2_001.fastq.gz	C
C_new_conditions_9												RNA-Seq			PAIRED			ILLUMINA																													s3://sbrg-sequencing-files/2022-09-19-IGM-NovaSeq/TRN_HRS_Ecoli_C_M9glucose_1_S113_L002_R1_001.fastq.gz	s3://sbrg-sequencing-files/2022-09-19-IGM-NovaSeq/TRN_HRS_Ecoli_C_M9glucose_1_S113_L002_R2_001.fastq.gz	C
C_new_conditions_10												RNA-Seq			PAIRED			ILLUMINA																													s3://sbrg-sequencing-files/2022-09-19-IGM-NovaSeq/TRN_HRS_Ecoli_C_M9glucose_2_S114_L002_R1_001.fastq.gz	s3://sbrg-sequencing-files/2022-09-19-IGM-NovaSeq/TRN_HRS_Ecoli_C_M9glucose_2_S114_L002_R2_001.fastq.gz	C
C_new_conditions_13												RNA-Seq			PAIRED			ILLUMINA																													s3://sbrg-sequencing-files/2022-06-07-IGM-NovaSeq/TRN_HRS_LB5EthOH_EcoliC_1_S53_L002_R1_001.fastq.gz	s3://sbrg-sequencing-files/2022-06-07-IGM-NovaSeq/TRN_HRS_LB5EthOH_EcoliC_1_S53_L002_R2_001.fastq.gz	C
C_new_conditions_14												RNA-Seq			PAIRED			ILLUMINA																													s3://sbrg-sequencing-files/2022-06-07-IGM-NovaSeq/TRN_HRS_LB5EthOH_EcoliC_2_S54_L002_R1_001.fastq.gz	s3://sbrg-sequencing-files/2022-06-07-IGM-NovaSeq/TRN_HRS_LB5EthOH_EcoliC_2_S54_L002_R2_001.fastq.gz	C
Cond_0_R1												RNA-Seq			PAIRED			ILLUMINA																													s3://sbrg-sequencing-files/2023-08-18-IGM-NovaSeq/C_Condition_0_Rep_1_S58_L002_R1_001.fastq.gz	s3://sbrg-sequencing-files/2023-08-18-IGM-NovaSeq/C_Condition_0_Rep_1_S58_L002_R2_001.fastq.gz	C
Cond_0_R2												RNA-Seq			PAIRED			ILLUMINA																													s3://sbrg-sequencing-files/2023-08-18-IGM-NovaSeq/C_Condition_0_Rep_2_S59_L002_R1_001.fastq.gz	s3://sbrg-sequencing-files/2023-08-18-IGM-NovaSeq/C_Condition_0_Rep_2_S59_L002_R2_001.fastq.gz	C
Cond_1_R1												RNA-Seq			PAIRED			ILLUMINA																													s3://sbrg-sequencing-files/2023-08-18-IGM-NovaSeq/C_Condition_1_Rep_1_S70_L002_R1_001.fastq.gz	s3://sbrg-sequencing-files/2023-08-18-IGM-NovaSeq/C_Condition_1_Rep_1_S70_L002_R2_001.fastq.gz	C
Cond_1_R2												RNA-Seq			PAIRED			ILLUMINA																													s3://sbrg-sequencing-files/2023-08-18-IGM-NovaSeq/C_Condition_1_Rep_2_S71_L002_R1_001.fastq.gz	s3://sbrg-sequencing-files/2023-08-18-IGM-NovaSeq/C_Condition_1_Rep_2_S71_L002_R2_001.fastq.gz	C
Cond_2_R1												RNA-Seq			PAIRED			ILLUMINA																													s3://sbrg-sequencing-files/2023-09-25-IGM-NovaSeq/INDIMOD_NEBR_C_2_R1_S72_L001_R1_001.fastq.gz	s3://sbrg-sequencing-files/2023-09-25-IGM-NovaSeq/INDIMOD_NEBR_C_2_R1_S72_L001_R2_001.fastq.gz	C
Cond_2_R2												RNA-Seq			PAIRED			ILLUMINA																													s3://sbrg-sequencing-files/2023-09-25-IGM-NovaSeq/INDIMOD_NEBR_C_2_R2_S73_L001_R1_001.fastq.gz	s3://sbrg-sequencing-files/2023-09-25-IGM-NovaSeq/INDIMOD_NEBR_C_2_R2_S73_L001_R2_001.fastq.gz	C
Cond_3_R1												RNA-Seq			PAIRED			ILLUMINA																													s3://sbrg-sequencing-files/2023-09-06-IGM-NovaSeq/INDIMOD_NEBR_C_3_R1_S13_L008_R1_001.fastq.gz	s3://sbrg-sequencing-files/2023-09-06-IGM-NovaSeq/INDIMOD_NEBR_C_3_R1_S13_L008_R2_001.fastq.gz	C
Cond_3_R2												RNA-Seq			PAIRED			ILLUMINA																													s3://sbrg-sequencing-files/2023-09-06-IGM-NovaSeq/INDIMOD_NEBR_C_3_R2_S14_L008_R1_001.fastq.gz	s3://sbrg-sequencing-files/2023-09-06-IGM-NovaSeq/INDIMOD_NEBR_C_3_R2_S14_L008_R2_001.fastq.gz	C
Cond_4_R1												RNA-Seq			PAIRED			ILLUMINA																													s3://sbrg-sequencing-files/2023-09-06-IGM-NovaSeq/INDIMOD_NEBR_C_4_R1_S21_L008_R1_001.fastq.gz	s3://sbrg-sequencing-files/2023-09-06-IGM-NovaSeq/INDIMOD_NEBR_C_4_R1_S21_L008_R2_001.fastq.gz	C
Cond_4_R2												RNA-Seq			PAIRED			ILLUMINA																													s3://sbrg-sequencing-files/2023-09-06-IGM-NovaSeq/INDIMOD_NEBR_C_4_R2_S22_L008_R1_001.fastq.gz	s3://sbrg-sequencing-files/2023-09-06-IGM-NovaSeq/INDIMOD_NEBR_C_4_R2_S22_L008_R2_001.fastq.gz	C
Cond_5_R1												RNA-Seq			PAIRED			ILLUMINA																													s3://sbrg-sequencing-files/2023-09-25-IGM-NovaSeq/INDIMOD_NEBR_C_5R1_S33_L001_R1_001.fastq.gz	s3://sbrg-sequencing-files/2023-09-25-IGM-NovaSeq/INDIMOD_NEBR_C_5R1_S33_L001_R2_001.fastq.gz	C
Cond_5_R2												RNA-Seq			PAIRED			ILLUMINA																													s3://sbrg-sequencing-files/2023-09-25-IGM-NovaSeq/INDIMOD_NEBR_C_5R2_S34_L001_R1_001.fastq.gz	s3://sbrg-sequencing-files/2023-09-25-IGM-NovaSeq/INDIMOD_NEBR_C_5R2_S34_L001_R2_001.fastq.gz	C
Cond_6_R1												RNA-Seq			PAIRED			ILLUMINA																													s3://sbrg-sequencing-files/2023-09-06-IGM-NovaSeq/INDIMOD_NEBR_C_6_R1_S3_L008_R1_001.fastq.gz	s3://sbrg-sequencing-files/2023-09-06-IGM-NovaSeq/INDIMOD_NEBR_C_6_R1_S3_L008_R2_001.fastq.gz	C
Cond_6_R2												RNA-Seq			PAIRED			ILLUMINA																													s3://sbrg-sequencing-files/2023-09-06-IGM-NovaSeq/INDIMOD_NEBR_C_6_R2_S4_L008_R1_001.fastq.gz	s3://sbrg-sequencing-files/2023-09-06-IGM-NovaSeq/INDIMOD_NEBR_C_6_R2_S4_L008_R2_001.fastq.gz	C
Cond_7_R1												RNA-Seq			PAIRED			ILLUMINA																													s3://sbrg-sequencing-files/2023-09-06-IGM-NovaSeq/INDIMOD_NEBR_C_7_R1_S31_L008_R1_001.fastq.gz	s3://sbrg-sequencing-files/2023-09-06-IGM-NovaSeq/INDIMOD_NEBR_C_7_R1_S31_L008_R2_001.fastq.gz	C
Cond_7_R2												RNA-Seq			PAIRED			ILLUMINA																													s3://sbrg-sequencing-files/2023-09-06-IGM-NovaSeq/INDIMOD_NEBR_C_7_R2_S32_L008_R1_001.fastq.gz	s3://sbrg-sequencing-files/2023-09-06-IGM-NovaSeq/INDIMOD_NEBR_C_7_R2_S32_L008_R2_001.fastq.gz	C
Cond_8_R1												RNA-Seq			PAIRED			ILLUMINA																													s3://sbrg-sequencing-files/2023-09-25-IGM-NovaSeq/INDIMOD_NEBR_C_8R1_S43_L001_R1_001.fastq.gz	s3://sbrg-sequencing-files/2023-09-25-IGM-NovaSeq/INDIMOD_NEBR_C_8R1_S43_L001_R2_001.fastq.gz	C
Cond_8_R2												RNA-Seq			PAIRED			ILLUMINA																													s3://sbrg-sequencing-files/2023-09-25-IGM-NovaSeq/INDIMOD_NEBR_C_8R2_S44_L001_R1_001.fastq.gz	s3://sbrg-sequencing-files/2023-09-25-IGM-NovaSeq/INDIMOD_NEBR_C_8R2_S44_L001_R2_001.fastq.gz	C
Cond_9_R1												RNA-Seq			PAIRED			ILLUMINA																													s3://sbrg-sequencing-files/2023-09-06-IGM-NovaSeq/INDIMOD_NEBR_C_9_R1_S73_L008_R1_001.fastq.gz	s3://sbrg-sequencing-files/2023-09-06-IGM-NovaSeq/INDIMOD_NEBR_C_9_R1_S73_L008_R2_001.fastq.gz	C
Cond_9_R2												RNA-Seq			PAIRED			ILLUMINA																													s3://sbrg-sequencing-files/2023-09-06-IGM-NovaSeq/INDIMOD_NEBR_C_9_R2_S74_L008_R1_001.fastq.gz	s3://sbrg-sequencing-files/2023-09-06-IGM-NovaSeq/INDIMOD_NEBR_C_9_R2_S74_L008_R2_001.fastq.gz	C
Cond_10_R1												RNA-Seq			PAIRED			ILLUMINA																													s3://sbrg-sequencing-files/2023-08-18-IGM-NovaSeq/C_Condition_10_Rep_1_S114_L002_R1_001.fastq.gz	s3://sbrg-sequencing-files/2023-08-18-IGM-NovaSeq/C_Condition_10_Rep_1_S114_L002_R2_001.fastq.gz	C
Cond_10_R2												RNA-Seq			PAIRED			ILLUMINA																													s3://sbrg-sequencing-files/2023-08-18-IGM-NovaSeq/C_Condition_10_Rep_2_S115_L002_R1_001.fastq.gz	s3://sbrg-sequencing-files/2023-08-18-IGM-NovaSeq/C_Condition_10_Rep_2_S115_L002_R2_001.fastq.gz	C
Cond_13_R1												RNA-Seq			PAIRED			ILLUMINA																													s3://sbrg-sequencing-files/2023-09-06-IGM-NovaSeq/INDIMOD_NEBR_C_13E_R1_S83_L008_R1_001.fastq.gz	s3://sbrg-sequencing-files/2023-09-06-IGM-NovaSeq/INDIMOD_NEBR_C_13E_R1_S83_L008_R2_001.fastq.gz	C
Cond_13_R2												RNA-Seq			PAIRED			ILLUMINA																													s3://sbrg-sequencing-files/2023-09-06-IGM-NovaSeq/INDIMOD_NEBR_C_13_R2_S84_L008_R1_001.fastq.gz	s3://sbrg-sequencing-files/2023-09-06-IGM-NovaSeq/INDIMOD_NEBR_C_13_R2_S84_L008_R2_001.fastq.gz	C
Cond_14_R1												RNA-Seq			PAIRED			ILLUMINA																													s3://sbrg-sequencing-files/2023-08-18-IGM-NovaSeq/C_Condition_14_Rep_1_S102_L002_R1_001.fastq.gz	s3://sbrg-sequencing-files/2023-08-18-IGM-NovaSeq/C_Condition_14_Rep_1_S102_L002_R2_001.fastq.gz	C
Cond_14_R2												RNA-Seq			PAIRED			ILLUMINA																													s3://sbrg-sequencing-files/2023-08-18-IGM-NovaSeq/C_Condition_14_Rep_2_S103_L002_R1_001.fastq.gz	s3://sbrg-sequencing-files/2023-08-18-IGM-NovaSeq/C_Condition_14_Rep_2_S103_L002_R2_001.fastq.gz	C
Cond_15_R1												RNA-Seq			PAIRED			ILLUMINA																													s3://sbrg-sequencing-files/2023-09-25-IGM-NovaSeq/INDIMOD_NEBR_C_15_R1_S62_L001_R1_001.fastq.gz	s3://sbrg-sequencing-files/2023-09-25-IGM-NovaSeq/INDIMOD_NEBR_C_15_R1_S62_L001_R2_001.fastq.gz	C
Cond_15_R2												RNA-Seq			PAIRED			ILLUMINA																													s3://sbrg-sequencing-files/2023-09-25-IGM-NovaSeq/INDIMOD_NEBR_C_15_R2_S63_L001_R1_001.fastq.gz	s3://sbrg-sequencing-files/2023-09-25-IGM-NovaSeq/INDIMOD_NEBR_C_15_R2_S63_L001_R2_001.fastq.gz	C
Cond_16_R1												RNA-Seq			PAIRED			ILLUMINA																													s3://sbrg-sequencing-files/2023-09-29-IGM-NovaSeq/INDIMOD_NEBR_C_16_R1_S25_L003_R1_001.fastq.gz	s3://sbrg-sequencing-files/2023-09-29-IGM-NovaSeq/INDIMOD_NEBR_C_16_R1_S25_L003_R2_001.fastq.gz	C
Cond_16_R2												RNA-Seq			PAIRED			ILLUMINA																													s3://sbrg-sequencing-files/2023-09-29-IGM-NovaSeq/INDIMOD_NEBR_C_16_R2_S26_L003_R1_001.fastq.gz	s3://sbrg-sequencing-files/2023-09-29-IGM-NovaSeq/INDIMOD_NEBR_C_16_R2_S26_L003_R2_001.fastq.gz	C
Cond_17_R1												RNA-Seq			PAIRED			ILLUMINA																													s3://sbrg-sequencing-files/2023-09-25-IGM-NovaSeq/INDIMOD_NEBR_C_17R1_S52_L001_R1_001.fastq.gz	s3://sbrg-sequencing-files/2023-09-25-IGM-NovaSeq/INDIMOD_NEBR_C_17R1_S52_L001_R2_001.fastq.gz	C
Cond_17_R2												RNA-Seq			PAIRED			ILLUMINA																													s3://sbrg-sequencing-files/2023-09-25-IGM-NovaSeq/INDIMOD_NEBR_C_17R2_S53_L001_R1_001.fastq.gz	s3://sbrg-sequencing-files/2023-09-25-IGM-NovaSeq/INDIMOD_NEBR_C_17R2_S53_L001_R2_001.fastq.gz	C
Cond_19_R1												RNA-Seq			PAIRED			ILLUMINA																													s3://sbrg-sequencing-files/2023-09-25-IGM-NovaSeq/INDIMOD_NEBR_C_19R1_S12_L001_R1_001.fastq.gz	s3://sbrg-sequencing-files/2023-09-25-IGM-NovaSeq/INDIMOD_NEBR_C_19R1_S12_L001_R2_001.fastq.gz	C
Cond_19_R2												RNA-Seq			PAIRED			ILLUMINA																													s3://sbrg-sequencing-files/2023-09-25-IGM-NovaSeq/INDIMOD_NEBR_C_19R2_S13_L001_R1_001.fastq.gz	s3://sbrg-sequencing-files/2023-09-25-IGM-NovaSeq/INDIMOD_NEBR_C_19R2_S13_L001_R2_001.fastq.gz	C
Cond_20_R1												RNA-Seq			PAIRED			ILLUMINA																													s3://sbrg-sequencing-files/2023-09-06-IGM-NovaSeq/INDIMOD_NEBR_C_20_R1_S39_L008_R1_001.fastq.gz	s3://sbrg-sequencing-files/2023-09-06-IGM-NovaSeq/INDIMOD_NEBR_C_20_R1_S39_L008_R2_001.fastq.gz	C
Cond_20_R2												RNA-Seq			PAIRED			ILLUMINA																													s3://sbrg-sequencing-files/2023-09-06-IGM-NovaSeq/INDIMOD_NEBR_C_20_R2_S40_L008_R1_001.fastq.gz	s3://sbrg-sequencing-files/2023-09-06-IGM-NovaSeq/INDIMOD_NEBR_C_20_R2_S40_L008_R2_001.fastq.gz	C
Cond_21_R1												RNA-Seq			PAIRED			ILLUMINA																													s3://sbrg-sequencing-files/2023-08-18-IGM-NovaSeq/C_Condition_21_Rep_1_S136_L002_R1_001.fastq.gz	s3://sbrg-sequencing-files/2023-08-18-IGM-NovaSeq/C_Condition_21_Rep_1_S136_L002_R2_001.fastq.gz	C
Cond_21_R2												RNA-Seq			PAIRED			ILLUMINA																													s3://sbrg-sequencing-files/2023-08-18-IGM-NovaSeq/C_Condition_21_Rep_2_S137_L002_R1_001.fastq.gz	s3://sbrg-sequencing-files/2023-08-18-IGM-NovaSeq/C_Condition_21_Rep_2_S137_L002_R2_001.fastq.gz	C
Cond_22_R1												RNA-Seq			PAIRED			ILLUMINA																													s3://sbrg-sequencing-files/2023-09-06-IGM-NovaSeq/INDIMOD_NEBR_C_22_R1_S49_L008_R1_001.fastq.gz	s3://sbrg-sequencing-files/2023-09-06-IGM-NovaSeq/INDIMOD_NEBR_C_22_R1_S49_L008_R2_001.fastq.gz	C
Cond_22_R2												RNA-Seq			PAIRED			ILLUMINA																													s3://sbrg-sequencing-files/2023-09-06-IGM-NovaSeq/INDIMOD_NEBR_C_22_R2_S50_L008_R1_001.fastq.gz	s3://sbrg-sequencing-files/2023-09-06-IGM-NovaSeq/INDIMOD_NEBR_C_22_R2_S50_L008_R2_001.fastq.gz	C
Cond_23_R1												RNA-Seq			PAIRED			ILLUMINA																													s3://sbrg-sequencing-files/2023-09-06-IGM-NovaSeq/INDIMOD_NEBR_C_23_R1_S61_L008_R1_001.fastq.gz	s3://sbrg-sequencing-files/2023-09-06-IGM-NovaSeq/INDIMOD_NEBR_C_23_R1_S61_L008_R2_001.fastq.gz	C
Cond_23_R2												RNA-Seq			PAIRED			ILLUMINA																													s3://sbrg-sequencing-files/2023-09-06-IGM-NovaSeq/INDIMOD_NEBR_C_23_R2_S62_L008_R1_001.fastq.gz	s3://sbrg-sequencing-files/2023-09-06-IGM-NovaSeq/INDIMOD_NEBR_C_23_R2_S62_L008_R2_001.fastq.gz	C
Cond_31_R1												RNA-Seq			PAIRED			ILLUMINA																													s3://sbrg-sequencing-files/2023-08-18-IGM-NovaSeq/C_Condition_31_Rep_1_S80_L002_R1_001.fastq.gz	s3://sbrg-sequencing-files/2023-08-18-IGM-NovaSeq/C_Condition_31_Rep_1_S80_L002_R2_001.fastq.gz	C
Cond_31_R2												RNA-Seq			PAIRED			ILLUMINA																													s3://sbrg-sequencing-files/2023-08-18-IGM-NovaSeq/C_Condition_31_Rep_2_S81_L002_R1_001.fastq.gz	s3://sbrg-sequencing-files/2023-08-18-IGM-NovaSeq/C_Condition_31_Rep_2_S81_L002_R2_001.fastq.gz	C
Cond_32_R1												RNA-Seq			PAIRED			ILLUMINA																													s3://sbrg-sequencing-files/2023-08-18-IGM-NovaSeq/C_Condition_32_Rep_1_S90_L002_R1_001.fastq.gz	s3://sbrg-sequencing-files/2023-08-18-IGM-NovaSeq/C_Condition_32_Rep_1_S90_L002_R2_001.fastq.gz	C
Cond_32_R2												RNA-Seq			PAIRED			ILLUMINA																													s3://sbrg-sequencing-files/2023-08-18-IGM-NovaSeq/C_Condition_32_Rep_2_S91_L002_R1_001.fastq.gz	s3://sbrg-sequencing-files/2023-08-18-IGM-NovaSeq/C_Condition_32_Rep_2_S91_L002_R2_001.fastq.gz	C
Cond_33_R1												RNA-Seq			PAIRED			ILLUMINA																													s3://sbrg-sequencing-files/2023-08-18-IGM-NovaSeq/C_Condition_33_Rep_1_S124_L002_R1_001.fastq.gz	s3://sbrg-sequencing-files/2023-08-18-IGM-NovaSeq/C_Condition_33_Rep_1_S124_L002_R2_001.fastq.gz	C
Cond_33_R2												RNA-Seq			PAIRED			ILLUMINA																													s3://sbrg-sequencing-files/2023-08-18-IGM-NovaSeq/C_Condition_33_Rep_2_S125_L002_R1_001.fastq.gz	s3://sbrg-sequencing-files/2023-08-18-IGM-NovaSeq/C_Condition_33_Rep_2_S125_L002_R2_001.fastq.gz	C
Cond_34_R1												RNA-Seq			PAIRED			ILLUMINA																													s3://sbrg-sequencing-files/2023-09-25-IGM-NovaSeq/INDIMOD_NEBR_C_34R1_S21_L001_R1_001.fastq.gz	s3://sbrg-sequencing-files/2023-09-25-IGM-NovaSeq/INDIMOD_NEBR_C_34R1_S21_L001_R2_001.fastq.gz	C
Cond_34_R2												RNA-Seq			PAIRED			ILLUMINA																													s3://sbrg-sequencing-files/2023-09-25-IGM-NovaSeq/INDIMOD_NEBR_C_34R2_S22_L001_R1_001.fastq.gz	s3://sbrg-sequencing-files/2023-09-25-IGM-NovaSeq/INDIMOD_NEBR_C_34R2_S22_L001_R2_001.fastq.gz	C
Cond_35_R1												RNA-Seq			PAIRED			ILLUMINA																													s3://sbrg-sequencing-files/2023-09-29-IGM-NovaSeq/INDIMOD_NEBR_C_35R1_S3_L003_R1_001.fastq.gz	s3://sbrg-sequencing-files/2023-09-29-IGM-NovaSeq/INDIMOD_NEBR_C_35R1_S3_L003_R2_001.fastq.gz	C
Cond_35_R2												RNA-Seq			PAIRED			ILLUMINA																													s3://sbrg-sequencing-files/2023-09-29-IGM-NovaSeq/INDIMOD_NEBR_C_35R2_S4_L003_R1_001.fastq.gz	s3://sbrg-sequencing-files/2023-09-29-IGM-NovaSeq/INDIMOD_NEBR_C_35R2_S4_L003_R2_001.fastq.gz	C
Cond_36_R1												RNA-Seq			PAIRED			ILLUMINA																													s3://sbrg-sequencing-files/2023-09-29-IGM-NovaSeq/INDIMOD_NEBR_C_36R1_S9_L003_R1_001.fastq.gz	s3://sbrg-sequencing-files/2023-09-29-IGM-NovaSeq/INDIMOD_NEBR_C_36R1_S9_L003_R2_001.fastq.gz	C
Cond_36_R2												RNA-Seq			PAIRED			ILLUMINA																													s3://sbrg-sequencing-files/2023-09-29-IGM-NovaSeq/INDIMOD_NEBR_C_36R2_S10_L003_R1_001.fastq.gz	s3://sbrg-sequencing-files/2023-09-29-IGM-NovaSeq/INDIMOD_NEBR_C_36R2_S10_L003_R2_001.fastq.gz	C
[truncated: 22 more columns]

## Sheet: Crooks
Column1	Run	ReleaseDate	LoadDate	spots	bases	spots_with_mates	avgLength	size_MB	AssemblyName	download_path	LibraryName	LibraryStrategy	LibrarySelection	LibrarySource	LibraryLayout	InsertSize	InsertDev	Platform	Model	SRAStudy	BioProject	Study_Pubmed_id	ProjectID	Sample	BioSample	SampleType	TaxID	ScientificName	SampleName	g1k_pop_code	source	g1k_analysis_group	Subject_ID	Sex	Disease	Tumor	Affection_Status	Analyte_Type	Histological_Type	Body_Site	CenterName	Submission	dbgap_study_accession	Consent	RunHash	ReadHash	R1	R2	Strain
SRX8684865	SRR12170066	2022-09-25 23:05:26	2022-09-25 23:01:56	5570702	1657982370	5570702	297	433		https://sra-downloadb.be-md.ncbi.nlm.nih.gov/sos1/sra-pub-zq-38/SRR012/12170/SRR12170066/SRR12170066.lite.1	Crooks_F121_EP_1	RNA-Seq	cDNA	TRANSCRIPTOMIC	PAIRED	0	0	ILLUMINA	Illumina HiSeq 4000	SRP270849	PRJNA644668		644668	SRS6963811	SAMN15470646	simple	562	Escherichia coli Crooks	Crooks_F121_EP							no					UNIVERSITY OF CALIFORNIA- SAN DIEGO	SRA1096109		public	5E661602F5D6E45104B9455F4BCF4E22	1351E691BB70F61734F30E45146E322C	s3://modulome/multi_ecoli/Crooks/raw_rna/SRX8684865_R1.fastq.gz	s3://modulome/multi_ecoli/Crooks/raw_rna/SRX8684865_R2.fastq.gz	Crooks
SRX8684866	SRR12170065	2022-09-25 23:04:21	2022-09-25 23:01:22	4231938	1259968261	4231938	297	328		https://sra-downloadb.be-md.ncbi.nlm.nih.gov/sos1/sra-pub-zq-38/SRR012/12170/SRR12170065/SRR12170065.lite.1	Crooks_F121_EP_2	RNA-Seq	cDNA	TRANSCRIPTOMIC	PAIRED	0	0	ILLUMINA	Illumina HiSeq 4000	SRP270849	PRJNA644668		644668	SRS6963811	SAMN15470646	simple	562	Escherichia coli Crooks	Crooks_F121_EP							no					UNIVERSITY OF CALIFORNIA- SAN DIEGO	SRA1096109		public	43215D65453AE31BF1C3EAC4C92CDC7B	8B16B697FCF9634960393A012A6784F0	s3://modulome/multi_ecoli/Crooks/raw_rna/SRX8684866_R1.fastq.gz	s3://modulome/multi_ecoli/Crooks/raw_rna/SRX8684866_R2.fastq.gz	Crooks
SRX8684868	SRR12170063	2022-09-25 23:04:21	2022-09-25 23:01:38	5796367	1710609298	5796367	295	485		https://sra-downloadb.be-md.ncbi.nlm.nih.gov/sos1/sra-pub-zq-38/SRR012/12170/SRR12170063/SRR12170063.lite.1	Crooks_F055_MID_1	RNA-Seq	cDNA	TRANSCRIPTOMIC	PAIRED	0	0	ILLUMINA	Illumina HiSeq 4000	SRP270849	PRJNA644668		644668	SRS6963813	SAMN15470645	simple	562	Escherichia coli Crooks	Crooks_F055_MID							no					UNIVERSITY OF CALIFORNIA- SAN DIEGO	SRA1096109		public	80A0FB363972C69A2AD5D0E93169FBFE	EED5D7990411C9A25A3077C52634F6FF	s3://modulome/multi_ecoli/Crooks/raw_rna/SRX8684868_R1.fastq.gz	s3://modulome/multi_ecoli/Crooks/raw_rna/SRX8684868_R2.fastq.gz	Crooks
SRX8684869	SRR12170062	2020-07-08 01:02:36	2020-07-08 01:01:07	4893052	1467915600	4893052	300	403	NC_010468	https://sra-downloadb.be-md.ncbi.nlm.nih.gov/sos3/sra-pub-zq-22/SRR012/170/SRR12170062.sralite.1	Crooks_F055_MID_2	RNA-Seq	cDNA	TRANSCRIPTOMIC	PAIRED	0	0	ILLUMINA	Illumina HiSeq 4000	SRP270849	PRJNA644668		644668	SRS6963813	SAMN15470645	simple	562	Escherichia coli Crooks	Crooks_F055_MID							no					UNIVERSITY OF CALIFORNIA- SAN DIEGO	SRA1096109		public	5AC96F339F5E5101037727E3DEDAC760	B25C35E3F36D1DF328597AA88B6DCEFE	s3://modulome/multi_ecoli/Crooks/raw_rna/SRX8684869_R1.fastq.gz	s3://modulome/multi_ecoli/Crooks/raw_rna/SRX8684869_R2.fastq.gz	Crooks
SRX8684870	SRR12170061	2022-09-25 23:04:21	2022-09-25 23:01:32	4507313	1341201256	4507313	297	363		https://sra-downloadb.be-md.ncbi.nlm.nih.gov/sos1/sra-pub-zq-38/SRR012/12170/SRR12170061/SRR12170061.lite.1	Crooks_WT_WT_1	RNA-Seq	cDNA	TRANSCRIPTOMIC	PAIRED	0	0	ILLUMINA	Illumina HiSeq 4000	SRP270849	PRJNA644668		644668	SRS6963814	SAMN15470647	simple	562	Escherichia coli Crooks	Crooks_WT_WT							no					UNIVERSITY OF CALIFORNIA- SAN DIEGO	SRA1096109		public	CAA5FBB55E587CE3FD9CCCF5B79A6A11	F1AD60A0AC5E65056554EAE43414B539	s3://modulome/multi_ecoli/Crooks/raw_rna/SRX8684870_R1.fastq.gz	s3://modulome/multi_ecoli/Crooks/raw_rna/SRX8684870_R2.fastq.gz	Crooks
SRX8684871	SRR12170060	2022-09-25 23:04:21	2022-09-25 23:00:50	4072440	1212559294	4072440	297	318		https://sra-downloadb.be-md.ncbi.nlm.nih.gov/sos1/sra-pub-zq-38/SRR012/12170/SRR12170060/SRR12170060.lite.1	Crooks_WT_WT_2	RNA-Seq	cDNA	TRANSCRIPTOMIC	PAIRED	0	0	ILLUMINA	Illumina HiSeq 4000	SRP270849	PRJNA644668		644668	SRS6963814	SAMN15470647	simple	562	Escherichia coli Crooks	Crooks_WT_WT							no					UNIVERSITY OF CALIFORNIA- SAN DIEGO	SRA1096109		public	DD9B3C914E89F75B1A568DA10C1E4D82	04D573BE85F1C38D5F64A76465B799D8	s3://modulome/multi_ecoli/Crooks/raw_rna/SRX8684871_R1.fastq.gz	s3://modulome/multi_ecoli/Crooks/raw_rna/SRX8684871_R2.fastq.gz	Crooks
pan_fur_crooks_1												RNA-Seq			PAIRED			ILLUMINA																													s3://modulome/multi_ecoli/Crooks/raw_rna/YTF_HRS_Crooks_Fur_KO_Fe_1_S3_L005_R1_001.fastq.gz	s3://modulome/multi_ecoli/Crooks/raw_rna/YTF_HRS_Crooks_Fur_KO_Fe_1_S3_L005_R2_001.fastq.gz	Crooks
pan_fur_crooks_2												RNA-Seq			PAIRED			ILLUMINA																													s3://modulome/multi_ecoli/Crooks/raw_rna/YTF_HRS_Crooks_Fur_KO_Fe_2_S4_L005_R1_001.fastq.gz	s3://modulome/multi_ecoli/Crooks/raw_rna/YTF_HRS_Crooks_Fur_KO_Fe_2_S4_L005_R2_001.fastq.gz	Crooks
pan_fur_crooks_3												RNA-Seq			PAIRED			ILLUMINA																													s3://modulome/multi_ecoli/Crooks/raw_rna/YTF_HRS_Crooks_WT_Fe_1_S1_L005_R1_001.fastq.gz	s3://modulome/multi_ecoli/Crooks/raw_rna/YTF_HRS_Crooks_WT_Fe_1_S1_L005_R2_001.fastq.gz	Crooks
pan_fur_crooks_4												RNA-Seq			PAIRED			ILLUMINA																													s3://modulome/multi_ecoli/Crooks/raw_rna/YTF_HRS_Crooks_WT_Fe_2_S2_L005_R1_001.fastq.gz	s3://modulome/multi_ecoli/Crooks/raw_rna/YTF_HRS_Crooks_WT_Fe_2_S2_L005_R2_001.fastq.gz	Crooks
Crooks_new_conditions_1												RNA-Seq			PAIRED			ILLUMINA																													s3://sbrg-sequencing-files/2022-04-02-IGM-NovaSeq/TRN_RNA_5EcoliCrooks_LB_1_S243_L002_R1_001.fastq.gz	s3://sbrg-sequencing-files/2022-04-02-IGM-NovaSeq/TRN_RNA_5EcoliCrooks_LB_1_S243_L002_R2_001.fastq.gz	Crooks
Crooks_new_conditions_2												RNA-Seq			PAIRED			ILLUMINA																													s3://sbrg-sequencing-files/2022-04-02-IGM-NovaSeq/TRN_RNA_5EcoliCrooks_LB_2_S244_L002_R1_001.fastq.gz	s3://sbrg-sequencing-files/2022-04-02-IGM-NovaSeq/TRN_RNA_5EcoliCrooks_LB_2_S244_L002_R2_001.fastq.gz	Crooks
Crooks_new_conditions_3												RNA-Seq			PAIRED			ILLUMINA																													s3://sbrg-sequencing-files/2022-06-07-IGM-NovaSeq/TRN_RNA_5Ecoli_Crooks_LB_CuSO4_1_S11_L002_R1_001.fastq.gz	s3://sbrg-sequencing-files/2022-06-07-IGM-NovaSeq/TRN_RNA_5Ecoli_Crooks_LB_CuSO4_1_S11_L002_R2_001.fastq.gz	Crooks
Crooks_new_conditions_4												RNA-Seq			PAIRED			ILLUMINA																													s3://sbrg-sequencing-files/2022-06-07-IGM-NovaSeq/TRN_RNA_5Ecoli_Crooks_LB_CuSO4_2_S12_L002_R1_001.fastq.gz	s3://sbrg-sequencing-files/2022-06-07-IGM-NovaSeq/TRN_RNA_5Ecoli_Crooks_LB_CuSO4_2_S12_L002_R2_001.fastq.gz	Crooks
Crooks_new_conditions_7												RNA-Seq			PAIRED			ILLUMINA																													s3://sbrg-sequencing-files/2022-04-02-IGM-NovaSeq/TRN_RNA_5EcoliCrooks_M9GlcThr10_1_S245_L002_R1_001.fastq.gz	s3://sbrg-sequencing-files/2022-04-02-IGM-NovaSeq/TRN_RNA_5EcoliCrooks_M9GlcThr10_1_S245_L002_R2_001.fastq.gz	Crooks
Crooks_new_conditions_8												RNA-Seq			PAIRED			ILLUMINA																													s3://sbrg-sequencing-files/2022-04-02-IGM-NovaSeq/TRN_RNA_5EcoliCrooks_M9GlcThr10_2_S246_L002_R1_001.fastq.gz	s3://sbrg-sequencing-files/2022-04-02-IGM-NovaSeq/TRN_RNA_5EcoliCrooks_M9GlcThr10_2_S246_L002_R2_001.fastq.gz	Crooks
Crooks_new_conditions_9												RNA-Seq			PAIRED			ILLUMINA																													s3://sbrg-sequencing-files/2022-06-07-IGM-NovaSeq/TRN_RNA_5EcoliCrooks_M9_1_S1_L002_R1_001.fastq.gz	s3://sbrg-sequencing-files/2022-06-07-IGM-NovaSeq/TRN_RNA_5EcoliCrooks_M9_1_S1_L002_R2_001.fastq.gz	Crooks
Crooks_new_conditions_10												RNA-Seq			PAIRED			ILLUMINA																													s3://sbrg-sequencing-files/2022-06-07-IGM-NovaSeq/TRN_RNA_5EcoliCrooks_M9_2_S2_L002_R1_001.fastq.gz	s3://sbrg-sequencing-files/2022-06-07-IGM-NovaSeq/TRN_RNA_5EcoliCrooks_M9_2_S2_L002_R2_001.fastq.gz	Crooks
Crooks_new_conditions_11												RNA-Seq			PAIRED			ILLUMINA																													s3://sbrg-sequencing-files/2023-03-08-IGM-NovaSeq/CMP_HRS_Crookes_M9_Glucose_4g/L_cytidine_1_mM_L-arginine_5_mM_1_S63_L001_R1_001.fastq.gz	s3://sbrg-sequencing-files/2023-03-08-IGM-NovaSeq/CMP_HRS_Crookes_M9_Glucose_4g/L_cytidine_1_mM_L-arginine_5_mM_1_S63_L001_R2_001.fastq.gz	Crooks
Crooks_new_conditions_12												RNA-Seq			PAIRED			ILLUMINA																													s3://sbrg-sequencing-files/2023-03-08-IGM-NovaSeq/CMP_HRS_Crookes_M9_Glucose_4g/L_cytidine_1_mM_L-arginine_5_mM_2_S64_L001_R1_001.fastq.gz	s3://sbrg-sequencing-files/2023-03-08-IGM-NovaSeq/CMP_HRS_Crookes_M9_Glucose_4g/L_cytidine_1_mM_L-arginine_5_mM_2_S64_L001_R2_001.fastq.gz	Crooks
Crooks_new_conditions_13												RNA-Seq			PAIRED			ILLUMINA																													s3://sbrg-sequencing-files/2022-06-07-IGM-NovaSeq/TRN_HRS_LB5EthOH_EcoliCrooks_1_S40_L001_R1_001.fastq.gz	s3://sbrg-sequencing-files/2022-06-07-IGM-NovaSeq/TRN_HRS_LB5EthOH_EcoliCrooks_1_S40_L001_R2_001.fastq.gz	Crooks
Crooks_new_conditions_14												RNA-Seq			PAIRED			ILLUMINA																													s3://sbrg-sequencing-files/2022-06-07-IGM-NovaSeq/TRN_HRS_LB5EthOH_EcoliCrooks_2_S41_L001_R1_001.fastq.gz	s3://sbrg-sequencing-files/2022-06-07-IGM-NovaSeq/TRN_HRS_LB5EthOH_EcoliCrooks_2_S41_L001_R2_001.fastq.gz	Crooks
Cond_0_R1												RNA-Seq			PAIRED			ILLUMINA																													s3://sbrg-sequencing-files/2023-08-18-IGM-NovaSeq/Crooks_Condition_0_Rep_1_S60_L002_R1_001.fastq.gz	s3://sbrg-sequencing-files/2023-08-18-IGM-NovaSeq/Crooks_Condition_0_Rep_1_S60_L002_R2_001.fastq.gz	Crooks
Cond_0_R2												RNA-Seq			PAIRED			ILLUMINA																													s3://sbrg-sequencing-files/2023-08-18-IGM-NovaSeq/Crooks_Condition_0_Rep_2_S61_L002_R1_001.fastq.gz	s3://sbrg-sequencing-files/2023-08-18-IGM-NovaSeq/Crooks_Condition_0_Rep_2_S61_L002_R2_001.fastq.gz	Crooks
Cond_1_R1												RNA-Seq			PAIRED			ILLUMINA																													s3://sbrg-sequencing-files/2023-08-18-IGM-NovaSeq/Crooks_Condition_1_Rep_1_S72_L002_R1_001.fastq.gz	s3://sbrg-sequencing-files/2023-08-18-IGM-NovaSeq/Crooks_Condition_1_Rep_1_S72_L002_R2_001.fastq.gz	Crooks
Cond_1_R2												RNA-Seq			PAIRED			ILLUMINA																													s3://sbrg-sequencing-files/2023-08-18-IGM-NovaSeq/Crooks_Condition_1_Rep_2_S73_L002_R1_001.fastq.gz	s3://sbrg-sequencing-files/2023-08-18-IGM-NovaSeq/Crooks_Condition_1_Rep_2_S73_L002_R2_001.fastq.gz	Crooks
Cond_2_R1												RNA-Seq			PAIRED			ILLUMINA																													s3://sbrg-sequencing-files/2023-09-25-IGM-NovaSeq/INDIMOD_NEBR_Crooks_2_R1_S74_L001_R1_001.fastq.gz	s3://sbrg-sequencing-files/2023-09-25-IGM-NovaSeq/INDIMOD_NEBR_Crooks_2_R1_S74_L001_R2_001.fastq.gz	Crooks
Cond_2_R2												RNA-Seq			PAIRED			ILLUMINA																													s3://sbrg-sequencing-files/2023-09-25-IGM-NovaSeq/INDIMOD_NEBR_Crooks_2_R2_S75_L001_R1_001.fastq.gz	s3://sbrg-sequencing-files/2023-09-25-IGM-NovaSeq/INDIMOD_NEBR_Crooks_2_R2_S75_L001_R2_001.fastq.gz	Crooks
Cond_3_R1												RNA-Seq			PAIRED			ILLUMINA																													s3://sbrg-sequencing-files/2023-09-06-IGM-NovaSeq/INDIMOD_NEBR_Crooks_3_R1_S15_L008_R1_001.fastq.gz	s3://sbrg-sequencing-files/2023-09-06-IGM-NovaSeq/INDIMOD_NEBR_Crooks_3_R1_S15_L008_R2_001.fastq.gz	Crooks
Cond_3_R2												RNA-Seq			PAIRED			ILLUMINA																													s3://sbrg-sequencing-files/2023-09-06-IGM-NovaSeq/INDIMOD_NEBR_Crooks_3_R2_S16_L008_R1_001.fastq.gz	s3://sbrg-sequencing-files/2023-09-06-IGM-NovaSeq/INDIMOD_NEBR_Crooks_3_R2_S16_L008_R2_001.fastq.gz	Crooks
Cond_4_R1												RNA-Seq			PAIRED			ILLUMINA																													s3://sbrg-sequencing-files/2023-09-06-IGM-NovaSeq/INDIMOD_NEBR_Crooks_4_R1_S23_L008_R1_001.fastq.gz	s3://sbrg-sequencing-files/2023-09-06-IGM-NovaSeq/INDIMOD_NEBR_Crooks_4_R1_S23_L008_R2_001.fastq.gz	Crooks
Cond_4_R2												RNA-Seq			PAIRED			ILLUMINA																													s3://sbrg-sequencing-files/2023-09-06-IGM-NovaSeq/INDIMOD_NEBR_Crooks_4_R2_S24_L008_R1_001.fastq.gz	s3://sbrg-sequencing-files/2023-09-06-IGM-NovaSeq/INDIMOD_NEBR_Crooks_4_R2_S24_L008_R2_001.fastq.gz	Crooks
Cond_5_R1												RNA-Seq			PAIRED			ILLUMINA																													s3://sbrg-sequencing-files/2023-09-25-IGM-NovaSeq/INDIMOD_NEBR_Crooks_5R1_S35_L001_R1_001.fastq.gz	s3://sbrg-sequencing-files/2023-09-25-IGM-NovaSeq/INDIMOD_NEBR_Crooks_5R1_S35_L001_R2_001.fastq.gz	Crooks
Cond_5_R2												RNA-Seq			PAIRED			ILLUMINA																													s3://sbrg-sequencing-files/2023-09-25-IGM-NovaSeq/INDIMOD_NEBR_Crooks_5R2_S36_L001_R1_001.fastq.gz	s3://sbrg-sequencing-files/2023-09-25-IGM-NovaSeq/INDIMOD_NEBR_Crooks_5R2_S36_L001_R2_001.fastq.gz	Crooks
Cond_6_R1												RNA-Seq			PAIRED			ILLUMINA																													s3://sbrg-sequencing-files/2023-09-06-IGM-NovaSeq/INDIMOD_NEBR_Crooks_6_R1_S5_L008_R1_001.fastq.gz	s3://sbrg-sequencing-files/2023-09-06-IGM-NovaSeq/INDIMOD_NEBR_Crooks_6_R1_S5_L008_R2_001.fastq.gz	Crooks
Cond_6_R2												RNA-Seq			PAIRED			ILLUMINA																													s3://sbrg-sequencing-files/2023-09-06-IGM-NovaSeq/INDIMOD_NEBR_Crooks_6_R2_S6_L008_R1_001.fastq.gz	s3://sbrg-sequencing-files/2023-09-06-IGM-NovaSeq/INDIMOD_NEBR_Crooks_6_R2_S6_L008_R2_001.fastq.gz	Crooks
Cond_7_R1												RNA-Seq			PAIRED			ILLUMINA																													s3://sbrg-sequencing-files/2023-09-06-IGM-NovaSeq/INDIMOD_NEBR_Crooks_7_R1_S33_L008_R1_001.fastq.gz	s3://sbrg-sequencing-files/2023-09-06-IGM-NovaSeq/INDIMOD_NEBR_Crooks_7_R1_S33_L008_R2_001.fastq.gz	Crooks
Cond_7_R2												RNA-Seq			PAIRED			ILLUMINA																													s3://sbrg-sequencing-files/2023-09-06-IGM-NovaSeq/INDIMOD_NEBR_Crooks_7_R2_S34_L008_R1_001.fastq.gz	s3://sbrg-sequencing-files/2023-09-06-IGM-NovaSeq/INDIMOD_NEBR_Crooks_7_R2_S34_L008_R2_001.fastq.gz	Crooks
Cond_8_R1												RNA-Seq			PAIRED			ILLUMINA																													s3://sbrg-sequencing-files/2023-09-25-IGM-NovaSeq/INDIMOD_NEBR_Crooks_8R1_S45_L001_R1_001.fastq.gz	s3://sbrg-sequencing-files/2023-09-25-IGM-NovaSeq/INDIMOD_NEBR_Crooks_8R1_S45_L001_R2_001.fastq.gz	Crooks
Cond_8_R2												RNA-Seq			PAIRED			ILLUMINA																													s3://sbrg-sequencing-files/2023-09-25-IGM-NovaSeq/INDIMOD_NEBR_Crooks_8R2_S46_L001_R1_001.fastq.gz	s3://sbrg-sequencing-files/2023-09-25-IGM-NovaSeq/INDIMOD_NEBR_Crooks_8R2_S46_L001_R2_001.fastq.gz	Crooks
Cond_9_R1												RNA-Seq			PAIRED			ILLUMINA																													s3://sbrg-sequencing-files/2023-09-06-IGM-NovaSeq/INDIMOD_NEBR_Crooks_9_R1_S75_L008_R1_001.fastq.gz	s3://sbrg-sequencing-files/2023-09-06-IGM-NovaSeq/INDIMOD_NEBR_Crooks_9_R1_S75_L008_R2_001.fastq.gz	Crooks
Cond_9_R2												RNA-Seq			PAIRED			ILLUMINA																													s3://sbrg-sequencing-files/2023-09-06-IGM-NovaSeq/INDIMOD_NEBR_Crooks_9_R2_S76_L008_R1_001.fastq.gz	s3://sbrg-sequencing-files/2023-09-06-IGM-NovaSeq/INDIMOD_NEBR_Crooks_9_R2_S76_L008_R2_001.fastq.gz	Crooks
Cond_10_R1												RNA-Seq			PAIRED			ILLUMINA																													s3://sbrg-sequencing-files/2023-08-18-IGM-NovaSeq/Crooks_Condition_10_Rep_1_S116_L002_R1_001.fastq.gz	s3://sbrg-sequencing-files/2023-08-18-IGM-NovaSeq/Crooks_Condition_10_Rep_1_S116_L002_R2_001.fastq.gz	Crooks
Cond_10_R2												RNA-Seq			PAIRED			ILLUMINA																													s3://sbrg-sequencing-files/2023-08-18-IGM-NovaSeq/Crooks_Condition_10_Rep_2_S117_L002_R1_001.fastq.gz	s3://sbrg-sequencing-files/2023-08-18-IGM-NovaSeq/Crooks_Condition_10_Rep_2_S117_L002_R2_001.fastq.gz	Crooks
Cond_13_R1												RNA-Seq			PAIRED			ILLUMINA																													s3://sbrg-sequencing-files/2023-09-06-IGM-NovaSeq/INDIMOD_NEBR_Crooks_13E_R1_S85_L008_R1_001.fastq.gz	s3://sbrg-sequencing-files/2023-09-06-IGM-NovaSeq/INDIMOD_NEBR_Crooks_13E_R1_S85_L008_R2_001.fastq.gz	Crooks
Cond_13_R2												RNA-Seq			PAIRED			ILLUMINA																													s3://sbrg-sequencing-files/2023-09-06-IGM-NovaSeq/INDIMOD_NEBR_Crooks_13_R2_S86_L008_R1_001.fastq.gz	s3://sbrg-sequencing-files/2023-09-06-IGM-NovaSeq/INDIMOD_NEBR_Crooks_13_R2_S86_L008_R2_001.fastq.gz	Crooks
Cond_15_R1												RNA-Seq			PAIRED			ILLUMINA																													s3://sbrg-sequencing-files/2023-09-25-IGM-NovaSeq/INDIMOD_NEBR_Crooks_15_R1_S64_L001_R1_001.fastq.gz	s3://sbrg-sequencing-files/2023-09-25-IGM-NovaSeq/INDIMOD_NEBR_Crooks_15_R1_S64_L001_R2_001.fastq.gz	Crooks
Cond_15_R2												RNA-Seq			PAIRED			ILLUMINA																													s3://sbrg-sequencing-files/2023-09-25-IGM-NovaSeq/INDIMOD_NEBR_Crooks_15_R2_S65_L001_R1_001.fastq.gz	s3://sbrg-sequencing-files/2023-09-25-IGM-NovaSeq/INDIMOD_NEBR_Crooks_15_R2_S65_L001_R2_001.fastq.gz	Crooks
Cond_16_R1												RNA-Seq			PAIRED			ILLUMINA																													s3://sbrg-sequencing-files/2023-09-29-IGM-NovaSeq/INDIMOD_NEBR_Crooks_16_R1_S27_L003_R1_001.fastq.gz	s3://sbrg-sequencing-files/2023-09-29-IGM-NovaSeq/INDIMOD_NEBR_Crooks_16_R1_S27_L003_R2_001.fastq.gz	Crooks
Cond_16_R2												RNA-Seq			PAIRED			ILLUMINA																													s3://sbrg-sequencing-files/2023-09-29-IGM-NovaSeq/INDIMOD_NEBR_Crooks_16_R2_S28_L003_R1_001.fastq.gz	s3://sbrg-sequencing-files/2023-09-29-IGM-NovaSeq/INDIMOD_NEBR_Crooks_16_R2_S28_L003_R2_001.fastq.gz	Crooks
Cond_17_R1												RNA-Seq			PAIRED			ILLUMINA																													s3://sbrg-sequencing-files/2023-09-25-IGM-NovaSeq/INDIMOD_NEBR_Crooks_17R1_S54_L001_R1_001.fastq.gz	s3://sbrg-sequencing-files/2023-09-25-IGM-NovaSeq/INDIMOD_NEBR_Crooks_17R1_S54_L001_R2_001.fastq.gz	Crooks
Cond_17_R2												RNA-Seq			PAIRED			ILLUMINA																													s3://sbrg-sequencing-files/2023-09-25-IGM-NovaSeq/INDIMOD_NEBR_Crooks_17R2_S55_L001_R1_001.fastq.gz	s3://sbrg-sequencing-files/2023-09-25-IGM-NovaSeq/INDIMOD_NEBR_Crooks_17R2_S55_L001_R2_001.fastq.gz	Crooks
Cond_19_R1												RNA-Seq			PAIRED			ILLUMINA																													s3://sbrg-sequencing-files/2023-09-25-IGM-NovaSeq/INDIMOD_NEBR_Crooks_19R1_S14_L001_R1_001.fastq.gz	s3://sbrg-sequencing-files/2023-09-25-IGM-NovaSeq/INDIMOD_NEBR_Crooks_19R1_S14_L001_R2_001.fastq.gz	Crooks
Cond_19_R2												RNA-Seq			PAIRED			ILLUMINA																													s3://sbrg-sequencing-files/2023-09-25-IGM-NovaSeq/INDIMOD_NEBR_Crooks_19R2_S15_L001_R1_001.fastq.gz	s3://sbrg-sequencing-files/2023-09-25-IGM-NovaSeq/INDIMOD_NEBR_Crooks_19R2_S15_L001_R2_001.fastq.gz	Crooks
Cond_20_R1												RNA-Seq			PAIRED			ILLUMINA																													s3://sbrg-sequencing-files/2023-09-06-IGM-NovaSeq/INDIMOD_NEBR_Crooks_20_R1_S41_L008_R1_001.fastq.gz	s3://sbrg-sequencing-files/2023-09-06-IGM-NovaSeq/INDIMOD_NEBR_Crooks_20_R1_S41_L008_R2_001.fastq.gz	Crooks
Cond_20_R2												RNA-Seq			PAIRED			ILLUMINA																													s3://sbrg-sequencing-files/2023-09-06-IGM-NovaSeq/INDIMOD_NEBR_Crooks_20_R2_S42_L008_R1_001.fastq.gz	s3://sbrg-sequencing-files/2023-09-06-IGM-NovaSeq/INDIMOD_NEBR_Crooks_20_R2_S42_L008_R2_001.fastq.gz	Crooks
Cond_21_R1												RNA-Seq			PAIRED			ILLUMINA																													s3://sbrg-sequencing-files/2023-08-18-IGM-NovaSeq/Crooks_Condition_21_Rep_1_S138_L002_R1_001.fastq.gz	s3://sbrg-sequencing-files/2023-08-18-IGM-NovaSeq/Crooks_Condition_21_Rep_1_S138_L002_R2_001.fastq.gz	Crooks
Cond_21_R2												RNA-Seq			PAIRED			ILLUMINA																													s3://sbrg-sequencing-files/2023-08-18-IGM-NovaSeq/Crooks_Condition_21_Rep_2_S139_L002_R1_001.fastq.gz	s3://sbrg-sequencing-files/2023-08-18-IGM-NovaSeq/Crooks_Condition_21_Rep_2_S139_L002_R2_001.fastq.gz	Crooks
Cond_22_R1												RNA-Seq			PAIRED			ILLUMINA																													s3://sbrg-sequencing-files/2023-09-06-IGM-NovaSeq/INDIMOD_NEBR_Crooks_22_R1_S51_L008_R1_001.fastq.gz	s3://sbrg-sequencing-files/2023-09-06-IGM-NovaSeq/INDIMOD_NEBR_Crooks_22_R1_S51_L008_R2_001.fastq.gz	Crooks
Cond_22_R2												RNA-Seq			PAIRED			ILLUMINA																													s3://sbrg-sequencing-files/2023-09-06-IGM-NovaSeq/INDIMOD_NEBR_Crooks_22_R2_S52_L008_R1_001.fastq.gz	s3://sbrg-sequencing-files/2023-09-06-IGM-NovaSeq/INDIMOD_NEBR_Crooks_22_R2_S52_L008_R2_001.fastq.gz	Crooks
Cond_23_R1												RNA-Seq			PAIRED			ILLUMINA																													s3://sbrg-sequencing-files/2023-09-06-IGM-NovaSeq/INDIMOD_NEBR_Crooks_23_R1_S63_L008_R1_001.fastq.gz	s3://sbrg-sequencing-files/2023-09-06-IGM-NovaSeq/INDIMOD_NEBR_Crooks_23_R1_S63_L008_R2_001.fastq.gz	Crooks
Cond_23_R2												RNA-Seq			PAIRED			ILLUMINA																													s3://sbrg-sequencing-files/2023-09-06-IGM-NovaSeq/INDIMOD_NEBR_Crooks_23_R2_S64_L008_R1_001.fastq.gz	s3://sbrg-sequencing-files/2023-09-06-IGM-NovaSeq/INDIMOD_NEBR_Crooks_23_R2_S64_L008_R2_001.fastq.gz	Crooks
Cond_31_R1												RNA-Seq			PAIRED			ILLUMINA																													s3://sbrg-sequencing-files/2023-08-18-IGM-NovaSeq/Crooks_Condition_31_Rep_1_S82_L002_R1_001.fastq.gz	s3://sbrg-sequencing-files/2023-08-18-IGM-NovaSeq/Crooks_Condition_31_Rep_1_S82_L002_R2_001.fastq.gz	Crooks
Cond_31_R2												RNA-Seq			PAIRED			ILLUMINA																													s3://sbrg-sequencing-files/2023-08-18-IGM-NovaSeq/Crooks_Condition_31_Rep_2_S83_L002_R1_001.fastq.gz	s3://sbrg-sequencing-files/2023-08-18-IGM-NovaSeq/Crooks_Condition_31_Rep_2_S83_L002_R2_001.fastq.gz	Crooks
Cond_32_R1												RNA-Seq			PAIRED			ILLUMINA																													s3://sbrg-sequencing-files/2023-08-18-IGM-NovaSeq/Crooks_Condition_32_Rep_1_S92_L002_R1_001.fastq.gz	s3://sbrg-sequencing-files/2023-08-18-IGM-NovaSeq/Crooks_Condition_32_Rep_1_S92_L002_R2_001.fastq.gz	Crooks
Cond_32_R2												RNA-Seq			PAIRED			ILLUMINA																													s3://sbrg-sequencing-files/2023-08-18-IGM-NovaSeq/Crooks_Condition_32_Rep_2_S93_L002_R1_001.fastq.gz	s3://sbrg-sequencing-files/2023-08-18-IGM-NovaSeq/Crooks_Condition_32_Rep_2_S93_L002_R2_001.fastq.gz	Crooks
Cond_33_R1												RNA-Seq			PAIRED			ILLUMINA																													s3://sbrg-sequencing-files/2023-08-18-IGM-NovaSeq/Crooks_Condition_33_Rep_1_S126_L002_R1_001.fastq.gz	s3://sbrg-sequencing-files/2023-08-18-IGM-NovaSeq/Crooks_Condition_33_Rep_1_S126_L002_R2_001.fastq.gz	Crooks
Cond_33_R2												RNA-Seq			PAIRED			ILLUMINA																													s3://sbrg-sequencing-files/2023-08-18-IGM-NovaSeq/Crooks_Condition_33_Rep_2_S127_L002_R1_001.fastq.gz	s3://sbrg-sequencing-files/2023-08-18-IGM-NovaSeq/Crooks_Condition_33_Rep_2_S127_L002_R2_001.fastq.gz	Crooks
Cond_34_R1												RNA-Seq			PAIRED			ILLUMINA																													s3://sbrg-sequencing-files/2023-09-25-IGM-NovaSeq/INDIMOD_NEBR_Crooks_34R1_S23_L001_R1_001.fastq.gz	s3://sbrg-sequencing-files/2023-09-25-IGM-NovaSeq/INDIMOD_NEBR_Crooks_34R1_S23_L001_R2_001.fastq.gz	Crooks
Cond_34_R2												RNA-Seq			PAIRED			ILLUMINA																													s3://sbrg-sequencing-files/2023-09-25-IGM-NovaSeq/INDIMOD_NEBR_Crooks_34R2_S24_L001_R1_001.fastq.gz	s3://sbrg-sequencing-files/2023-09-25-IGM-NovaSeq/INDIMOD_NEBR_Crooks_34R2_S24_L001_R2_001.fastq.gz	Crooks
Cond_35_R1												RNA-Seq			PAIRED			ILLUMINA																													s3://sbrg-sequencing-files/2023-09-29-IGM-NovaSeq/INDIMOD_NEBR_Crooks_35R1_S5_L003_R1_001.fastq.gz	s3://sbrg-sequencing-files/2023-09-29-IGM-NovaSeq/INDIMOD_NEBR_Crooks_35R1_S5_L003_R2_001.fastq.gz	Crooks
Cond_35_R2												RNA-Seq			PAIRED			ILLUMINA																													s3://sbrg-sequencing-files/2023-09-29-IGM-NovaSeq/INDIMOD_NEBR_Crooks_35R2_S6_L003_R1_001.fastq.gz	s3://sbrg-sequencing-files/2023-09-29-IGM-NovaSeq/INDIMOD_NEBR_Crooks_35R2_S6_L003_R2_001.fastq.gz	Crooks
[truncated: 22 more columns]

## Sheet: MG1655
Column1	Run	ReleaseDate	LoadDate	spots	bases	spots_with_mates	avgLength	size_MB	AssemblyName	download_path	LibraryName	LibraryStrategy	LibrarySelection	LibrarySource	LibraryLayout	InsertSize	InsertDev	Platform	Model	SRAStudy	BioProject	Study_Pubmed_id	ProjectID	Sample	BioSample	SampleType	TaxID	ScientificName	SampleName	g1k_pop_code	source	g1k_analysis_group	Subject_ID	Sex	Disease	Tumor	Affection_Status	Analyte_Type	Histological_Type	Body_Site	CenterName	Submission	dbgap_study_accession	Consent	RunHash	ReadHash	R1	R2	Strain
SRX8684872	SRR12170059	2022-09-25 23:05:26	2022-09-25 23:01:55	5516734	1641595856	5516734	297	407	NC_000913	https://sra-downloadb.be-md.ncbi.nlm.nih.gov/sos1/sra-pub-zq-38/SRR012/12170/SRR12170059/SRR12170059.lite.1	MG1655_F133_MID_1	RNA-Seq	cDNA	TRANSCRIPTOMIC	PAIRED	0	0	ILLUMINA	Illumina HiSeq 4000	SRP270849	PRJNA644668		644668	SRS6963815	SAMN15470650	simple	511145	Escherichia coli str. K-12 substr. MG1655	MG1655_F133_MID							no					UNIVERSITY OF CALIFORNIA- SAN DIEGO	SRA1096109		public	A2811478FA75C0725C9C8ABAC24F6CE5	2D157C081C3A732986637377ACA14205	s3://modulome/multi_ecoli/MG1655/raw_rna/SRX8684872_R1.fastq.gz	s3://modulome/multi_ecoli/MG1655/raw_rna/SRX8684872_R2.fastq.gz	MG1655
SRX8684873	SRR12170058	2022-09-25 23:05:26	2022-09-25 23:02:21	6904986	2054523552	6904986	297	510	NC_000913	https://sra-downloadb.be-md.ncbi.nlm.nih.gov/sos1/sra-pub-zq-38/SRR012/12170/SRR12170058/SRR12170058.lite.1	MG1655_F133_MID_2	RNA-Seq	cDNA	TRANSCRIPTOMIC	PAIRED	0	0	ILLUMINA	Illumina HiSeq 4000	SRP270849	PRJNA644668		644668	SRS6963815	SAMN15470650	simple	511145	Escherichia coli str. K-12 substr. MG1655	MG1655_F133_MID							no					UNIVERSITY OF CALIFORNIA- SAN DIEGO	SRA1096109		public	6F1624C35020E2950400EAA843FBE4A1	B224CA3555520A964DE7D3934CAD3D73	s3://modulome/multi_ecoli/MG1655/raw_rna/SRX8684873_R1.fastq.gz	s3://modulome/multi_ecoli/MG1655/raw_rna/SRX8684873_R2.fastq.gz	MG1655
SRX8684874	SRR12170057	2022-09-25 23:07:04	2022-09-25 23:04:27	16293212	2205681840	14341258	135	426	GCA_000005845.2	https://sra-downloadb.be-md.ncbi.nlm.nih.gov/sos1/sra-pub-zq-38/SRR012/12170/SRR12170057/SRR12170057.lite.1	MG1655_F001_MID_1	RNA-Seq	cDNA	TRANSCRIPTOMIC	PAIRED	0	0	ILLUMINA	Illumina HiSeq 4000	SRP270849	PRJNA644668		644668	SRS6963816	SAMN15470648	simple	511145	Escherichia coli str. K-12 substr. MG1655	MG1655_F001_MID							no					UNIVERSITY OF CALIFORNIA- SAN DIEGO	SRA1096109		public	CBDA566CCB1AC327D08A7D29E5D0E5B9	EBA2468F6BD5786912663646206B0606	s3://modulome/multi_ecoli/MG1655/raw_rna/SRX8684874_R1.fastq.gz	s3://modulome/multi_ecoli/MG1655/raw_rna/SRX8684874_R2.fastq.gz	MG1655
SRX8684875	SRR12170056	2022-09-25 23:05:26	2022-09-25 23:01:48	7318390	994629600	6495910	135	185	GCA_000005845.2	https://sra-downloadb.be-md.ncbi.nlm.nih.gov/sos1/sra-pub-zq-38/SRR012/12170/SRR12170056/SRR12170056.lite.1	MG1655_F001_MID_2	RNA-Seq	cDNA	TRANSCRIPTOMIC	PAIRED	0	0	ILLUMINA	Illumina HiSeq 4000	SRP270849	PRJNA644668		644668	SRS6963816	SAMN15470648	simple	511145	Escherichia coli str. K-12 substr. MG1655	MG1655_F001_MID							no					UNIVERSITY OF CALIFORNIA- SAN DIEGO	SRA1096109		public	643DCE4D30004666B1915811EC00AB96	B9AEE80BABB7F175FDE99637F60849F9	s3://modulome/multi_ecoli/MG1655/raw_rna/SRX8684875_R1.fastq.gz	s3://modulome/multi_ecoli/MG1655/raw_rna/SRX8684875_R2.fastq.gz	MG1655
SRX8684876	SRR12170055	2020-07-08 01:02:36	2020-07-08 01:00:21	4835538	1450661400	4835538	300	392	NC_000913	https://sra-downloadb.be-md.ncbi.nlm.nih.gov/sos3/sra-pub-zq-22/SRR012/170/SRR12170055.sralite.1	MG1655_F057_MID_1	RNA-Seq	cDNA	TRANSCRIPTOMIC	PAIRED	0	0	ILLUMINA	Illumina HiSeq 4000	SRP270849	PRJNA644668		644668	SRS6963817	SAMN15470649	simple	511145	Escherichia coli str. K-12 substr. MG1655	MG1655_F057_MID							no					UNIVERSITY OF CALIFORNIA- SAN DIEGO	SRA1096109		public	38EF20DF6206A513E0C21E0370DCFCA0	BD4EAEB626E9C690E0051523F7DFCC1D	s3://modulome/multi_ecoli/MG1655/raw_rna/SRX8684876_R1.fastq.gz	s3://modulome/multi_ecoli/MG1655/raw_rna/SRX8684876_R2.fastq.gz	MG1655
SRX8684877	SRR12170054	2022-09-25 23:04:21	2022-09-25 23:01:36	6622028	914627338	6229972	138	163	GCA_000005845.2	https://sra-downloadb.be-md.ncbi.nlm.nih.gov/sos1/sra-pub-zq-38/SRR012/12170/SRR12170054/SRR12170054.lite.1	MG1655_F057_MID_2	RNA-Seq	cDNA	TRANSCRIPTOMIC	PAIRED	0	0	ILLUMINA	Illumina HiSeq 4000	SRP270849	PRJNA644668		644668	SRS6963817	SAMN15470649	simple	511145	Escherichia coli str. K-12 substr. MG1655	MG1655_F057_MID							no					UNIVERSITY OF CALIFORNIA- SAN DIEGO	SRA1096109		public	55285506F4C3DD6B18934FBBDE6F4062	02424DD842B579F5695C42D4BB3F2325	s3://modulome/multi_ecoli/MG1655/raw_rna/SRX8684877_R1.fastq.gz	s3://modulome/multi_ecoli/MG1655/raw_rna/SRX8684877_R2.fastq.gz	MG1655
SRX8684879	SRR12170052	2020-07-08 02:17:31	2020-07-08 01:03:03	3895848	786961296	3895848	202	150	NC_000913	https://sra-downloadb.be-md.ncbi.nlm.nih.gov/sos3/sra-pub-zq-22/SRR012/170/SRR12170052.sralite.1	MG1655_WT_WT_1	RNA-Seq	cDNA	TRANSCRIPTOMIC	PAIRED	0	0	ILLUMINA	Illumina HiSeq 4000	SRP270849	PRJNA644668		644668	SRS6963818	SAMN15470651	simple	511145	Escherichia coli str. K-12 substr. MG1655	MG1655_WT_WT							no					UNIVERSITY OF CALIFORNIA- SAN DIEGO	SRA1096109		public	51A3605654291DB391BC8FC5766F4078	C9E43C68DD51810CFE93CC581EC87B13	s3://modulome/multi_ecoli/MG1655/raw_rna/SRX8684879_R1.fastq.gz	s3://modulome/multi_ecoli/MG1655/raw_rna/SRX8684879_R2.fastq.gz	MG1655
SRX8684880	SRR12170051	2020-07-08 01:01:16	2020-07-08 00:59:31	4105765	829364530	4105765	202	162	NC_000913	https://sra-downloadb.be-md.ncbi.nlm.nih.gov/sos5/sra-pub-zq-11/SRR012/170/SRR12170051/SRR12170051.sralite.1	MG1655_WT_WT_2	RNA-Seq	cDNA	TRANSCRIPTOMIC	PAIRED	0	0	ILLUMINA	Illumina HiSeq 4000	SRP270849	PRJNA644668		644668	SRS6963818	SAMN15470651	simple	511145	Escherichia coli str. K-12 substr. MG1655	MG1655_WT_WT							no					UNIVERSITY OF CALIFORNIA- SAN DIEGO	SRA1096109		public	FD65EEE5887F47A1FA51D8C62BE7ED6F	AC2CF781BEB7EC59B6FDF35ADD2D22E4	s3://modulome/multi_ecoli/MG1655/raw_rna/SRX8684880_R1.fastq.gz	s3://modulome/multi_ecoli/MG1655/raw_rna/SRX8684880_R2.fastq.gz	MG1655
pan_fur_MG1655_1												RNA-Seq			PAIRED			ILLUMINA																													s3://modulome/multi_ecoli/MG1655/raw_rna/pan_fur_1_R1.fastq.gz	s3://modulome/multi_ecoli/MG1655/raw_rna/pan_fur_1_R2.fastq.gz	MG1655
pan_fur_MG1655_2												RNA-Seq			PAIRED			ILLUMINA																													s3://modulome/multi_ecoli/MG1655/raw_rna/pan_fur_2_R1.fastq.gz	s3://modulome/multi_ecoli/MG1655/raw_rna/pan_fur_2_R2.fastq.gz	MG1655
pan_fur_MG1655_3												RNA-Seq			PAIRED			ILLUMINA																													s3://modulome/multi_ecoli/MG1655/raw_rna/pan_fur_3_R1.fastq.gz	s3://modulome/multi_ecoli/MG1655/raw_rna/pan_fur_3_R2.fastq.gz	MG1655
pan_fur_MG1655_4												RNA-Seq			PAIRED			ILLUMINA																													s3://modulome/multi_ecoli/MG1655/raw_rna/pan_fur_4_R1.fastq.gz	s3://modulome/multi_ecoli/MG1655/raw_rna/pan_fur_4_R2.fastq.gz	MG1655
Cond_0_R1												RNA-Seq			PAIRED			ILLUMINA																													s3://sbrg-sequencing-files/2023-08-18-IGM-NovaSeq/MG1655_Condition_0_Rep_1_S66_L002_R1_001.fastq.gz	s3://sbrg-sequencing-files/2023-08-18-IGM-NovaSeq/MG1655_Condition_0_Rep_1_S66_L002_R2_001.fastq.gz	MG1655
Cond_0_R2												RNA-Seq			PAIRED			ILLUMINA																													s3://sbrg-sequencing-files/2023-08-18-IGM-NovaSeq/MG1655_Condition_0_Rep_2_S67_L002_R1_001.fastq.gz	s3://sbrg-sequencing-files/2023-08-18-IGM-NovaSeq/MG1655_Condition_0_Rep_2_S67_L002_R2_001.fastq.gz	MG1655
Cond_14_R1												RNA-Seq			PAIRED			ILLUMINA																													s3://sbrg-sequencing-files/2023-08-18-IGM-NovaSeq/MG1655_Condition_14_Rep_1_S110_L002_R1_001.fastq.gz	s3://sbrg-sequencing-files/2023-08-18-IGM-NovaSeq/MG1655_Condition_14_Rep_1_S110_L002_R2_001.fastq.gz	MG1655
Cond_14_R2												RNA-Seq			PAIRED			ILLUMINA																													s3://sbrg-sequencing-files/2023-08-18-IGM-NovaSeq/MG1655_Condition_14_Rep_2_S111_L002_R1_001.fastq.gz	s3://sbrg-sequencing-files/2023-08-18-IGM-NovaSeq/MG1655_Condition_14_Rep_2_S111_L002_R2_001.fastq.gz	MG1655
Cond_21_R1												RNA-Seq			PAIRED			ILLUMINA																													s3://sbrg-sequencing-files/2023-09-29-IGM-NovaSeq/INDIMOD_NEBR_MG1655_21R1_S1_L003_R1_001.fastq.gz	s3://sbrg-sequencing-files/2023-09-29-IGM-NovaSeq/INDIMOD_NEBR_MG1655_21R1_S1_L003_R2_001.fastq.gz	MG1655
Cond_21_R2												RNA-Seq			PAIRED			ILLUMINA																													s3://sbrg-sequencing-files/2023-09-29-IGM-NovaSeq/INDIMOD_NEBR_MG1655_21R2_S2_L003_R1_001.fastq.gz	s3://sbrg-sequencing-files/2023-09-29-IGM-NovaSeq/INDIMOD_NEBR_MG1655_21R2_S2_L003_R2_001.fastq.gz	MG1655
Cond_22_R2												RNA-Seq			PAIRED			ILLUMINA																													s3://sbrg-sequencing-files/2023-09-06-IGM-NovaSeq/INDIMOD_NEBR_MG1655_22_R2_S54_L008_R1_001.fastq.gz	s3://sbrg-sequencing-files/2023-09-06-IGM-NovaSeq/INDIMOD_NEBR_MG1655_22_R2_S54_L008_R2_001.fastq.gz	MG1655
Cond_23_R1												RNA-Seq			PAIRED			ILLUMINA																													s3://sbrg-sequencing-files/2023-09-06-IGM-NovaSeq/INDIMOD_NEBR_MG1655_23_R1_S65_L008_R1_001.fastq.gz	s3://sbrg-sequencing-files/2023-09-06-IGM-NovaSeq/INDIMOD_NEBR_MG1655_23_R1_S65_L008_R2_001.fastq.gz	MG1655
Cond_23_R2												RNA-Seq			PAIRED			ILLUMINA																													s3://sbrg-sequencing-files/2023-09-06-IGM-NovaSeq/INDIMOD_NEBR_MG1655_23_R2_S66_L008_R1_001.fastq.gz	s3://sbrg-sequencing-files/2023-09-06-IGM-NovaSeq/INDIMOD_NEBR_MG1655_23_R2_S66_L008_R2_001.fastq.gz	MG1655
Cond_32_R1												RNA-Seq			PAIRED			ILLUMINA																													s3://sbrg-sequencing-files/2023-08-18-IGM-NovaSeq/MG1655_Condition_32_Rep_1_S98_L002_R1_001.fastq.gz	s3://sbrg-sequencing-files/2023-08-18-IGM-NovaSeq/MG1655_Condition_32_Rep_1_S98_L002_R2_001.fastq.gz	MG1655
Cond_32_R2												RNA-Seq			PAIRED			ILLUMINA																													s3://sbrg-sequencing-files/2023-08-18-IGM-NovaSeq/MG1655_Condition_32_Rep_2_S99_L002_R1_001.fastq.gz	s3://sbrg-sequencing-files/2023-08-18-IGM-NovaSeq/MG1655_Condition_32_Rep_2_S99_L002_R2_001.fastq.gz	MG1655
Cond_33_R1												RNA-Seq			PAIRED			ILLUMINA																													s3://sbrg-sequencing-files/2023-08-18-IGM-NovaSeq/MG1655_Condition_33_Rep_1_S132_L002_R1_001.fastq.gz	s3://sbrg-sequencing-files/2023-08-18-IGM-NovaSeq/MG1655_Condition_33_Rep_1_S132_L002_R2_001.fastq.gz	MG1655
Cond_34_R1												RNA-Seq			PAIRED			ILLUMINA																													s3://sbrg-sequencing-files/2023-09-25-IGM-NovaSeq/INDIMOD_NEBR_MG1655_34R1_S29_L001_R1_001.fastq.gz	s3://sbrg-sequencing-files/2023-09-25-IGM-NovaSeq/INDIMOD_NEBR_MG1655_34R1_S29_L001_R2_001.fastq.gz	MG1655
Cond_34_R2												RNA-Seq			PAIRED			ILLUMINA																													s3://sbrg-sequencing-files/2023-09-25-IGM-NovaSeq/INDIMOD_NEBR_MG1655_34R2_S30_L001_R1_001.fastq.gz	s3://sbrg-sequencing-files/2023-09-25-IGM-NovaSeq/INDIMOD_NEBR_MG1655_34R2_S30_L001_R2_001.fastq.gz	MG1655
p1k_00001															PAIRED			ILLUMINA																															MG1655
p1k_00002															PAIRED			ILLUMINA																															MG1655
p1k_00011															PAIRED			ILLUMINA																															MG1655
p1k_00012															PAIRED			ILLUMINA																															MG1655
p1k_00054															PAIRED			ILLUMINA																															MG1655
p1k_00055															PAIRED			ILLUMINA																															MG1655
p1k_00064															PAIRED			ILLUMINA																															MG1655
p1k_00065															PAIRED			ILLUMINA																															MG1655
p1k_00075															PAIRED			ILLUMINA																															MG1655
p1k_00132															PAIRED			ILLUMINA																															MG1655
p1k_00145															PAIRED			ILLUMINA																															MG1655
p1k_00167															PAIRED			ILLUMINA																															MG1655
p1k_00168															PAIRED			ILLUMINA																															MG1655
p1k_00169															PAIRED			ILLUMINA																															MG1655
p1k_00170															PAIRED			ILLUMINA																															MG1655
p1k_00171															PAIRED			ILLUMINA																															MG1655
p1k_00172															PAIRED			ILLUMINA																															MG1655
p1k_00179															PAIRED			ILLUMINA																															MG1655
p1k_00180															PAIRED			ILLUMINA																															MG1655
p1k_00189															PAIRED			ILLUMINA																															MG1655
p1k_00190															PAIRED			ILLUMINA																															MG1655
p1k_00277															PAIRED			ILLUMINA																															MG1655
p1k_00278															PAIRED			ILLUMINA																															MG1655
p1k_00319															PAIRED			ILLUMINA																															MG1655
p1k_00320															PAIRED			ILLUMINA																															MG1655
p1k_00491															PAIRED			ILLUMINA																															MG1655
p1k_00492															PAIRED			ILLUMINA																															MG1655
p1k_00495															PAIRED			ILLUMINA																															MG1655
p1k_00496															PAIRED			ILLUMINA																															MG1655
p1k_00497															PAIRED			ILLUMINA																															MG1655
p1k_00498															PAIRED			ILLUMINA																															MG1655
p1k_00499															PAIRED			ILLUMINA																															MG1655
p1k_00500															PAIRED			ILLUMINA																															MG1655
p1k_00501															PAIRED			ILLUMINA																															MG1655
p1k_00502															PAIRED			ILLUMINA																															MG1655
p1k_00503															PAIRED			ILLUMINA																															MG1655
p1k_00504															PAIRED			ILLUMINA																															MG1655
p1k_00505															PAIRED			ILLUMINA																															MG1655
p1k_00506															PAIRED			ILLUMINA																															MG1655
p1k_00507															PAIRED			ILLUMINA																															MG1655
p1k_00508															PAIRED			ILLUMINA																															MG1655
p1k_00509															PAIRED			ILLUMINA																															MG1655
p1k_00510															PAIRED			ILLUMINA																															MG1655
[truncated: 22 more columns]

## Sheet: W
Column1	Run	ReleaseDate	LoadDate	spots	bases	spots_with_mates	avgLength	size_MB	AssemblyName	download_path	LibraryName	LibraryStrategy	LibrarySelection	LibrarySource	LibraryLayout	InsertSize	InsertDev	Platform	Model	SRAStudy	BioProject	Study_Pubmed_id	ProjectID	Sample	BioSample	SampleType	TaxID	ScientificName	SampleName	g1k_pop_code	source	g1k_analysis_group	Subject_ID	Sex	Disease	Tumor	Affection_Status	Analyte_Type	Histological_Type	Body_Site	CenterName	Submission	dbgap_study_accession	Consent	RunHash	ReadHash	R1	R2	Strain
SRX8684890	SRR12170041	2022-09-25 23:04:21	2022-09-25 23:00:50	5492844	737772185	4916842	134	139		https://sra-downloadb.be-md.ncbi.nlm.nih.gov/sos1/sra-pub-zq-38/SRR012/12170/SRR12170041/SRR12170041.lite.1	W_F128_EP_1	RNA-Seq	cDNA	TRANSCRIPTOMIC	PAIRED	0	0	ILLUMINA	Illumina HiSeq 4000	SRP270849	PRJNA644668		644668	SRS6963824	SAMN15470656	simple	562	Escherichia coli	W_F128_EP							no					UNIVERSITY OF CALIFORNIA- SAN DIEGO	SRA1096109		public	FACCBF20C4F9AF47C4D531F7EE97B8F4	86841897622602D8063C883883560583	s3://modulome/multi_ecoli/W/raw_rna/SRX8684890_R1.fastq.gz	s3://modulome/multi_ecoli/W/raw_rna/SRX8684890_R2.fastq.gz	W
SRX8684891	SRR12170040	2020-07-08 01:01:16	2020-07-08 00:59:07	4509114	1352734200	4509114	300	374	NC_017635	https://sra-downloadb.be-md.ncbi.nlm.nih.gov/sos3/sra-pub-zq-22/SRR012/170/SRR12170040.sralite.1	W_F128_EP_2	RNA-Seq	cDNA	TRANSCRIPTOMIC	PAIRED	0	0	ILLUMINA	Illumina HiSeq 4000	SRP270849	PRJNA644668		644668	SRS6963824	SAMN15470656	simple	562	Escherichia coli	W_F128_EP							no					UNIVERSITY OF CALIFORNIA- SAN DIEGO	SRA1096109		public	C7CFFF581519F6D66BEB63B3C7C1E3DC	50ADFCB208AE862EEFB520081A8B1C19	s3://modulome/multi_ecoli/W/raw_rna/SRX8684891_R1.fastq.gz	s3://modulome/multi_ecoli/W/raw_rna/SRX8684891_R2.fastq.gz	W
SRX8684892	SRR12170039	2022-09-25 23:04:21	2022-09-25 23:00:53	5182821	691915427	4529055	133	126		https://sra-downloadb.be-md.ncbi.nlm.nih.gov/sos1/sra-pub-zq-38/SRR012/12170/SRR12170039/SRR12170039.lite.1	W_WT_WT_1	RNA-Seq	cDNA	TRANSCRIPTOMIC	PAIRED	0	0	ILLUMINA	Illumina HiSeq 4000	SRP270849	PRJNA644668		644668	SRS6963825	SAMN15470657	simple	562	Escherichia coli	W_WT_WT							no					UNIVERSITY OF CALIFORNIA- SAN DIEGO	SRA1096109		public	95D158BACCB616DF7CF293C44FBF8F85	C16089500303232E70C1107BF0937DA7	s3://modulome/multi_ecoli/W/raw_rna/SRX8684892_R1.fastq.gz	s3://modulome/multi_ecoli/W/raw_rna/SRX8684892_R2.fastq.gz	W
SRX8684893	SRR12170038	2020-07-08 02:04:36	2020-07-08 01:40:31	5088325	1526497500	5088325	300	414	NC_017635	https://sra-downloadb.be-md.ncbi.nlm.nih.gov/sos5/sra-pub-zq-11/SRR012/170/SRR12170038/SRR12170038.sralite.1	W_WT_WT_2	RNA-Seq	cDNA	TRANSCRIPTOMIC	PAIRED	0	0	ILLUMINA	Illumina HiSeq 4000	SRP270849	PRJNA644668		644668	SRS6963825	SAMN15470657	simple	562	Escherichia coli	W_WT_WT							no					UNIVERSITY OF CALIFORNIA- SAN DIEGO	SRA1096109		public	92FE0D4A9435BDA47937F8ABBC22FC5F	89AAA6CEAC74E16709C0F4E591A3EE9B	s3://modulome/multi_ecoli/W/raw_rna/SRX8684893_R1.fastq.gz	s3://modulome/multi_ecoli/W/raw_rna/SRX8684893_R2.fastq.gz	W
pan_fur_W_1												RNA-Seq			PAIRED			ILLUMINA																													s3://modulome/multi_ecoli/W/raw_rna/CFP_HRS_StrainW_FurKO_Fe_1_S14_R1_001.fastq.gz	s3://modulome/multi_ecoli/W/raw_rna/CFP_HRS_StrainW_FurKO_Fe_1_S14_R2_001.fastq.gz	W
pan_fur_W_2												RNA-Seq			PAIRED			ILLUMINA																													s3://modulome/multi_ecoli/W/raw_rna/CFP_HRS_StrainW_FurKO_Fe_2_S15_R1_001.fastq.gz	s3://modulome/multi_ecoli/W/raw_rna/CFP_HRS_StrainW_FurKO_Fe_2_S15_R2_001.fastq.gz	W
pan_fur_W_3												RNA-Seq			PAIRED			ILLUMINA																													s3://modulome/multi_ecoli/W/raw_rna/CFP_HRS_StrainW_WT_Fe_1_S12_R1_001.fastq.gz	s3://modulome/multi_ecoli/W/raw_rna/CFP_HRS_StrainW_WT_Fe_1_S12_R2_001.fastq.gz	W
pan_fur_W_4												RNA-Seq			PAIRED			ILLUMINA																													s3://modulome/multi_ecoli/W/raw_rna/CFP_HRS_StrainW_WT_Fe_2_S13_R1_001.fastq.gz	s3://modulome/multi_ecoli/W/raw_rna/CFP_HRS_StrainW_WT_Fe_2_S13_R2_001.fastq.gz	W
W_new_conditions_1												RNA-Seq			PAIRED			ILLUMINA																													s3://sbrg-sequencing-files/2022-04-02-IGM-NovaSeq/TRN_RNA_5EcoliW_LB_1_S247_L002_R1_001.fastq.gz	s3://sbrg-sequencing-files/2022-04-02-IGM-NovaSeq/TRN_RNA_5EcoliW_LB_1_S247_L002_R2_001.fastq.gz	W
W_new_conditions_2												RNA-Seq			PAIRED			ILLUMINA																													s3://sbrg-sequencing-files/2022-04-02-IGM-NovaSeq/TRN_RNA_5EcoliW_LB_2_S248_L002_R1_001.fastq.gz	s3://sbrg-sequencing-files/2022-04-02-IGM-NovaSeq/TRN_RNA_5EcoliW_LB_2_S248_L002_R2_001.fastq.gz	W
W_new_conditions_3												RNA-Seq			PAIRED			ILLUMINA																													s3://sbrg-sequencing-files/2023-03-08-IGM-NovaSeq/CMP_HRS_W_LB,_0.5_mM_CuSO4_1_S93_L002_R1_001.fastq.gz	s3://sbrg-sequencing-files/2023-03-08-IGM-NovaSeq/CMP_HRS_W_LB,_0.5_mM_CuSO4_1_S93_L002_R2_001.fastq.gz	W
W_new_conditions_4												RNA-Seq			PAIRED			ILLUMINA																													s3://sbrg-sequencing-files/2023-03-08-IGM-NovaSeq/CMP_HRS_W_LB,_0.5_mM_CuSO4_2_S94_L002_R1_001.fastq.gz	s3://sbrg-sequencing-files/2023-03-08-IGM-NovaSeq/CMP_HRS_W_LB,_0.5_mM_CuSO4_2_S94_L002_R2_001.fastq.gz	W
W_new_conditions_5												RNA-Seq			PAIRED			ILLUMINA																													s3://sbrg-sequencing-files/2022-06-07-IGM-NovaSeq/TRN_HRS_M9_Glucon_GlycTyr_EcoliW_1_S50_L001_R1_001.fastq.gz	s3://sbrg-sequencing-files/2022-06-07-IGM-NovaSeq/TRN_HRS_M9_Glucon_GlycTyr_EcoliW_1_S50_L001_R2_001.fastq.gz	W
W_new_conditions_6												RNA-Seq			PAIRED			ILLUMINA																													s3://sbrg-sequencing-files/2022-06-07-IGM-NovaSeq/TRN_HRS_M9_Glucon_GlycTyr_EcoliW_2_S51_L001_R1_001.fastq.gz	s3://sbrg-sequencing-files/2022-06-07-IGM-NovaSeq/TRN_HRS_M9_Glucon_GlycTyr_EcoliW_2_S51_L001_R2_001.fastq.gz	W
W_new_conditions_7												RNA-Seq			PAIRED			ILLUMINA																													s3://sbrg-sequencing-files/2023-03-08-IGM-NovaSeq/CMP_HRS_W_M9_glucose_4_g/l,_L-threonine_sup_10mM_1_S89_L002_R1_001.fastq.gz	s3://sbrg-sequencing-files/2023-03-08-IGM-NovaSeq/CMP_HRS_W_M9_glucose_4_g/l,_L-threonine_sup_10mM_1_S89_L002_R2_001.fastq.gz	W
W_new_conditions_8												RNA-Seq			PAIRED			ILLUMINA																													s3://sbrg-sequencing-files/2023-03-08-IGM-NovaSeq/CMP_HRS_W_M9_glucose_4_g/l,_L-threonine_sup_10mM_2_S90_L002_R1_001.fastq.gz	s3://sbrg-sequencing-files/2023-03-08-IGM-NovaSeq/CMP_HRS_W_M9_glucose_4_g/l,_L-threonine_sup_10mM_2_S90_L002_R2_001.fastq.gz	W
W_new_conditions_9												RNA-Seq			PAIRED			ILLUMINA																													s3://sbrg-sequencing-files/2022-06-07-IGM-NovaSeq/TRN_RNA_5Ecoli_W_M9_1_S3_L002_R1_001.fastq.gz	s3://sbrg-sequencing-files/2022-06-07-IGM-NovaSeq/TRN_RNA_5Ecoli_W_M9_1_S3_L002_R2_001.fastq.gz	W
W_new_conditions_10												RNA-Seq			PAIRED			ILLUMINA																													s3://sbrg-sequencing-files/2022-06-07-IGM-NovaSeq/TRN_RNA_5Ecoli_W_M9_2_S4_L002_R1_001.fastq.gz	s3://sbrg-sequencing-files/2022-06-07-IGM-NovaSeq/TRN_RNA_5Ecoli_W_M9_2_S4_L002_R2_001.fastq.gz	W
W_new_conditions_11												RNA-Seq			PAIRED			ILLUMINA																													s3://sbrg-sequencing-files/2023-03-08-IGM-NovaSeq/CMP_HRS_W_M9_Glucose_4g/L_cytidine_1_mM_L-arginine_5_mM_1_S124_L002_R1_001.fastq.gz	s3://sbrg-sequencing-files/2023-03-08-IGM-NovaSeq/CMP_HRS_W_M9_Glucose_4g/L_cytidine_1_mM_L-arginine_5_mM_1_S124_L002_R2_001.fastq.gz	W
W_new_conditions_12												RNA-Seq			PAIRED			ILLUMINA																													s3://sbrg-sequencing-files/2023-03-08-IGM-NovaSeq/CMP_HRS_W_M9_Glucose_4g/L_cytidine_1_mM_L-arginine_5_mM_2_S125_L002_R1_001.fastq.gz	s3://sbrg-sequencing-files/2023-03-08-IGM-NovaSeq/CMP_HRS_W_M9_Glucose_4g/L_cytidine_1_mM_L-arginine_5_mM_2_S125_L002_R2_001.fastq.gz	W
W_new_conditions_13												RNA-Seq			PAIRED			ILLUMINA																													s3://sbrg-sequencing-files/2023-03-08-IGM-NovaSeq/CMP_HRS_W_LB,_ethanol_5%_1_S91_L002_R1_001.fastq.gz	s3://sbrg-sequencing-files/2023-03-08-IGM-NovaSeq/CMP_HRS_W_LB,_ethanol_5%_1_S91_L002_R2_001.fastq.gz	W
W_new_conditions_14												RNA-Seq			PAIRED			ILLUMINA																													s3://sbrg-sequencing-files/2023-03-08-IGM-NovaSeq/CMP_HRS_W_LB,_ethanol_5%_2_S92_L002_R1_001.fastq.gz	s3://sbrg-sequencing-files/2023-03-08-IGM-NovaSeq/CMP_HRS_W_LB,_ethanol_5%_2_S92_L002_R2_001.fastq.gz	W
Cond_0_R1												RNA-Seq			PAIRED			ILLUMINA																													s3://sbrg-sequencing-files/2023-08-18-IGM-NovaSeq/W_Condition_0_Rep_1_S62_L002_R1_001.fastq.gz	s3://sbrg-sequencing-files/2023-08-18-IGM-NovaSeq/W_Condition_0_Rep_1_S62_L002_R2_001.fastq.gz	W
Cond_0_R2												RNA-Seq			PAIRED			ILLUMINA																													s3://sbrg-sequencing-files/2023-08-18-IGM-NovaSeq/W_Condition_0_Rep_2_S63_L002_R1_001.fastq.gz	s3://sbrg-sequencing-files/2023-08-18-IGM-NovaSeq/W_Condition_0_Rep_2_S63_L002_R2_001.fastq.gz	W
Cond_1_R1												RNA-Seq			PAIRED			ILLUMINA																													s3://sbrg-sequencing-files/2023-08-18-IGM-NovaSeq/W_Condition_1_Rep_1_S74_L002_R1_001.fastq.gz	s3://sbrg-sequencing-files/2023-08-18-IGM-NovaSeq/W_Condition_1_Rep_1_S74_L002_R2_001.fastq.gz	W
Cond_1_R2												RNA-Seq			PAIRED			ILLUMINA																													s3://sbrg-sequencing-files/2023-08-18-IGM-NovaSeq/W_Condition_1_Rep_2_S75_L002_R1_001.fastq.gz	s3://sbrg-sequencing-files/2023-08-18-IGM-NovaSeq/W_Condition_1_Rep_2_S75_L002_R2_001.fastq.gz	W
Cond_2_R1												RNA-Seq			PAIRED			ILLUMINA																													s3://sbrg-sequencing-files/2023-09-25-IGM-NovaSeq/INDIMOD_NEBR_W_2_R1_S76_L001_R1_001.fastq.gz	s3://sbrg-sequencing-files/2023-09-25-IGM-NovaSeq/INDIMOD_NEBR_W_2_R1_S76_L001_R2_001.fastq.gz	W
Cond_2_R2												RNA-Seq			PAIRED			ILLUMINA																													s3://sbrg-sequencing-files/2023-09-25-IGM-NovaSeq/INDIMOD_NEBR_W_2_R2_S77_L001_R1_001.fastq.gz	s3://sbrg-sequencing-files/2023-09-25-IGM-NovaSeq/INDIMOD_NEBR_W_2_R2_S77_L001_R2_001.fastq.gz	W
Cond_4_R1												RNA-Seq			PAIRED			ILLUMINA																													s3://sbrg-sequencing-files/2023-09-06-IGM-NovaSeq/INDIMOD_NEBR_W_4_R1_S25_L008_R1_001.fastq.gz	s3://sbrg-sequencing-files/2023-09-06-IGM-NovaSeq/INDIMOD_NEBR_W_4_R1_S25_L008_R2_001.fastq.gz	W
Cond_4_R2												RNA-Seq			PAIRED			ILLUMINA																													s3://sbrg-sequencing-files/2023-09-06-IGM-NovaSeq/INDIMOD_NEBR_W_4_R2_S26_L008_R1_001.fastq.gz	s3://sbrg-sequencing-files/2023-09-06-IGM-NovaSeq/INDIMOD_NEBR_W_4_R2_S26_L008_R2_001.fastq.gz	W
Cond_5_R1												RNA-Seq			PAIRED			ILLUMINA																													s3://sbrg-sequencing-files/2023-09-25-IGM-NovaSeq/INDIMOD_NEBR_W_5R1_S37_L001_R1_001.fastq.gz	s3://sbrg-sequencing-files/2023-09-25-IGM-NovaSeq/INDIMOD_NEBR_W_5R1_S37_L001_R2_001.fastq.gz	W
Cond_5_R2												RNA-Seq			PAIRED			ILLUMINA																													s3://sbrg-sequencing-files/2023-09-25-IGM-NovaSeq/INDIMOD_NEBR_W_5R2_S38_L001_R1_001.fastq.gz	s3://sbrg-sequencing-files/2023-09-25-IGM-NovaSeq/INDIMOD_NEBR_W_5R2_S38_L001_R2_001.fastq.gz	W
Cond_6_R1												RNA-Seq			PAIRED			ILLUMINA																													s3://sbrg-sequencing-files/2023-09-06-IGM-NovaSeq/INDIMOD_NEBR_W_6_R1_S7_L008_R1_001.fastq.gz	s3://sbrg-sequencing-files/2023-09-06-IGM-NovaSeq/INDIMOD_NEBR_W_6_R1_S7_L008_R2_001.fastq.gz	W
Cond_6_R2												RNA-Seq			PAIRED			ILLUMINA																													s3://sbrg-sequencing-files/2023-09-06-IGM-NovaSeq/INDIMOD_NEBR_W_6_R2_S8_L008_R1_001.fastq.gz	s3://sbrg-sequencing-files/2023-09-06-IGM-NovaSeq/INDIMOD_NEBR_W_6_R2_S8_L008_R2_001.fastq.gz	W
Cond_7_R1												RNA-Seq			PAIRED			ILLUMINA																													s3://sbrg-sequencing-files/2023-09-06-IGM-NovaSeq/INDIMOD_NEBR_W_7_R1_S35_L008_R1_001.fastq.gz	s3://sbrg-sequencing-files/2023-09-06-IGM-NovaSeq/INDIMOD_NEBR_W_7_R1_S35_L008_R2_001.fastq.gz	W
Cond_7_R2												RNA-Seq			PAIRED			ILLUMINA																													s3://sbrg-sequencing-files/2023-09-06-IGM-NovaSeq/INDIMOD_NEBR_W_7_R2_S36_L008_R1_001.fastq.gz	s3://sbrg-sequencing-files/2023-09-06-IGM-NovaSeq/INDIMOD_NEBR_W_7_R2_S36_L008_R2_001.fastq.gz	W
Cond_8_R1												RNA-Seq			PAIRED			ILLUMINA																													s3://sbrg-sequencing-files/2023-09-25-IGM-NovaSeq/INDIMOD_NEBR_W_8R1_S47_L001_R1_001.fastq.gz	s3://sbrg-sequencing-files/2023-09-25-IGM-NovaSeq/INDIMOD_NEBR_W_8R1_S47_L001_R2_001.fastq.gz	W
Cond_8_R2												RNA-Seq			PAIRED			ILLUMINA																													s3://sbrg-sequencing-files/2023-09-29-IGM-NovaSeq/INDIMOD_NEBR_W_8R2_S34_L003_R1_001.fastq.gz	s3://sbrg-sequencing-files/2023-09-29-IGM-NovaSeq/INDIMOD_NEBR_W_8R2_S34_L003_R2_001.fastq.gz	W
Cond_9_R1												RNA-Seq			PAIRED			ILLUMINA																													s3://sbrg-sequencing-files/2023-09-06-IGM-NovaSeq/INDIMOD_NEBR_W_9_R1_S77_L008_R1_001.fastq.gz	s3://sbrg-sequencing-files/2023-09-06-IGM-NovaSeq/INDIMOD_NEBR_W_9_R1_S77_L008_R2_001.fastq.gz	W
Cond_9_R2												RNA-Seq			PAIRED			ILLUMINA																													s3://sbrg-sequencing-files/2023-09-06-IGM-NovaSeq/INDIMOD_NEBR_W_9_R2_S78_L008_R1_001.fastq.gz	s3://sbrg-sequencing-files/2023-09-06-IGM-NovaSeq/INDIMOD_NEBR_W_9_R2_S78_L008_R2_001.fastq.gz	W
Cond_10_R1												RNA-Seq			PAIRED			ILLUMINA																													s3://sbrg-sequencing-files/2023-08-18-IGM-NovaSeq/W_Condition_10_Rep_1_S118_L002_R1_001.fastq.gz	s3://sbrg-sequencing-files/2023-08-18-IGM-NovaSeq/W_Condition_10_Rep_1_S118_L002_R2_001.fastq.gz	W
Cond_10_R2												RNA-Seq			PAIRED			ILLUMINA																													s3://sbrg-sequencing-files/2023-08-18-IGM-NovaSeq/W_Condition_10_Rep_2_S119_L002_R1_001.fastq.gz	s3://sbrg-sequencing-files/2023-08-18-IGM-NovaSeq/W_Condition_10_Rep_2_S119_L002_R2_001.fastq.gz	W
Cond_13_R1												RNA-Seq			PAIRED			ILLUMINA																													s3://sbrg-sequencing-files/2023-09-06-IGM-NovaSeq/INDIMOD_NEBR_W_13E_R1_S87_L008_R1_001.fastq.gz	s3://sbrg-sequencing-files/2023-09-06-IGM-NovaSeq/INDIMOD_NEBR_W_13E_R1_S87_L008_R2_001.fastq.gz	W
Cond_13_R2												RNA-Seq			PAIRED			ILLUMINA																													s3://sbrg-sequencing-files/2023-09-06-IGM-NovaSeq/INDIMOD_NEBR_W_13_R2_S88_L008_R1_001.fastq.gz	s3://sbrg-sequencing-files/2023-09-06-IGM-NovaSeq/INDIMOD_NEBR_W_13_R2_S88_L008_R2_001.fastq.gz	W
Cond_15_R1												RNA-Seq			PAIRED			ILLUMINA																													s3://sbrg-sequencing-files/2023-09-25-IGM-NovaSeq/INDIMOD_NEBR_W_15_R1_S66_L001_R1_001.fastq.gz	s3://sbrg-sequencing-files/2023-09-25-IGM-NovaSeq/INDIMOD_NEBR_W_15_R1_S66_L001_R2_001.fastq.gz	W
Cond_15_R2												RNA-Seq			PAIRED			ILLUMINA																													s3://sbrg-sequencing-files/2023-09-25-IGM-NovaSeq/INDIMOD_NEBR_W_15_R2_S67_L001_R1_001.fastq.gz	s3://sbrg-sequencing-files/2023-09-25-IGM-NovaSeq/INDIMOD_NEBR_W_15_R2_S67_L001_R2_001.fastq.gz	W
Cond_16_R1												RNA-Seq			PAIRED			ILLUMINA																													s3://sbrg-sequencing-files/2023-09-29-IGM-NovaSeq/INDIMOD_NEBR_W_16_R1_S29_L003_R1_001.fastq.gz	s3://sbrg-sequencing-files/2023-09-29-IGM-NovaSeq/INDIMOD_NEBR_W_16_R1_S29_L003_R2_001.fastq.gz	W
Cond_16_R2												RNA-Seq			PAIRED			ILLUMINA																													s3://sbrg-sequencing-files/2023-09-29-IGM-NovaSeq/INDIMOD_NEBR_W_16_R2_S30_L003_R1_001.fastq.gz	s3://sbrg-sequencing-files/2023-09-29-IGM-NovaSeq/INDIMOD_NEBR_W_16_R2_S30_L003_R2_001.fastq.gz	W
Cond_17_R1												RNA-Seq			PAIRED			ILLUMINA																													s3://sbrg-sequencing-files/2023-09-25-IGM-NovaSeq/INDIMOD_NEBR_W_17R1_S56_L001_R1_001.fastq.gz	s3://sbrg-sequencing-files/2023-09-25-IGM-NovaSeq/INDIMOD_NEBR_W_17R1_S56_L001_R2_001.fastq.gz	W
Cond_17_R2												RNA-Seq			PAIRED			ILLUMINA																													s3://sbrg-sequencing-files/2023-09-25-IGM-NovaSeq/INDIMOD_NEBR_W_17R2_S57_L001_R1_001.fastq.gz	s3://sbrg-sequencing-files/2023-09-25-IGM-NovaSeq/INDIMOD_NEBR_W_17R2_S57_L001_R2_001.fastq.gz	W
Cond_19_R1												RNA-Seq			PAIRED			ILLUMINA																													s3://sbrg-sequencing-files/2023-09-25-IGM-NovaSeq/INDIMOD_NEBR_W_19R1_S16_L001_R1_001.fastq.gz	s3://sbrg-sequencing-files/2023-09-25-IGM-NovaSeq/INDIMOD_NEBR_W_19R1_S16_L001_R2_001.fastq.gz	W
Cond_19_R2												RNA-Seq			PAIRED			ILLUMINA																													s3://sbrg-sequencing-files/2023-09-25-IGM-NovaSeq/INDIMOD_NEBR_W_19R2_S17_L001_R1_001.fastq.gz	s3://sbrg-sequencing-files/2023-09-25-IGM-NovaSeq/INDIMOD_NEBR_W_19R2_S17_L001_R2_001.fastq.gz	W
Cond_20_R1												RNA-Seq			PAIRED			ILLUMINA																													s3://sbrg-sequencing-files/2023-09-06-IGM-NovaSeq/INDIMOD_NEBR_W_20_R1_S43_L008_R1_001.fastq.gz	s3://sbrg-sequencing-files/2023-09-06-IGM-NovaSeq/INDIMOD_NEBR_W_20_R1_S43_L008_R2_001.fastq.gz	W
Cond_20_R2												RNA-Seq			PAIRED			ILLUMINA																													s3://sbrg-sequencing-files/2023-09-06-IGM-NovaSeq/INDIMOD_NEBR_W_20_R2_S44_L008_R1_001.fastq.gz	s3://sbrg-sequencing-files/2023-09-06-IGM-NovaSeq/INDIMOD_NEBR_W_20_R2_S44_L008_R2_001.fastq.gz	W
Cond_21_R1												RNA-Seq			PAIRED			ILLUMINA																													s3://sbrg-sequencing-files/2023-08-18-IGM-NovaSeq/W_Condition_21_Rep_1_S140_L002_R1_001.fastq.gz	s3://sbrg-sequencing-files/2023-08-18-IGM-NovaSeq/W_Condition_21_Rep_1_S140_L002_R2_001.fastq.gz	W
Cond_21_R2												RNA-Seq			PAIRED			ILLUMINA																													s3://sbrg-sequencing-files/2023-08-18-IGM-NovaSeq/W_Condition_21_Rep_2_S141_L002_R1_001.fastq.gz	s3://sbrg-sequencing-files/2023-08-18-IGM-NovaSeq/W_Condition_21_Rep_2_S141_L002_R2_001.fastq.gz	W
Cond_22_R1												RNA-Seq			PAIRED			ILLUMINA																													s3://sbrg-sequencing-files/2023-09-06-IGM-NovaSeq/INDIMOD_NEBR_W_22_R1_S55_L008_R1_001.fastq.gz	s3://sbrg-sequencing-files/2023-09-06-IGM-NovaSeq/INDIMOD_NEBR_W_22_R1_S55_L008_R2_001.fastq.gz	W
Cond_22_R2												RNA-Seq			PAIRED			ILLUMINA																													s3://sbrg-sequencing-files/2023-09-06-IGM-NovaSeq/INDIMOD_NEBR_W_22_R2_S56_L008_R1_001.fastq.gz	s3://sbrg-sequencing-files/2023-09-06-IGM-NovaSeq/INDIMOD_NEBR_W_22_R2_S56_L008_R2_001.fastq.gz	W
Cond_23_R1												RNA-Seq			PAIRED			ILLUMINA																													s3://sbrg-sequencing-files/2023-09-06-IGM-NovaSeq/INDIMOD_NEBR_W_23_R1_S67_L008_R1_001.fastq.gz	s3://sbrg-sequencing-files/2023-09-06-IGM-NovaSeq/INDIMOD_NEBR_W_23_R1_S67_L008_R2_001.fastq.gz	W
Cond_23_R2												RNA-Seq			PAIRED			ILLUMINA																													s3://sbrg-sequencing-files/2023-09-06-IGM-NovaSeq/INDIMOD_NEBR_W_23_R2_S68_L008_R1_001.fastq.gz	s3://sbrg-sequencing-files/2023-09-06-IGM-NovaSeq/INDIMOD_NEBR_W_23_R2_S68_L008_R2_001.fastq.gz	W
Cond_31_R1												RNA-Seq			PAIRED			ILLUMINA																													s3://sbrg-sequencing-files/2023-08-18-IGM-NovaSeq/W_Condition_31_Rep_1_S84_L002_R1_001.fastq.gz	s3://sbrg-sequencing-files/2023-08-18-IGM-NovaSeq/W_Condition_31_Rep_1_S84_L002_R2_001.fastq.gz	W
Cond_31_R2												RNA-Seq			PAIRED			ILLUMINA																													s3://sbrg-sequencing-files/2023-08-18-IGM-NovaSeq/W_Condition_31_Rep_2_S85_L002_R1_001.fastq.gz	s3://sbrg-sequencing-files/2023-08-18-IGM-NovaSeq/W_Condition_31_Rep_2_S85_L002_R2_001.fastq.gz	W
Cond_32_R1												RNA-Seq			PAIRED			ILLUMINA																													s3://sbrg-sequencing-files/2023-08-18-IGM-NovaSeq/W_Condition_32_Rep_1_S94_L002_R1_001.fastq.gz	s3://sbrg-sequencing-files/2023-08-18-IGM-NovaSeq/W_Condition_32_Rep_1_S94_L002_R2_001.fastq.gz	W
Cond_32_R2												RNA-Seq			PAIRED			ILLUMINA																													s3://sbrg-sequencing-files/2023-08-18-IGM-NovaSeq/W_Condition_32_Rep_2_S95_L002_R1_001.fastq.gz	s3://sbrg-sequencing-files/2023-08-18-IGM-NovaSeq/W_Condition_32_Rep_2_S95_L002_R2_001.fastq.gz	W
Cond_33_R1												RNA-Seq			PAIRED			ILLUMINA																													s3://sbrg-sequencing-files/2023-08-18-IGM-NovaSeq/W_Condition_33_Rep_1_S128_L002_R1_001.fastq.gz	s3://sbrg-sequencing-files/2023-08-18-IGM-NovaSeq/W_Condition_33_Rep_1_S128_L002_R2_001.fastq.gz	W
Cond_33_R2												RNA-Seq			PAIRED			ILLUMINA																													s3://sbrg-sequencing-files/2023-08-18-IGM-NovaSeq/W_Condition_33_Rep_2_S129_L002_R1_001.fastq.gz	s3://sbrg-sequencing-files/2023-08-18-IGM-NovaSeq/W_Condition_33_Rep_2_S129_L002_R2_001.fastq.gz	W
Cond_34_R1												RNA-Seq			PAIRED			ILLUMINA																													s3://sbrg-sequencing-files/2023-09-25-IGM-NovaSeq/INDIMOD_NEBR_W_34R1_S25_L001_R1_001.fastq.gz	s3://sbrg-sequencing-files/2023-09-25-IGM-NovaSeq/INDIMOD_NEBR_W_34R1_S25_L001_R2_001.fastq.gz	W
Cond_34_R2												RNA-Seq			PAIRED			ILLUMINA																													s3://sbrg-sequencing-files/2023-09-25-IGM-NovaSeq/INDIMOD_NEBR_W_34R2_S26_L001_R1_001.fastq.gz	s3://sbrg-sequencing-files/2023-09-25-IGM-NovaSeq/INDIMOD_NEBR_W_34R2_S26_L001_R2_001.fastq.gz	W
Cond_36_R1												RNA-Seq			PAIRED			ILLUMINA																													s3://sbrg-sequencing-files/2023-09-29-IGM-NovaSeq/INDIMOD_NEBR_W_36R1_S11_L003_R1_001.fastq.gz	s3://sbrg-sequencing-files/2023-09-29-IGM-NovaSeq/INDIMOD_NEBR_W_36R1_S11_L003_R2_001.fastq.gz	W
Cond_36_R2												RNA-Seq			PAIRED			ILLUMINA																													s3://sbrg-sequencing-files/2023-09-29-IGM-NovaSeq/INDIMOD_NEBR_W_36R2_S12_L003_R1_001.fastq.gz	s3://sbrg-sequencing-files/2023-09-29-IGM-NovaSeq/INDIMOD_NEBR_W_36R2_S12_L003_R2_001.fastq.gz	W
Cond_37_R1												RNA-Seq			PAIRED			ILLUMINA																													s3://sbrg-sequencing-files/2023-09-29-IGM-NovaSeq/INDIMOD_NEBR_W_37_R1_S15_L003_R1_001.fastq.gz	s3://sbrg-sequencing-files/2023-09-29-IGM-NovaSeq/INDIMOD_NEBR_W_37_R1_S15_L003_R2_001.fastq.gz	W
Cond_37_R2												RNA-Seq			PAIRED			ILLUMINA																													s3://sbrg-sequencing-files/2023-09-29-IGM-NovaSeq/INDIMOD_NEBR_W_37_R2_S16_L003_R1_001.fastq.gz	s3://sbrg-sequencing-files/2023-09-29-IGM-NovaSeq/INDIMOD_NEBR_W_37_R2_S16_L003_R2_001.fastq.gz	W
Cond_38_R1												RNA-Seq			PAIRED			ILLUMINA																													s3://sbrg-sequencing-files/2023-09-29-IGM-NovaSeq/INDIMOD_NEBR_W_38_R1_S19_L003_R1_001.fastq.gz	s3://sbrg-sequencing-files/2023-09-29-IGM-NovaSeq/INDIMOD_NEBR_W_38_R1_S19_L003_R2_001.fastq.gz	W
Cond_38_R2												RNA-Seq			PAIRED			ILLUMINA																													s3://sbrg-sequencing-files/2023-09-29-IGM-NovaSeq/INDIMOD_NEBR_W_38_R2_S20_L003_R1_001.fastq.gz	s3://sbrg-sequencing-files/2023-09-29-IGM-NovaSeq/INDIMOD_NEBR_W_38_R2_S20_L003_R2_001.fastq.gz	W
Cond_39_R1												RNA-Seq			PAIRED			ILLUMINA																													s3://sbrg-sequencing-files/2023-09-29-IGM-NovaSeq/INDIMOD_NEBR_W_39_R1_S21_L003_R1_001.fastq.gz	s3://sbrg-sequencing-files/2023-09-29-IGM-NovaSeq/INDIMOD_NEBR_W_39_R1_S21_L003_R2_001.fastq.gz	W
Cond_39_R2												RNA-Seq			PAIRED			ILLUMINA																													s3://sbrg-sequencing-files/2023-09-29-IGM-NovaSeq/INDIMOD_NEBR_W_39_R2_S22_L003_R1_001.fastq.gz	s3://sbrg-sequencing-files/2023-09-29-IGM-NovaSeq/INDIMOD_NEBR_W_39_R2_S22_L003_R2_001.fastq.gz	W
[truncated: 22 more columns]

## Sheet: W3110
Column1	Run	ReleaseDate	LoadDate	spots	bases	spots_with_mates	avgLength	size_MB	AssemblyName	download_path	LibraryName	LibraryStrategy	LibrarySelection	LibrarySource	LibraryLayout	InsertSize	InsertDev	Platform	Model	SRAStudy	BioProject	Study_Pubmed_id	ProjectID	Sample	BioSample	SampleType	TaxID	ScientificName	SampleName	g1k_pop_code	source	g1k_analysis_group	Subject_ID	Sex	Disease	Tumor	Affection_Status	Analyte_Type	Histological_Type	Body_Site	CenterName	Submission	dbgap_study_accession	Consent	RunHash	ReadHash	R1	R2	Strain
SRX8684881	SRR12170050	2020-07-08 01:02:37	2020-07-08 01:00:49	6358035	1907410500	6358035	300	518	NC_007779	https://sra-downloadb.be-md.ncbi.nlm.nih.gov/sos3/sra-pub-zq-22/SRR012/170/SRR12170050.sralite.1	W3110_F037_MID_1	RNA-Seq	cDNA	TRANSCRIPTOMIC	PAIRED	0	0	ILLUMINA	Illumina HiSeq 4000	SRP270849	PRJNA644668		644668	SRS6963819	SAMN15470652	simple	316407	Escherichia coli str. K-12 substr. W3110	W3110_F037_MID							no					UNIVERSITY OF CALIFORNIA- SAN DIEGO	SRA1096109		public	CA92228A0D8290AF472848D55263E001	1AD7FCEDA901CE9D8EF2132B03816D49	s3://modulome/multi_ecoli/W3110/raw_rna/SRX8684881_R1.fastq.gz	s3://modulome/multi_ecoli/W3110/raw_rna/SRX8684881_R2.fastq.gz	W3110
SRX8684882	SRR12170049	2020-07-08 01:02:37	2020-07-08 01:00:59	5581057	1674317100	5581057	300	491	NC_007779	https://sra-downloadb.be-md.ncbi.nlm.nih.gov/sos5/sra-pub-zq-11/SRR012/170/SRR12170049/SRR12170049.sralite.1	W3110_F037_MID_2	RNA-Seq	cDNA	TRANSCRIPTOMIC	PAIRED	0	0	ILLUMINA	Illumina HiSeq 4000	SRP270849	PRJNA644668		644668	SRS6963819	SAMN15470652	simple	316407	Escherichia coli str. K-12 substr. W3110	W3110_F037_MID							no					UNIVERSITY OF CALIFORNIA- SAN DIEGO	SRA1096109		public	034C9CB0F27A9889D89C9810F3A3B5B5	137F47A96296C2ED49B4A57C59547A2E	s3://modulome/multi_ecoli/W3110/raw_rna/SRX8684882_R1.fastq.gz	s3://modulome/multi_ecoli/W3110/raw_rna/SRX8684882_R2.fastq.gz	W3110
SRX8684883	SRR12170048	2020-07-08 02:04:36	2020-07-08 01:12:44	5400117	1620035100	5400117	300	437	NC_007779	https://sra-downloadb.be-md.ncbi.nlm.nih.gov/sos5/sra-pub-zq-11/SRR012/170/SRR12170048/SRR12170048.sralite.1	W3110_F164_MID_1	RNA-Seq	cDNA	TRANSCRIPTOMIC	PAIRED	0	0	ILLUMINA	Illumina HiSeq 4000	SRP270849	PRJNA644668		644668	SRS6963820	SAMN15470653	simple	316407	Escherichia coli str. K-12 substr. W3110	W3110_F164_MID							no					UNIVERSITY OF CALIFORNIA- SAN DIEGO	SRA1096109		public	07A5E5DE9DA58217DA626496BB5F1DC8	65906001B9C76A30C0976D0B9719A958	s3://modulome/multi_ecoli/W3110/raw_rna/SRX8684883_R1.fastq.gz	s3://modulome/multi_ecoli/W3110/raw_rna/SRX8684883_R2.fastq.gz	W3110
SRX8684884	SRR12170047	2020-07-08 02:10:16	2020-07-08 02:05:50	6111539	1833461700	6111539	300	493	NC_007779	https://sra-downloadb.be-md.ncbi.nlm.nih.gov/sos5/sra-pub-zq-11/SRR012/170/SRR12170047/SRR12170047.sralite.1	W3110_F164_MID_2	RNA-Seq	cDNA	TRANSCRIPTOMIC	PAIRED	0	0	ILLUMINA	Illumina HiSeq 4000	SRP270849	PRJNA644668		644668	SRS6963820	SAMN15470653	simple	316407	Escherichia coli str. K-12 substr. W3110	W3110_F164_MID							no					UNIVERSITY OF CALIFORNIA- SAN DIEGO	SRA1096109		public	52A4F5B623F1538E05DA703F5FF145CD	3B8F609DF95A340C5A8D194D360D4AC3	s3://modulome/multi_ecoli/W3110/raw_rna/SRX8684884_R1.fastq.gz	s3://modulome/multi_ecoli/W3110/raw_rna/SRX8684884_R2.fastq.gz	W3110
SRX8684885	SRR12170046	2020-07-08 01:01:16	2020-07-08 01:00:14	4753838	1426151400	4753838	300	383	NC_007779	https://sra-downloadb.be-md.ncbi.nlm.nih.gov/sos5/sra-pub-zq-16/SRR012/170/SRR12170046.sralite.1	W3110_F289_EP_1	RNA-Seq	cDNA	TRANSCRIPTOMIC	PAIRED	0	0	ILLUMINA	Illumina HiSeq 4000	SRP270849	PRJNA644668		644668	SRS6963821	SAMN15470654	simple	316407	Escherichia coli str. K-12 substr. W3110	W3110_F289_EP							no					UNIVERSITY OF CALIFORNIA- SAN DIEGO	SRA1096109		public	57FEF812AA4FC382E39023109579EFB2	A522670CF42FFE0ED2A7621B614D939A	s3://modulome/multi_ecoli/W3110/raw_rna/SRX8684885_R1.fastq.gz	s3://modulome/multi_ecoli/W3110/raw_rna/SRX8684885_R2.fastq.gz	W3110
SRX8684886	SRR12170045	2020-07-08 01:01:16	2020-07-08 00:59:33	5258123	1577436900	5258123	300	422	NC_007779	https://sra-downloadb.be-md.ncbi.nlm.nih.gov/sos5/sra-pub-zq-11/SRR012/170/SRR12170045/SRR12170045.sralite.1	W3110_F289_EP_2	RNA-Seq	cDNA	TRANSCRIPTOMIC	PAIRED	0	0	ILLUMINA	Illumina HiSeq 4000	SRP270849	PRJNA644668		644668	SRS6963821	SAMN15470654	simple	316407	Escherichia coli str. K-12 substr. W3110	W3110_F289_EP							no					UNIVERSITY OF CALIFORNIA- SAN DIEGO	SRA1096109		public	20A8E22BF739E733D72011D151957661	06A06A789FB0F49D43CE6B129A233B83	s3://modulome/multi_ecoli/W3110/raw_rna/SRX8684886_R1.fastq.gz	s3://modulome/multi_ecoli/W3110/raw_rna/SRX8684886_R2.fastq.gz	W3110
SRX8684887	SRR12170044	2020-07-08 01:01:16	2020-07-08 00:59:43	5221153	1566345900	5221153	300	425	NC_007779	https://sra-downloadb.be-md.ncbi.nlm.nih.gov/sos3/sra-pub-zq-22/SRR012/170/SRR12170044.sralite.1	W3110_WT_WT_1	RNA-Seq	cDNA	TRANSCRIPTOMIC	PAIRED	0	0	ILLUMINA	Illumina HiSeq 4000	SRP270849	PRJNA644668		644668	SRS6963822	SAMN15470655	simple	316407	Escherichia coli str. K-12 substr. W3110	W3110_WT_WT							no					UNIVERSITY OF CALIFORNIA- SAN DIEGO	SRA1096109		public	009058D887D06BE540520793AD11CF36	439AE5D471358B278D2BF58DA854CC3B	s3://modulome/multi_ecoli/W3110/raw_rna/SRX8684887_R1.fastq.gz	s3://modulome/multi_ecoli/W3110/raw_rna/SRX8684887_R2.fastq.gz	W3110
SRX8684888	SRR12170043	2020-07-08 01:03:14	2020-07-08 01:01:08	5372022	1611606600	5372022	300	447	NC_007779	https://sra-downloadb.be-md.ncbi.nlm.nih.gov/sos5/sra-pub-zq-11/SRR012/170/SRR12170043/SRR12170043.sralite.1	W3110_WT_WT_2	RNA-Seq	cDNA	TRANSCRIPTOMIC	PAIRED	0	0	ILLUMINA	Illumina HiSeq 4000	SRP270849	PRJNA644668		644668	SRS6963822	SAMN15470655	simple	316407	Escherichia coli str. K-12 substr. W3110	W3110_WT_WT							no					UNIVERSITY OF CALIFORNIA- SAN DIEGO	SRA1096109		public	914AE2E6E07A1382C2408BE8348D2000	99E3AF67ADDC7E459BB504790EA6DB46	s3://modulome/multi_ecoli/W3110/raw_rna/SRX8684888_R1.fastq.gz	s3://modulome/multi_ecoli/W3110/raw_rna/SRX8684888_R2.fastq.gz	W3110
pan_fur_W3110_1												RNA-Seq			PAIRED			ILLUMINA																													s3://modulome/multi_ecoli/W3110/raw_rna/YTF_HRS_W3110_Fur_KO_Fe_1_S19_L003_R1_001.fastq.gz	s3://modulome/multi_ecoli/W3110/raw_rna/YTF_HRS_W3110_Fur_KO_Fe_1_S19_L003_R2_001.fastq.gz	W3110
pan_fur_W3110_2												RNA-Seq			PAIRED			ILLUMINA																													s3://modulome/multi_ecoli/W3110/raw_rna/YTF_HRS_W3110_Fur_KO_Fe_2_S20_L003_R1_001.fastq.gz	s3://modulome/multi_ecoli/W3110/raw_rna/YTF_HRS_W3110_Fur_KO_Fe_2_S20_L003_R2_001.fastq.gz	W3110
pan_fur_W3110_3												RNA-Seq			PAIRED			ILLUMINA																													s3://modulome/multi_ecoli/W3110/raw_rna/YTF_HRS_W3110_WT_Fe_1_S17_L003_R1_001.fastq.gz	s3://modulome/multi_ecoli/W3110/raw_rna/YTF_HRS_W3110_WT_Fe_1_S17_L003_R2_001.fastq.gz	W3110
pan_fur_W3110_4												RNA-Seq			PAIRED			ILLUMINA																													s3://modulome/multi_ecoli/W3110/raw_rna/YTF_HRS_W3110_WT_Fe_2_S18_L003_R1_001.fastq.gz	s3://modulome/multi_ecoli/W3110/raw_rna/YTF_HRS_W3110_WT_Fe_2_S18_L003_R2_001.fastq.gz	W3110
W3110_new_conditions_3												RNA-Seq			PAIRED			ILLUMINA																													s3://sbrg-sequencing-files/2022-06-07-IGM-NovaSeq/TRN_RNA_5Ecoli_W3110_LB_CuSO4_1_S13_L002_R1_001.fastq.gz	s3://sbrg-sequencing-files/2022-06-07-IGM-NovaSeq/TRN_RNA_5Ecoli_W3110_LB_CuSO4_1_S13_L002_R2_001.fastq.gz	W3110
W3110_new_conditions_4												RNA-Seq			PAIRED			ILLUMINA																													s3://sbrg-sequencing-files/2022-06-07-IGM-NovaSeq/TRN_RNA_5Ecoli_W3110_LB_CuSO4_2_S14_L002_R1_001.fastq.gz	s3://sbrg-sequencing-files/2022-06-07-IGM-NovaSeq/TRN_RNA_5Ecoli_W3110_LB_CuSO4_2_S14_L002_R2_001.fastq.gz	W3110
W3110_new_conditions_7												RNA-Seq			PAIRED			ILLUMINA																													s3://sbrg-sequencing-files/2022-04-02-IGM-NovaSeq/YTF_RNA_Ecoli_W3110M9_Thr10_1_S255_L002_R1_001.fastq.gz	s3://sbrg-sequencing-files/2022-04-02-IGM-NovaSeq/YTF_RNA_Ecoli_W3110M9_Thr10_1_S255_L002_R2_001.fastq.gz	W3110
W3110_new_conditions_8												RNA-Seq			PAIRED			ILLUMINA																													s3://sbrg-sequencing-files/2022-04-02-IGM-NovaSeq/YTF_RNA_Ecoli_W3110M9_Thr10_2_S256_L002_R1_001.fastq.gz	s3://sbrg-sequencing-files/2022-04-02-IGM-NovaSeq/YTF_RNA_Ecoli_W3110M9_Thr10_2_S256_L002_R2_001.fastq.gz	W3110
W3110_new_conditions_9												RNA-Seq			PAIRED			ILLUMINA																													s3://sbrg-sequencing-files/2022-04-02-IGM-NovaSeq/TRN_RNA_5EcoliW3110_M9Glc_1_S251_L002_R1_001.fastq.gz	s3://sbrg-sequencing-files/2022-04-02-IGM-NovaSeq/TRN_RNA_5EcoliW3110_M9Glc_1_S251_L002_R2_001.fastq.gz	W3110
W3110_new_conditions_13												RNA-Seq			PAIRED			ILLUMINA																													s3://sbrg-sequencing-files/2022-06-07-IGM-NovaSeq/TRN_HRS_LB5EthOH_EcoliW3110_1_S38_L001_R1_001.fastq.gz	s3://sbrg-sequencing-files/2022-06-07-IGM-NovaSeq/TRN_HRS_LB5EthOH_EcoliW3110_1_S38_L001_R2_001.fastq.gz	W3110
W3110_new_conditions_14												RNA-Seq			PAIRED			ILLUMINA																													s3://sbrg-sequencing-files/2022-06-07-IGM-NovaSeq/TRN_HRS_LB5EthOH_EcoliW3110_2_S39_L001_R1_001.fastq.gz	s3://sbrg-sequencing-files/2022-06-07-IGM-NovaSeq/TRN_HRS_LB5EthOH_EcoliW3110_2_S39_L001_R2_001.fastq.gz	W3110
Cond_0_R1												RNA-Seq			PAIRED			ILLUMINA																													s3://sbrg-sequencing-files/2023-08-18-IGM-NovaSeq/W3110_Condition_0_Rep_1_S64_L002_R1_001.fastq.gz	s3://sbrg-sequencing-files/2023-08-18-IGM-NovaSeq/W3110_Condition_0_Rep_1_S64_L002_R2_001.fastq.gz	W3110
Cond_0_R2												RNA-Seq			PAIRED			ILLUMINA																													s3://sbrg-sequencing-files/2023-08-18-IGM-NovaSeq/W3110_Condition_0_Rep_2_S65_L002_R1_001.fastq.gz	s3://sbrg-sequencing-files/2023-08-18-IGM-NovaSeq/W3110_Condition_0_Rep_2_S65_L002_R2_001.fastq.gz	W3110
Cond_1_R1												RNA-Seq			PAIRED			ILLUMINA																													s3://sbrg-sequencing-files/2023-08-18-IGM-NovaSeq/W3110_Condition_1_Rep_1_S76_L002_R1_001.fastq.gz	s3://sbrg-sequencing-files/2023-08-18-IGM-NovaSeq/W3110_Condition_1_Rep_1_S76_L002_R2_001.fastq.gz	W3110
Cond_1_R2												RNA-Seq			PAIRED			ILLUMINA																													s3://sbrg-sequencing-files/2023-08-18-IGM-NovaSeq/W3110_Condition_1_Rep_2_S77_L002_R1_001.fastq.gz	s3://sbrg-sequencing-files/2023-08-18-IGM-NovaSeq/W3110_Condition_1_Rep_2_S77_L002_R2_001.fastq.gz	W3110
Cond_2_R1												RNA-Seq			PAIRED			ILLUMINA																													s3://sbrg-sequencing-files/2023-09-25-IGM-NovaSeq/INDIMOD_NEBR_W3110_2_R1_S78_L001_R1_001.fastq.gz	s3://sbrg-sequencing-files/2023-09-25-IGM-NovaSeq/INDIMOD_NEBR_W3110_2_R1_S78_L001_R2_001.fastq.gz	W3110
Cond_2_R2												RNA-Seq			PAIRED			ILLUMINA																													s3://sbrg-sequencing-files/2023-09-25-IGM-NovaSeq/INDIMOD_NEBR_W3110_2_R2_S79_L001_R1_001.fastq.gz	s3://sbrg-sequencing-files/2023-09-25-IGM-NovaSeq/INDIMOD_NEBR_W3110_2_R2_S79_L001_R2_001.fastq.gz	W3110
Cond_3_R1												RNA-Seq			PAIRED			ILLUMINA																													s3://sbrg-sequencing-files/2023-09-06-IGM-NovaSeq/INDIMOD_NEBR_W3110_3_R1_S17_L008_R1_001.fastq.gz	s3://sbrg-sequencing-files/2023-09-06-IGM-NovaSeq/INDIMOD_NEBR_W3110_3_R1_S17_L008_R2_001.fastq.gz	W3110
Cond_3_R2												RNA-Seq			PAIRED			ILLUMINA																													s3://sbrg-sequencing-files/2023-09-06-IGM-NovaSeq/INDIMOD_NEBR_W3110_3_R2_S18_L008_R1_001.fastq.gz	s3://sbrg-sequencing-files/2023-09-06-IGM-NovaSeq/INDIMOD_NEBR_W3110_3_R2_S18_L008_R2_001.fastq.gz	W3110
Cond_4_R1												RNA-Seq			PAIRED			ILLUMINA																													s3://sbrg-sequencing-files/2023-09-06-IGM-NovaSeq/INDIMOD_NEBR_W3110_4_R1_S27_L008_R1_001.fastq.gz	s3://sbrg-sequencing-files/2023-09-06-IGM-NovaSeq/INDIMOD_NEBR_W3110_4_R1_S27_L008_R2_001.fastq.gz	W3110
Cond_4_R2												RNA-Seq			PAIRED			ILLUMINA																													s3://sbrg-sequencing-files/2023-09-06-IGM-NovaSeq/INDIMOD_NEBR_W3110_4_R2_S28_L008_R1_001.fastq.gz	s3://sbrg-sequencing-files/2023-09-06-IGM-NovaSeq/INDIMOD_NEBR_W3110_4_R2_S28_L008_R2_001.fastq.gz	W3110
Cond_5_R1												RNA-Seq			PAIRED			ILLUMINA																													s3://sbrg-sequencing-files/2023-09-25-IGM-NovaSeq/INDIMOD_NEBR_W3110_5R1_S39_L001_R1_001.fastq.gz	s3://sbrg-sequencing-files/2023-09-25-IGM-NovaSeq/INDIMOD_NEBR_W3110_5R1_S39_L001_R2_001.fastq.gz	W3110
Cond_5_R2												RNA-Seq			PAIRED			ILLUMINA																													s3://sbrg-sequencing-files/2023-09-25-IGM-NovaSeq/INDIMOD_NEBR_W3110_5R2_S40_L001_R1_001.fastq.gz	s3://sbrg-sequencing-files/2023-09-25-IGM-NovaSeq/INDIMOD_NEBR_W3110_5R2_S40_L001_R2_001.fastq.gz	W3110
Cond_6_R1												RNA-Seq			PAIRED			ILLUMINA																													s3://sbrg-sequencing-files/2023-09-06-IGM-NovaSeq/INDIMOD_NEBR_W3110_6_R1_S9_L008_R1_001.fastq.gz	s3://sbrg-sequencing-files/2023-09-06-IGM-NovaSeq/INDIMOD_NEBR_W3110_6_R1_S9_L008_R2_001.fastq.gz	W3110
Cond_6_R2												RNA-Seq			PAIRED			ILLUMINA																													s3://sbrg-sequencing-files/2023-09-06-IGM-NovaSeq/INDIMOD_NEBR_W3110_6_R2_S10_L008_R1_001.fastq.gz	s3://sbrg-sequencing-files/2023-09-06-IGM-NovaSeq/INDIMOD_NEBR_W3110_6_R2_S10_L008_R2_001.fastq.gz	W3110
Cond_7_R1												RNA-Seq			PAIRED			ILLUMINA																													s3://sbrg-sequencing-files/2023-09-06-IGM-NovaSeq/INDIMOD_NEBR_W3110_7_R1_S37_L008_R1_001.fastq.gz	s3://sbrg-sequencing-files/2023-09-06-IGM-NovaSeq/INDIMOD_NEBR_W3110_7_R1_S37_L008_R2_001.fastq.gz	W3110
Cond_7_R2												RNA-Seq			PAIRED			ILLUMINA																													s3://sbrg-sequencing-files/2023-09-06-IGM-NovaSeq/INDIMOD_NEBR_W3110_7_R2_S38_L008_R1_001.fastq.gz	s3://sbrg-sequencing-files/2023-09-06-IGM-NovaSeq/INDIMOD_NEBR_W3110_7_R2_S38_L008_R2_001.fastq.gz	W3110
Cond_8_R1												RNA-Seq			PAIRED			ILLUMINA																													s3://sbrg-sequencing-files/2023-09-25-IGM-NovaSeq/INDIMOD_NEBR_W3110_8R1_S48_L001_R1_001.fastq.gz	s3://sbrg-sequencing-files/2023-09-25-IGM-NovaSeq/INDIMOD_NEBR_W3110_8R1_S48_L001_R2_001.fastq.gz	W3110
Cond_8_R2												RNA-Seq			PAIRED			ILLUMINA																													s3://sbrg-sequencing-files/2023-09-25-IGM-NovaSeq/INDIMOD_NEBR_W3110_8R2_S49_L001_R1_001.fastq.gz	s3://sbrg-sequencing-files/2023-09-25-IGM-NovaSeq/INDIMOD_NEBR_W3110_8R2_S49_L001_R2_001.fastq.gz	W3110
Cond_9_R1												RNA-Seq			PAIRED			ILLUMINA																													s3://sbrg-sequencing-files/2023-09-06-IGM-NovaSeq/INDIMOD_NEBR_W3110_9_R1_S79_L008_R1_001.fastq.gz	s3://sbrg-sequencing-files/2023-09-06-IGM-NovaSeq/INDIMOD_NEBR_W3110_9_R1_S79_L008_R2_001.fastq.gz	W3110
Cond_9_R2												RNA-Seq			PAIRED			ILLUMINA																													s3://sbrg-sequencing-files/2023-09-06-IGM-NovaSeq/INDIMOD_NEBR_W3110_9_R2_S80_L008_R1_001.fastq.gz	s3://sbrg-sequencing-files/2023-09-06-IGM-NovaSeq/INDIMOD_NEBR_W3110_9_R2_S80_L008_R2_001.fastq.gz	W3110
Cond_10_R1												RNA-Seq			PAIRED			ILLUMINA																													s3://sbrg-sequencing-files/2023-08-18-IGM-NovaSeq/W3110_Condition_10_Rep_1_S120_L002_R1_001.fastq.gz	s3://sbrg-sequencing-files/2023-08-18-IGM-NovaSeq/W3110_Condition_10_Rep_1_S120_L002_R2_001.fastq.gz	W3110
Cond_10_R2												RNA-Seq			PAIRED			ILLUMINA																													s3://sbrg-sequencing-files/2023-08-18-IGM-NovaSeq/W3110_Condition_10_Rep_2_S121_L002_R1_001.fastq.gz	s3://sbrg-sequencing-files/2023-08-18-IGM-NovaSeq/W3110_Condition_10_Rep_2_S121_L002_R2_001.fastq.gz	W3110
Cond_13_R1												RNA-Seq			PAIRED			ILLUMINA																													s3://sbrg-sequencing-files/2023-09-06-IGM-NovaSeq/INDIMOD_NEBR_W3110_13E_R1_S89_L008_R1_001.fastq.gz	s3://sbrg-sequencing-files/2023-09-06-IGM-NovaSeq/INDIMOD_NEBR_W3110_13E_R1_S89_L008_R2_001.fastq.gz	W3110
Cond_13_R2												RNA-Seq			PAIRED			ILLUMINA																													s3://sbrg-sequencing-files/2023-09-06-IGM-NovaSeq/INDIMOD_NEBR_W3110_13_R2_S90_L008_R1_001.fastq.gz	s3://sbrg-sequencing-files/2023-09-06-IGM-NovaSeq/INDIMOD_NEBR_W3110_13_R2_S90_L008_R2_001.fastq.gz	W3110
Cond_14_R2												RNA-Seq			PAIRED			ILLUMINA																													s3://sbrg-sequencing-files/2023-08-18-IGM-NovaSeq/W3110_Condition_14_Rep_2_S109_L002_R1_001.fastq.gz	s3://sbrg-sequencing-files/2023-08-18-IGM-NovaSeq/W3110_Condition_14_Rep_2_S109_L002_R2_001.fastq.gz	W3110
Cond_15_R1												RNA-Seq			PAIRED			ILLUMINA																													s3://sbrg-sequencing-files/2023-09-25-IGM-NovaSeq/INDIMOD_NEBR_W3110_15_R1_S68_L001_R1_001.fastq.gz	s3://sbrg-sequencing-files/2023-09-25-IGM-NovaSeq/INDIMOD_NEBR_W3110_15_R1_S68_L001_R2_001.fastq.gz	W3110
Cond_15_R2												RNA-Seq			PAIRED			ILLUMINA																													s3://sbrg-sequencing-files/2023-09-25-IGM-NovaSeq/INDIMOD_NEBR_W3110_15_R2_S69_L001_R1_001.fastq.gz	s3://sbrg-sequencing-files/2023-09-25-IGM-NovaSeq/INDIMOD_NEBR_W3110_15_R2_S69_L001_R2_001.fastq.gz	W3110
Cond_16_R1												RNA-Seq			PAIRED			ILLUMINA																													s3://sbrg-sequencing-files/2023-09-29-IGM-NovaSeq/INDIMOD_NEBR_W3110_16_R1_S31_L003_R1_001.fastq.gz	s3://sbrg-sequencing-files/2023-09-29-IGM-NovaSeq/INDIMOD_NEBR_W3110_16_R1_S31_L003_R2_001.fastq.gz	W3110
Cond_17_R1												RNA-Seq			PAIRED			ILLUMINA																													s3://sbrg-sequencing-files/2023-09-25-IGM-NovaSeq/INDIMOD_NEBR_W3110_17R1_S58_L001_R1_001.fastq.gz	s3://sbrg-sequencing-files/2023-09-25-IGM-NovaSeq/INDIMOD_NEBR_W3110_17R1_S58_L001_R2_001.fastq.gz	W3110
Cond_17_R2												RNA-Seq			PAIRED			ILLUMINA																													s3://sbrg-sequencing-files/2023-09-25-IGM-NovaSeq/INDIMOD_NEBR_W3110_17R2_S59_L001_R1_001.fastq.gz	s3://sbrg-sequencing-files/2023-09-25-IGM-NovaSeq/INDIMOD_NEBR_W3110_17R2_S59_L001_R2_001.fastq.gz	W3110
Cond_19_R1												RNA-Seq			PAIRED			ILLUMINA																													s3://sbrg-sequencing-files/2023-09-29-IGM-NovaSeq/INDIMOD_NEBR_W3110_19R1_S33_L003_R1_001.fastq.gz	s3://sbrg-sequencing-files/2023-09-29-IGM-NovaSeq/INDIMOD_NEBR_W3110_19R1_S33_L003_R2_001.fastq.gz	W3110
Cond_20_R1												RNA-Seq			PAIRED			ILLUMINA																													s3://sbrg-sequencing-files/2023-09-06-IGM-NovaSeq/INDIMOD_NEBR_W3110_20_R1_S45_L008_R1_001.fastq.gz	s3://sbrg-sequencing-files/2023-09-06-IGM-NovaSeq/INDIMOD_NEBR_W3110_20_R1_S45_L008_R2_001.fastq.gz	W3110
Cond_20_R2												RNA-Seq			PAIRED			ILLUMINA																													s3://sbrg-sequencing-files/2023-09-06-IGM-NovaSeq/INDIMOD_NEBR_W3110_20_R2_S46_L008_R1_001.fastq.gz	s3://sbrg-sequencing-files/2023-09-06-IGM-NovaSeq/INDIMOD_NEBR_W3110_20_R2_S46_L008_R2_001.fastq.gz	W3110
Cond_21_R1												RNA-Seq			PAIRED			ILLUMINA																													s3://sbrg-sequencing-files/2023-08-18-IGM-NovaSeq/W3110_Condition_21_Rep_1_S142_L002_R1_001.fastq.gz	s3://sbrg-sequencing-files/2023-08-18-IGM-NovaSeq/W3110_Condition_21_Rep_1_S142_L002_R2_001.fastq.gz	W3110
Cond_21_R2												RNA-Seq			PAIRED			ILLUMINA																													s3://sbrg-sequencing-files/2023-08-18-IGM-NovaSeq/W3110_Condition_21_Rep_2_S143_L002_R1_001.fastq.gz	s3://sbrg-sequencing-files/2023-08-18-IGM-NovaSeq/W3110_Condition_21_Rep_2_S143_L002_R2_001.fastq.gz	W3110
Cond_22_R1												RNA-Seq			PAIRED			ILLUMINA																													s3://sbrg-sequencing-files/2023-09-06-IGM-NovaSeq/INDIMOD_NEBR_W3110_22_R1_S57_L008_R1_001.fastq.gz	s3://sbrg-sequencing-files/2023-09-06-IGM-NovaSeq/INDIMOD_NEBR_W3110_22_R1_S57_L008_R2_001.fastq.gz	W3110
Cond_22_R2												RNA-Seq			PAIRED			ILLUMINA																													s3://sbrg-sequencing-files/2023-09-06-IGM-NovaSeq/INDIMOD_NEBR_W3110_22_R2_S58_L008_R1_001.fastq.gz	s3://sbrg-sequencing-files/2023-09-06-IGM-NovaSeq/INDIMOD_NEBR_W3110_22_R2_S58_L008_R2_001.fastq.gz	W3110
Cond_23_R1												RNA-Seq			PAIRED			ILLUMINA																													s3://sbrg-sequencing-files/2023-09-06-IGM-NovaSeq/INDIMOD_NEBR_W3110_23_R1_S69_L008_R1_001.fastq.gz	s3://sbrg-sequencing-files/2023-09-06-IGM-NovaSeq/INDIMOD_NEBR_W3110_23_R1_S69_L008_R2_001.fastq.gz	W3110
Cond_23_R2												RNA-Seq			PAIRED			ILLUMINA																													s3://sbrg-sequencing-files/2023-09-06-IGM-NovaSeq/INDIMOD_NEBR_W3110_23_R2_S70_L008_R1_001.fastq.gz	s3://sbrg-sequencing-files/2023-09-06-IGM-NovaSeq/INDIMOD_NEBR_W3110_23_R2_S70_L008_R2_001.fastq.gz	W3110
Cond_31_R1												RNA-Seq			PAIRED			ILLUMINA																													s3://sbrg-sequencing-files/2023-08-18-IGM-NovaSeq/W3110_Condition_31_Rep_1_S86_L002_R1_001.fastq.gz	s3://sbrg-sequencing-files/2023-08-18-IGM-NovaSeq/W3110_Condition_31_Rep_1_S86_L002_R2_001.fastq.gz	W3110
Cond_31_R2												RNA-Seq			PAIRED			ILLUMINA																													s3://sbrg-sequencing-files/2023-08-18-IGM-NovaSeq/W3110_Condition_31_Rep_2_S87_L002_R1_001.fastq.gz	s3://sbrg-sequencing-files/2023-08-18-IGM-NovaSeq/W3110_Condition_31_Rep_2_S87_L002_R2_001.fastq.gz	W3110
Cond_32_R1												RNA-Seq			PAIRED			ILLUMINA																													s3://sbrg-sequencing-files/2023-08-18-IGM-NovaSeq/W3110_Condition_32_Rep_1_S96_L002_R1_001.fastq.gz	s3://sbrg-sequencing-files/2023-08-18-IGM-NovaSeq/W3110_Condition_32_Rep_1_S96_L002_R2_001.fastq.gz	W3110
Cond_32_R2												RNA-Seq			PAIRED			ILLUMINA																													s3://sbrg-sequencing-files/2023-08-18-IGM-NovaSeq/W3110_Condition_32_Rep_2_S97_L002_R1_001.fastq.gz	s3://sbrg-sequencing-files/2023-08-18-IGM-NovaSeq/W3110_Condition_32_Rep_2_S97_L002_R2_001.fastq.gz	W3110
Cond_33_R1												RNA-Seq			PAIRED			ILLUMINA																													s3://sbrg-sequencing-files/2023-08-18-IGM-NovaSeq/W3110_Condition_33_Rep_1_S130_L002_R1_001.fastq.gz	s3://sbrg-sequencing-files/2023-08-18-IGM-NovaSeq/W3110_Condition_33_Rep_1_S130_L002_R2_001.fastq.gz	W3110
Cond_33_R2												RNA-Seq			PAIRED			ILLUMINA																													s3://sbrg-sequencing-files/2023-08-18-IGM-NovaSeq/W3110_Condition_33_Rep_2_S131_L002_R1_001.fastq.gz	s3://sbrg-sequencing-files/2023-08-18-IGM-NovaSeq/W3110_Condition_33_Rep_2_S131_L002_R2_001.fastq.gz	W3110
Cond_34_R1												RNA-Seq			PAIRED			ILLUMINA																													s3://sbrg-sequencing-files/2023-09-25-IGM-NovaSeq/INDIMOD_NEBR_W3110_34R1_S27_L001_R1_001.fastq.gz	s3://sbrg-sequencing-files/2023-09-25-IGM-NovaSeq/INDIMOD_NEBR_W3110_34R1_S27_L001_R2_001.fastq.gz	W3110
Cond_34_R2												RNA-Seq			PAIRED			ILLUMINA																													s3://sbrg-sequencing-files/2023-09-25-IGM-NovaSeq/INDIMOD_NEBR_W3110_34R2_S28_L001_R1_001.fastq.gz	s3://sbrg-sequencing-files/2023-09-25-IGM-NovaSeq/INDIMOD_NEBR_W3110_34R2_S28_L001_R2_001.fastq.gz	W3110
Cond_35_R1												RNA-Seq			PAIRED			ILLUMINA																													s3://sbrg-sequencing-files/2023-09-29-IGM-NovaSeq/INDIMOD_NEBR_W3110_35R1_S7_L003_R1_001.fastq.gz	s3://sbrg-sequencing-files/2023-09-29-IGM-NovaSeq/INDIMOD_NEBR_W3110_35R1_S7_L003_R2_001.fastq.gz	W3110
Cond_36_R1												RNA-Seq			PAIRED			ILLUMINA																													s3://sbrg-sequencing-files/2023-09-29-IGM-NovaSeq/INDIMOD_NEBR_W3110_36R1_S13_L003_R1_001.fastq.gz	s3://sbrg-sequencing-files/2023-09-29-IGM-NovaSeq/INDIMOD_NEBR_W3110_36R1_S13_L003_R2_001.fastq.gz	W3110
Cond_36_R2												RNA-Seq			PAIRED			ILLUMINA																													s3://sbrg-sequencing-files/2023-09-29-IGM-NovaSeq/INDIMOD_NEBR_W3110_36R2_S14_L003_R1_001.fastq.gz	s3://sbrg-sequencing-files/2023-09-29-IGM-NovaSeq/INDIMOD_NEBR_W3110_36R2_S14_L003_R2_001.fastq.gz	W3110
Cond_37_R1												RNA-Seq			PAIRED			ILLUMINA																													s3://sbrg-sequencing-files/2023-09-29-IGM-NovaSeq/INDIMOD_NEBR_W3110_37_R1_S17_L003_R1_001.fastq.gz	s3://sbrg-sequencing-files/2023-09-29-IGM-NovaSeq/INDIMOD_NEBR_W3110_37_R1_S17_L003_R2_001.fastq.gz	W3110
Cond_37_R2												RNA-Seq			PAIRED			ILLUMINA																													s3://sbrg-sequencing-files/2023-09-29-IGM-NovaSeq/INDIMOD_NEBR_W3110_37_R2_S18_L003_R1_001.fastq.gz	s3://sbrg-sequencing-files/2023-09-29-IGM-NovaSeq/INDIMOD_NEBR_W3110_37_R2_S18_L003_R2_001.fastq.gz	W3110
[truncated: 22 more columns]
